# Supplementary material for: Synthesis, characterization, crystal structure and Hirshfeld surface analysis of a hexa­hydro­quinoline derivative: tert-butyl 4-([1,1′-biphen­yl]-4-yl)-2,6,6-trimethyl-5-oxo-1,4,5,6,7,8-hexa­hydro­quinoline-3-carboxyl­ate
Source: Acta Crystallogr E Crystallogr Commun. 2022 Jul 14;78(Pt 8):798–803. doi: 10.1107/S2056989022007022 (PMC9361379; doi:10.1107/S2056989022007022)
Supplement: Supplementary file 1 [file e-78-00798-sup1.cif]

##############################################################################
#                                                                            #
# This CIF contains the data in a paper accepted for publication in          #
# Acta Crystallographica Section E. It conforms to the requirements of       #
# Notes for Authors for Acta Crystallographica Section E, and has been       #
# peer reviewed under the auspices of the IUCr Commission on Journals.       #
#                                                                            #
# Full details of the Crystallographic Information File format               #
# are given in the paper "The Crystallographic Information File (CIF):       #
# a New Standard Archive File for Crystallography" by S. R. Hall, F. H.      #
# Allen and I. D. Brown [Acta Cryst. (1991), A47, 655-685].                  #
#                                                                            #
# The current version of the core CIF dictionary is obtainable from          #
# ftp://ftp.iucr.org/pub/cif_core.dic.                                       #
#                                                                            #
# Software is freely available for graphical display of the structure(s)     #
# in this CIF. For information consult the CIF software page                 #
# http://www.iucr.org/resources/cif/software.                                #
#                                                                            #
# This file may be used for bona fide research purposes within the           #
# scientific community so long as proper attribution is given to the journal # 
# article from which it was obtained.                                        #
#                                                                            #
##############################################################################
data_I
_audit_creation_method     'SHELXL-2018/3'
_journal_date_recd_electronic     2022-06-16
_journal_date_accepted     2022-07-08
_journal_name_full     'Acta Crystallographica, Section E'
_journal_year     2022
_journal_volume     78
_journal_issue      8
_journal_page_first     0
_journal_page_last     0
_journal_paper_category     GO
_journal_paper_doi     10.1107/S2056989022007022
_journal_coeditor_code     WM5652
_publ_contact_author_name     'Ajaya Bhattarai'
_publ_contact_author_address
;
Department of Chemistry,
M.M.A.M.C (Tribhuvan University)
Biratnagar,
Nepal
;
_publ_contact_author_email     'ajaya.bhattarai@mmamc.tu.edu.np'
_publ_contact_author_fax     ?
_publ_contact_author_phone     ?
_publ_section_title
;\
Synthesis, characterization, crystal structure and Hirshfeld surface analysis of
a hexahydroquinoline derivative: <i>tert</i>-butyl
4-([1,1'-biphenyl]-4-yl)-2,6,6-trimethyl-5-oxo-1,4,5,6,7,8-\
hexahydroquinoline-3-carboxylate
;
loop_
    _publ_author_name
    _publ_author_address
    'Sema \"Ozt\"urk Y\?ild\?ir\?im'
;
Department of Physics,
Faculty of Science,
Eskisehir Technical University,
Yunus Emre Campus 26470 Eskisehir
Turkey
Department of Physics,
Faculty of Science,
Erciyes University,
38039 Kayseri
Turkey
;
    'Akkurt, Mehmet'
;
Department of Physics,
Faculty of Science,
Erciyes University,
38039 Kayseri,
Turkey
;
    'G\"okalp \,Cetin'
;
Department of Pharmaceutical Chemistry,
Faculty of Pharmacy,
Erzincan Binali Y\?ild\?ir\?im University,
24100  Erzincan, Turkey
Department of Pharmaceutical Chemistry,
Faculty of Pharmacy, Hacettepe University,
06100 S\?ihhiye-Ankara, Turkey
;
    'Rahime \,Sim\,sek'
;
Department of Pharmaceutical Chemistry,
Faculty of Pharmacy, Hacettepe University,
06100 S\?ihhiye-Ankara, Turkey
;
    'Ray J. Butcher'
;
Department of Chemistry,
Howard University,
Washington DC 20059, USA
;
    'Ajaya Bhattarai'
;
Department of Chemistry,
M.M.A.M.C (Tribhuvan University)
Biratnagar,
Nepal
;
_publ_section_synopsis
;
C---H...O and N---H...O hydrogen bonds connect molecules in the crystal,
generating layers parallel to the (100) plane with <i>R</i>^1^~4~(6) and
<i>C</i>(7) graph-set motifs. C---H...\p interactions help to reinforce this
layered molecular structure.
;
_chemical_name_systematic
;\
<i>tert</i>-Butyl
4-([1,1'-biphenyl]-4-yl)-2,6,6-trimethyl-5-oxo-1,4,5,6,7,8-\
hexahydroquinoline-3-carboxylate
;
_chemical_name_common     ?
_chemical_formula_moiety     'C29 H33 N O3'
_chemical_formula_sum     'C29 H33 N O3'
_chemical_formula_iupac     'C29 H33 N O3'
_chemical_formula_weight     443.56
_chemical_melting_point     ?
_chemical_absolute_configuration     ?
_space_group_crystal_system     orthorhombic
_space_group_name_H-M_alt     'P c a 21'
_space_group_name_Hall     'P 2c -2ac'
loop_
    _space_group_symop_operation_xyz
    'x, y, z'
    '-x, -y, z+1/2'
    'x+1/2, -y, z'
    '-x+1/2, y, z+1/2'
_cell_length_a     33.2247(14)
_cell_length_b     19.0904(7)
_cell_length_c     12.0370(3)
_cell_angle_alpha     90
_cell_angle_beta     90
_cell_angle_gamma     90
_cell_volume     7634.7(5)
_cell_formula_units_Z     12
_cell_measurement_reflns_used     9135
_cell_measurement_theta_min     3.6470
_cell_measurement_theta_max     29.8340
_cell_measurement_temperature     100(2)
_exptl_crystal_description     plate
_exptl_crystal_colour     colorless
_exptl_crystal_size_max     0.285
_exptl_crystal_size_mid     0.168
_exptl_crystal_size_min     0.039
_exptl_crystal_density_diffrn     1.158
_exptl_crystal_density_meas     ?
_exptl_crystal_density_method     ?
_exptl_crystal_F_000     2856
_exptl_absorpt_coefficient_mu     0.074
_exptl_absorpt_correction_type     gaussian
_exptl_absorpt_process_details
;
(CrysAlisPro; Rigaku OD, 2015\\bbr021)
;
_exptl_absorpt_correction_T_min     0.984
_exptl_absorpt_correction_T_max     0.997
_diffrn_ambient_temperature     100(2)
_diffrn_source     'micro-focus sealed X-ray tube'
_diffrn_radiation_type     MoK\a
_diffrn_radiation_wavelength     0.71073
_diffrn_measurement_device_type     'SuperNova, Dual, Cu at zero, Atlas'
_diffrn_measurement_method     '\w scans'
_diffrn_detector_area_resol_mean     10.6501
_diffrn_reflns_number     69430
_diffrn_reflns_av_R_equivalents     0.0910
_diffrn_reflns_av_unetI/netI     0.1277
_diffrn_reflns_theta_min     3.385
_diffrn_reflns_theta_max     35.382
_diffrn_reflns_theta_full     25.242
_diffrn_measured_fraction_theta_max     0.937
_diffrn_measured_fraction_theta_full     0.997
_diffrn_reflns_limit_h_min     -52
_diffrn_reflns_limit_h_max     45
_diffrn_reflns_limit_k_min     -30
_diffrn_reflns_limit_k_max     18
_diffrn_reflns_limit_l_min     -12
_diffrn_reflns_limit_l_max     19
_refine_special_details     ?
_reflns_number_total     26062
_reflns_number_gt     13388
_reflns_threshold_expression     'I > 2\s(I)'
_refine_ls_structure_factor_coef     Fsqd
_refine_ls_matrix_type     full
_refine_ls_R_factor_all     0.1671
_refine_ls_R_factor_gt     0.0770
_refine_ls_wR_factor_gt     0.1675
_refine_ls_wR_factor_ref     0.2123
_refine_ls_goodness_of_fit_ref     1.016
_refine_ls_restrained_S_all     1.016
_refine_ls_number_reflns     26062
_refine_ls_number_parameters     943
_refine_ls_number_restraints     13
_refine_ls_hydrogen_treatment     mixed
_refine_ls_weighting_scheme     calc
_refine_ls_weighting_details
              'w=1/[\s^2^(Fo^2^)+(0.0858P)^2^+0.3289P] where P=(Fo^2^+2Fc^2^)/3'
_atom_sites_solution_hydrogens     mixed
_atom_sites_solution_primary     ?
_atom_sites_solution_secondary     ?
_refine_ls_shift/su_max     0.000
_refine_ls_shift/su_mean     0.000
_refine_diff_density_max     0.578
_refine_diff_density_min     -0.369
_refine_ls_extinction_method     none
_refine_ls_extinction_coef     .
loop_
    _atom_type_symbol
    _atom_type_description
    _atom_type_scat_dispersion_real
    _atom_type_scat_dispersion_imag
    _atom_type_scat_source
    'C' 'C' 0.0033 0.0016
                         'International Tables Vol C Tables 4.2.6.8 and 6.1.1.4'
    'H' 'H' 0.0000 0.0000
                         'International Tables Vol C Tables 4.2.6.8 and 6.1.1.4'
    'N' 'N' 0.0061 0.0033
                         'International Tables Vol C Tables 4.2.6.8 and 6.1.1.4'
    'O' 'O' 0.0106 0.0060
                         'International Tables Vol C Tables 4.2.6.8 and 6.1.1.4'
_computing_data_collection
;
CrysAlisPro (Rigaku OD, 2015\\bbr021)
;
_computing_cell_refinement
;
CrysAlisPro (Rigaku OD, 2015\\bbr021)
;
_computing_data_reduction
;
CrysAlisPro (Rigaku OD, 2015\\bbr021)
;
_computing_structure_solution
;
SHELXT (Sheldrick, 2015a\\bbr022)
;
_computing_structure_refinement
;
SHELXL (Sheldrick, 2015b\\bbr023)
;
_computing_molecular_graphics
;
ORTEP-3 for Windows (Farrugia, 2012\\bbr008)
;
_computing_publication_material
;
PLATON (Spek, 2020\\bbr025)
;
loop_
    _atom_site_type_symbol
    _atom_site_label
    _atom_site_fract_x
    _atom_site_fract_y
    _atom_site_fract_z
    _atom_site_U_iso_or_equiv
    _atom_site_adp_type
    _atom_site_calc_flag
    _atom_site_occupancy
    _atom_site_disorder_assembly
    _atom_site_disorder_group
    O O1C 0.46360(9) 0.08706(13) 0.3497(2) 0.0319(6) Uani d 1 . .
    O O2C 0.45841(11) 0.33966(14) 0.4075(2) 0.0401(8) Uani d 1 . .
    O O3C 0.48150(10) 0.41061(13) 0.2723(2) 0.0333(7) Uani d 1 . .
    N N1C 0.48126(9) 0.24320(15) 0.0522(2) 0.0210(6) Uani d 1 . .
    H H1NC 0.4898(17) 0.253(3) -0.019(4) 0.054(15) Uiso d 1 . .
    C C1C 0.47707(11) 0.30241(18) 0.1187(3) 0.0217(7) Uani d 1 . .
    C C2C 0.46516(11) 0.29472(18) 0.2253(3) 0.0215(7) Uani d 1 . .
    C C3C 0.44911(11) 0.22483(17) 0.2661(3) 0.0195(6) Uani d 1 . .
    H H3CA 0.457116 0.219390 0.345766 0.023 Uiso calc 1 . .
    C C4C 0.46876(12) 0.16588(18) 0.2003(3) 0.0223(7) Uani d 1 . .
    C C9C 0.48166(11) 0.17716(18) 0.0953(3) 0.0216(7) Uani d 1 . .
    C C10C 0.48761(13) 0.36843(19) 0.0585(3) 0.0280(8) Uani d 1 . .
    H H10G 0.469779 0.406270 0.083077 0.042 Uiso calc 1 . .
    H H10H 0.484358 0.361273 -0.021631 0.042 Uiso calc 1 . .
    H H10I 0.515606 0.381025 0.074573 0.042 Uiso calc 1 . .
    C C11C 0.46732(13) 0.34996(18) 0.3106(3) 0.0252(8) Uani d 1 . .
    C C12C 0.48964(15) 0.4703(2) 0.3458(3) 0.0363(10) Uani d 1 . .
    C C13C 0.52017(17) 0.4500(3) 0.4339(4) 0.0531(14) Uani d 1 . .
    H H13G 0.506416 0.426122 0.495179 0.080 Uiso calc 1 . .
    H H13H 0.533542 0.492149 0.461951 0.080 Uiso calc 1 . .
    H H13I 0.540253 0.418457 0.401344 0.080 Uiso calc 1 . .
    C C14C 0.5076(2) 0.5231(2) 0.2654(4) 0.0633(17) Uani d 1 . .
    H H14G 0.489180 0.529980 0.202794 0.095 Uiso calc 1 . .
    H H14H 0.533472 0.505606 0.237940 0.095 Uiso calc 1 . .
    H H14I 0.511733 0.567845 0.303760 0.095 Uiso calc 1 . .
    C C15C 0.45081(16) 0.4972(2) 0.3945(4) 0.0455(12) Uani d 1 . .
    H H15G 0.440597 0.463492 0.449029 0.068 Uiso calc 1 . .
    H H15H 0.430940 0.503272 0.335077 0.068 Uiso calc 1 . .
    H H15I 0.455634 0.542314 0.430975 0.068 Uiso calc 1 . .
    C C5C 0.4736(4) 0.0987(5) 0.2485(11) 0.0182(16) Uani d 0.716(4) A 1
    C C6C 0.4829(2) 0.0353(4) 0.1732(5) 0.0231(13) Uani d 0.716(4) A 1
    C C7C 0.51262(18) 0.0589(3) 0.0831(4) 0.0254(10) Uani d 0.716(4) A 1
    H H7CA 0.538459 0.071720 0.118645 0.030 Uiso calc 0.716(4) A 1
    H H7CB 0.517837 0.019137 0.032286 0.030 Uiso calc 0.716(4) A 1
    C C8C 0.4976(7) 0.1206(6) 0.0158(11) 0.0219(16) Uani d 0.716(4) A 1
    H H8CA 0.475884 0.105316 -0.034922 0.026 Uiso calc 0.716(4) A 1
    H H8CB 0.519848 0.139966 -0.029617 0.026 Uiso calc 0.716(4) A 1
    C C16C 0.44347(19) 0.0096(3) 0.1220(5) 0.0347(12) Uani d 0.716(4) A 1
    H H16G 0.425520 -0.006979 0.181001 0.052 Uiso calc 0.716(4) A 1
    H H16H 0.449072 -0.028783 0.070302 0.052 Uiso calc 0.716(4) A 1
    H H16I 0.430524 0.048234 0.081918 0.052 Uiso calc 0.716(4) A 1
    C C17C 0.5016(2) -0.0234(3) 0.2432(5) 0.0392(14) Uani d 0.716(4) A 1
    H H17G 0.483035 -0.036371 0.303037 0.059 Uiso calc 0.716(4) A 1
    H H17H 0.527040 -0.007118 0.275277 0.059 Uiso calc 0.716(4) A 1
    H H17I 0.506661 -0.064298 0.195979 0.059 Uiso calc 0.716(4) A 1
    C C5F 0.4673(10) 0.0923(15) 0.258(3) 0.0182(16) Uani d 0.284(4) A 2
    C C6F 0.4902(6) 0.0350(11) 0.1928(15) 0.0231(13) Uani d 0.284(4) A 2
    C C7F 0.4842(5) 0.0458(6) 0.0679(10) 0.0254(10) Uani d 0.284(4) A 2
    H H7FA 0.500950 0.011719 0.026745 0.030 Uiso calc 0.284(4) A 2
    H H7FB 0.455677 0.036907 0.048734 0.030 Uiso calc 0.284(4) A 2
    C C8F 0.495(2) 0.1197(14) 0.032(3) 0.0219(16) Uani d 0.284(4) A 2
    H H8FA 0.525239 0.122302 0.030151 0.026 Uiso calc 0.284(4) A 2
    H H8FB 0.485832 0.126208 -0.044762 0.026 Uiso calc 0.284(4) A 2
    C C16F 0.4713(5) -0.0345(7) 0.2282(12) 0.0347(12) Uani d 0.284(4) A 2
    H H16J 0.442582 -0.034222 0.210125 0.052 Uiso calc 0.284(4) A 2
    H H16K 0.474775 -0.040681 0.308485 0.052 Uiso calc 0.284(4) A 2
    H H16L 0.484577 -0.073023 0.188848 0.052 Uiso calc 0.284(4) A 2
    C C17F 0.5351(5) 0.0358(8) 0.2264(11) 0.0392(14) Uani d 0.284(4) A 2
    H H17J 0.545785 0.083378 0.218202 0.059 Uiso calc 0.284(4) A 2
    H H17K 0.550199 0.003752 0.178458 0.059 Uiso calc 0.284(4) A 2
    H H17L 0.537749 0.020880 0.303986 0.059 Uiso calc 0.284(4) A 2
    C C18C 0.40349(11) 0.22258(16) 0.2602(3) 0.0205(7) Uani d 1 . .
    C C19C 0.37983(13) 0.23298(19) 0.3550(3) 0.0287(8) Uani d 1 . .
    H H19C 0.392433 0.238312 0.425295 0.034 Uiso calc 1 . .
    C C20C 0.33815(13) 0.2356(2) 0.3474(3) 0.0334(9) Uani d 1 . .
    H H20C 0.322649 0.241551 0.413031 0.040 Uiso calc 1 . .
    C C21C 0.31872(13) 0.22971(19) 0.2458(3) 0.0314(8) Uani d 1 . .
    C C22C 0.34244(13) 0.2192(2) 0.1517(3) 0.0307(8) Uani d 1 . .
    H H22C 0.329790 0.214837 0.081296 0.037 Uiso calc 1 . .
    C C23C 0.38374(12) 0.21487(19) 0.1584(3) 0.0255(7) Uani d 1 . .
    H H23C 0.399005 0.206566 0.092969 0.031 Uiso calc 1 . .
    C C24C 0.27417(14) 0.2351(2) 0.2377(4) 0.0413(10) Uani d 1 . .
    C C25C 0.25248(19) 0.2794(3) 0.3068(6) 0.0682(17) Uani d 1 . .
    H H25C 0.266339 0.305737 0.361770 0.082 Uiso calc 1 . .
    C C26C 0.2112(2) 0.2862(4) 0.2975(7) 0.082(2) Uani d 1 . .
    H H26C 0.197001 0.316292 0.346652 0.098 Uiso calc 1 . .
    C C27C 0.19067(19) 0.2494(4) 0.2174(6) 0.075(2) Uani d 1 . .
    H H27C 0.162381 0.255019 0.210179 0.090 Uiso calc 1 . .
    C C28C 0.21126(18) 0.2037(3) 0.1465(6) 0.0662(17) Uani d 1 . .
    H H28C 0.197013 0.177839 0.091665 0.079 Uiso calc 1 . .
    C C29C 0.25298(16) 0.1963(3) 0.1569(5) 0.0510(12) Uani d 1 . .
    H H29C 0.267107 0.165141 0.109322 0.061 Uiso calc 1 . .
    C C1B 0.42485(12) 0.13678(18) 0.6165(3) 0.0226(7) Uani d 1 . .
    O O1B 0.52165(8) 0.27146(15) 0.8489(2) 0.0301(6) Uani d 1 . .
    O O2B 0.39953(9) 0.13889(15) 0.9060(2) 0.0337(7) Uani d 1 . .
    O O3B 0.36660(9) 0.08654(15) 0.7645(2) 0.0352(7) Uani d 1 . .
    N N1B 0.45666(10) 0.16087(16) 0.5509(2) 0.0238(6) Uani d 1 . .
    H H1NB 0.4580(11) 0.1419(18) 0.478(3) 0.015(9) Uiso d 1 . .
    C C2B 0.42144(11) 0.15947(18) 0.7226(3) 0.0215(7) Uani d 1 . .
    C C3B 0.44784(11) 0.21896(17) 0.7645(3) 0.0192(6) Uani d 1 . .
    H H3BA 0.455138 0.208552 0.843420 0.023 Uiso calc 1 . .
    C C4B 0.48650(11) 0.22308(17) 0.6980(3) 0.0202(7) Uani d 1 . .
    C C5B 0.52170(11) 0.25356(17) 0.7503(3) 0.0214(7) Uani d 1 . .
    C C6B 0.56081(13) 0.2624(2) 0.6833(3) 0.0283(8) Uani d 1 . .
    C C7B 0.55222(14) 0.2632(2) 0.5602(3) 0.0353(9) Uani d 1 . .
    H H7BA 0.578069 0.260824 0.519484 0.042 Uiso calc 1 . .
    H H7BB 0.539192 0.308243 0.540951 0.042 Uiso calc 1 . .
    C C8B 0.52497(12) 0.2027(2) 0.5206(3) 0.0274(8) Uani d 1 . .
    H H8BA 0.516517 0.211170 0.442931 0.033 Uiso calc 1 . .
    H H8BB 0.540204 0.158121 0.522827 0.033 Uiso calc 1 . .
    C C9B 0.48827(12) 0.19693(18) 0.5940(3) 0.0217(7) Uani d 1 . .
    C C10B 0.39848(14) 0.0853(2) 0.5569(3) 0.0327(9) Uani d 1 . .
    H H10D 0.370242 0.099190 0.565137 0.049 Uiso calc 1 . .
    H H10E 0.402363 0.038514 0.588696 0.049 Uiso calc 1 . .
    H H10F 0.405593 0.084498 0.477890 0.049 Uiso calc 1 . .
    C C11B 0.39505(12) 0.12824(19) 0.8071(3) 0.0249(7) Uani d 1 . .
    C C12B 0.34032(15) 0.0438(2) 0.8350(4) 0.0408(11) Uani d 1 . .
    C C13B 0.36627(19) -0.0084(3) 0.8969(5) 0.0636(16) Uani d 1 . .
    H H13D 0.382559 0.016253 0.952372 0.095 Uiso calc 1 . .
    H H13E 0.384013 -0.032506 0.844298 0.095 Uiso calc 1 . .
    H H13F 0.349019 -0.042810 0.934182 0.095 Uiso calc 1 . .
    C C14B 0.31430(18) 0.0074(3) 0.7477(4) 0.0605(16) Uani d 1 . .
    H H14D 0.300055 0.042709 0.703607 0.091 Uiso calc 1 . .
    H H14E 0.294700 -0.023052 0.784723 0.091 Uiso calc 1 . .
    H H14F 0.331456 -0.020787 0.698874 0.091 Uiso calc 1 . .
    C C15B 0.31514(17) 0.0884(3) 0.9105(4) 0.0538(14) Uani d 1 . .
    H H15D 0.332446 0.110615 0.966285 0.081 Uiso calc 1 . .
    H H15E 0.295027 0.059134 0.947783 0.081 Uiso calc 1 . .
    H H15F 0.301516 0.124668 0.866833 0.081 Uiso calc 1 . .
    C C16B 0.58283(17) 0.3280(3) 0.7172(5) 0.0588(15) Uani d 1 . .
    H H16D 0.567336 0.369113 0.693858 0.088 Uiso calc 1 . .
    H H16E 0.609364 0.328881 0.681709 0.088 Uiso calc 1 . .
    H H16F 0.586101 0.328634 0.798126 0.088 Uiso calc 1 . .
    C C17B 0.58741(17) 0.1989(3) 0.7168(4) 0.0548(14) Uani d 1 . .
    H H17D 0.614125 0.203879 0.683244 0.082 Uiso calc 1 . .
    H H17E 0.574862 0.155539 0.690542 0.082 Uiso calc 1 . .
    H H17F 0.590032 0.197348 0.797901 0.082 Uiso calc 1 . .
    C C18B 0.42474(11) 0.28796(17) 0.7628(3) 0.0201(6) Uani d 1 . .
    C C19B 0.40710(11) 0.31303(19) 0.8600(3) 0.0236(7) Uani d 1 . .
    H H19B 0.411061 0.288512 0.927788 0.028 Uiso calc 1 . .
    C C20B 0.38374(12) 0.37360(19) 0.8589(3) 0.0278(8) Uani d 1 . .
    H H20B 0.372096 0.390038 0.926144 0.033 Uiso calc 1 . .
    C C21B 0.37724(12) 0.41026(19) 0.7609(3) 0.0271(8) Uani d 1 . .
    C C22B 0.39484(12) 0.38486(19) 0.6634(3) 0.0270(8) Uani d 1 . .
    H H22B 0.390634 0.408871 0.595268 0.032 Uiso calc 1 . .
    C C23B 0.41843(12) 0.32481(18) 0.6654(3) 0.0243(7) Uani d 1 . .
    H H23B 0.430470 0.308722 0.598470 0.029 Uiso calc 1 . .
    C C24B 0.35100(13) 0.4735(2) 0.7599(3) 0.0306(8) Uani d 1 . .
    C C25B 0.32067(16) 0.4813(3) 0.6810(4) 0.0496(12) Uani d 1 . .
    H H25B 0.317420 0.446661 0.624996 0.059 Uiso calc 1 . .
    C C26B 0.29521(18) 0.5386(3) 0.6827(5) 0.0590(15) Uani d 1 . .
    H H26B 0.274837 0.543358 0.627813 0.071 Uiso calc 1 . .
    C C27B 0.29953(17) 0.5892(2) 0.7652(4) 0.0494(12) Uani d 1 . .
    H H27B 0.281795 0.628257 0.767420 0.059 Uiso calc 1 . .
    C C28B 0.32936(16) 0.5828(2) 0.8431(4) 0.0449(11) Uani d 1 . .
    H H28B 0.332575 0.617497 0.899039 0.054 Uiso calc 1 . .
    C C29B 0.35499(15) 0.5249(2) 0.8398(4) 0.0392(10) Uani d 1 . .
    H H29B 0.375687 0.520736 0.893877 0.047 Uiso calc 1 . .
    O O1A 0.19045(8) 0.90494(14) 0.6522(2) 0.0291(6) Uani d 1 . .
    O O2A 0.31575(10) 0.77814(17) 0.5886(2) 0.0413(8) Uani d 1 . .
    O O3A 0.35749(9) 0.75149(15) 0.7299(2) 0.0327(6) Uani d 1 . .
    N N1A 0.27887(10) 0.85463(16) 0.9468(2) 0.0225(6) Uani d 1 . .
    H H1NA 0.2869(14) 0.872(2) 1.015(4) 0.034(12) Uiso d 1 . .
    C C1A 0.30583(12) 0.81797(19) 0.8791(3) 0.0234(7) Uani d 1 . .
    C C2A 0.29537(11) 0.80338(18) 0.7730(3) 0.0217(7) Uani d 1 . .
    C C3A 0.25278(11) 0.81758(17) 0.7316(3) 0.0216(7) Uani d 1 . .
    H H3AA 0.254555 0.833656 0.652717 0.026 Uiso calc 1 . .
    C C4A 0.23328(11) 0.87495(17) 0.7985(3) 0.0201(7) Uani d 1 . .
    C C5A 0.20096(11) 0.91507(18) 0.7502(3) 0.0225(7) Uani d 1 . .
    C C6A 0.17859(12) 0.96972(19) 0.8190(3) 0.0248(7) Uani d 1 . .
    C C7A 0.20552(13) 0.9979(2) 0.9126(3) 0.0334(9) Uani d 1 . .
    H H7AA 0.226618 1.028171 0.879871 0.040 Uiso calc 1 . .
    H H7AB 0.189038 1.027278 0.962894 0.040 Uiso calc 1 . .
    C C8A 0.22563(12) 0.9401(2) 0.9804(3) 0.0258(8) Uani d 1 . .
    H H8AA 0.245670 0.960979 1.031508 0.031 Uiso calc 1 . .
    H H8AB 0.205142 0.915549 1.025665 0.031 Uiso calc 1 . .
    C C9A 0.24611(12) 0.88866(17) 0.9046(3) 0.0213(7) Uani d 1 . .
    C C10A 0.34394(12) 0.8005(2) 0.9392(3) 0.0280(8) Uani d 1 . .
    H H10A 0.348828 0.749983 0.934835 0.042 Uiso calc 1 . .
    H H10B 0.341518 0.814513 1.017266 0.042 Uiso calc 1 . .
    H H10C 0.366455 0.825680 0.904907 0.042 Uiso calc 1 . .
    C C11A 0.32364(12) 0.77620(19) 0.6876(3) 0.0244(7) Uani d 1 . .
    C C12A 0.39117(12) 0.7288(2) 0.6574(3) 0.0343(9) Uani d 1 . .
    C C13A 0.4052(2) 0.7882(3) 0.5884(6) 0.082(2) Uani d 1 . .
    H H13A 0.385439 0.797594 0.529805 0.123 Uiso calc 1 . .
    H H13B 0.431160 0.776395 0.554694 0.123 Uiso calc 1 . .
    H H13C 0.408238 0.829931 0.635093 0.123 Uiso calc 1 . .
    C C14A 0.42246(17) 0.7077(5) 0.7437(5) 0.086(2) Uani d 1 . .
    H H14A 0.434532 0.749834 0.776152 0.128 Uiso calc 1 . .
    H H14B 0.443469 0.679505 0.708135 0.128 Uiso calc 1 . .
    H H14C 0.409493 0.680156 0.802371 0.128 Uiso calc 1 . .
    C C15A 0.37950(17) 0.6669(3) 0.5897(5) 0.0580(15) Uani d 1 . .
    H H15A 0.357515 0.679747 0.539431 0.087 Uiso calc 1 . .
    H H15B 0.370586 0.629061 0.638992 0.087 Uiso calc 1 . .
    H H15C 0.402698 0.651017 0.546218 0.087 Uiso calc 1 . .
    C C16A 0.14186(14) 0.9325(2) 0.8690(4) 0.0414(11) Uani d 1 . .
    H H16A 0.123619 0.918108 0.809204 0.062 Uiso calc 1 . .
    H H16B 0.127771 0.964496 0.919351 0.062 Uiso calc 1 . .
    H H16C 0.150750 0.891041 0.910324 0.062 Uiso calc 1 . .
    C C17A 0.16505(16) 1.0306(2) 0.7470(4) 0.0450(11) Uani d 1 . .
    H H17A 0.149466 1.012812 0.683909 0.068 Uiso calc 1 . .
    H H17B 0.188688 1.055973 0.719545 0.068 Uiso calc 1 . .
    H H17C 0.148257 1.062366 0.791092 0.068 Uiso calc 1 . .
    C C18A 0.22898(11) 0.74917(18) 0.7339(3) 0.0211(7) Uani d 1 . .
    C C19A 0.22517(12) 0.70862(19) 0.6374(3) 0.0255(8) Uani d 1 . .
    H H19A 0.235632 0.725514 0.569005 0.031 Uiso calc 1 . .
    C C20A 0.20609(13) 0.64357(19) 0.6413(3) 0.0281(8) Uani d 1 . .
    H H20A 0.203371 0.617012 0.575007 0.034 Uiso calc 1 . .
    C C21A 0.19106(12) 0.61693(18) 0.7399(3) 0.0262(7) Uani d 1 . .
    C C22A 0.19480(12) 0.6574(2) 0.8352(3) 0.0296(8) Uani d 1 . .
    H H22A 0.184586 0.640152 0.903634 0.035 Uiso calc 1 . .
    C C23A 0.21326(12) 0.7228(2) 0.8321(3) 0.0262(8) Uani d 1 . .
    H H23A 0.215120 0.749805 0.898261 0.031 Uiso calc 1 . .
    C C24A 0.17181(13) 0.5460(2) 0.7452(3) 0.0318(9) Uani d 1 . .
    C C25A 0.17811(16) 0.5014(2) 0.8345(4) 0.0472(12) Uani d 1 . .
    H H25A 0.194331 0.516414 0.895040 0.057 Uiso calc 1 . .
    C C26A 0.16085(19) 0.4349(3) 0.8364(5) 0.0583(15) Uani d 1 . .
    H H26A 0.165798 0.404538 0.897385 0.070 Uiso calc 1 . .
    C C27A 0.13681(17) 0.4132(2) 0.7507(5) 0.0480(12) Uani d 1 . .
    H H27A 0.125111 0.367771 0.752173 0.058 Uiso calc 1 . .
    C C28A 0.12964(17) 0.4572(2) 0.6627(4) 0.0490(13) Uani d 1 . .
    H H28A 0.112501 0.442335 0.604053 0.059 Uiso calc 1 . .
    C C29A 0.14713(15) 0.5229(2) 0.6584(4) 0.0415(11) Uani d 1 . .
    H H29A 0.142360 0.552467 0.596335 0.050 Uiso calc 1 . .
loop_
    _atom_site_aniso_label
    _atom_site_aniso_U_11
    _atom_site_aniso_U_22
    _atom_site_aniso_U_33
    _atom_site_aniso_U_12
    _atom_site_aniso_U_13
    _atom_site_aniso_U_23
    O1C 0.051(2) 0.0247(13) 0.0196(12) 0.0041(12) 0.0034(12) 0.0022(10)
    O2C 0.069(2) 0.0285(14) 0.0226(13) -0.0081(15) 0.0078(13) -0.0045(11)
    O3C 0.052(2) 0.0240(13) 0.0240(13) -0.0068(12) 0.0055(12) -0.0046(10)
    N1C 0.0224(16) 0.0256(14) 0.0149(12) -0.0024(12) 0.0018(11) -0.0009(11)
    C1C 0.0212(19) 0.0229(16) 0.0210(15) 0.0036(14) -0.0036(12) 0.0010(12)
    C2C 0.0246(19) 0.0239(16) 0.0161(14) 0.0031(14) -0.0019(12) -0.0019(12)
    C3C 0.0234(18) 0.0215(15) 0.0136(13) 0.0037(13) -0.0006(12) -0.0008(12)
    C4C 0.023(2) 0.0247(16) 0.0187(15) 0.0021(14) -0.0022(12) -0.0013(12)
    C9C 0.0209(19) 0.0270(17) 0.0168(14) 0.0012(14) -0.0027(12) -0.0021(12)
    C10C 0.035(2) 0.0270(17) 0.0223(16) -0.0047(16) 0.0009(15) 0.0011(14)
    C11C 0.034(2) 0.0207(16) 0.0205(16) 0.0028(15) 0.0010(14) -0.0016(12)
    C12C 0.053(3) 0.0259(19) 0.0297(19) -0.0027(19) 0.0014(19) -0.0097(16)
    C13C 0.053(4) 0.045(3) 0.061(3) 0.006(2) -0.017(3) -0.021(2)
    C14C 0.110(5) 0.035(2) 0.045(3) -0.030(3) 0.015(3) -0.012(2)
    C15C 0.051(3) 0.034(2) 0.052(3) 0.000(2) -0.004(2) -0.017(2)
    C5C 0.017(5) 0.021(3) 0.017(3) -0.002(2) 0.005(2) 0.001(2)
    C6C 0.028(4) 0.0228(17) 0.019(3) 0.004(2) -0.002(2) -0.002(2)
    C7C 0.029(3) 0.022(2) 0.026(2) 0.003(2) 0.001(2) -0.0031(17)
    C8C 0.028(4) 0.0290(18) 0.009(5) 0.0022(17) 0.005(4) -0.0020(19)
    C16C 0.042(4) 0.030(3) 0.032(3) 0.001(2) 0.002(2) -0.009(2)
    C17C 0.058(4) 0.033(3) 0.027(3) 0.020(3) -0.002(2) -0.003(2)
    C5F 0.017(5) 0.021(3) 0.017(3) -0.002(2) 0.005(2) 0.001(2)
    C6F 0.028(4) 0.0228(17) 0.019(3) 0.004(2) -0.002(2) -0.002(2)
    C7F 0.029(3) 0.022(2) 0.026(2) 0.003(2) 0.001(2) -0.0031(17)
    C8F 0.028(4) 0.0290(18) 0.009(5) 0.0022(17) 0.005(4) -0.0020(19)
    C16F 0.042(4) 0.030(3) 0.032(3) 0.001(2) 0.002(2) -0.009(2)
    C17F 0.058(4) 0.033(3) 0.027(3) 0.020(3) -0.002(2) -0.003(2)
    C18C 0.0265(19) 0.0162(13) 0.0189(14) 0.0028(13) 0.0046(13) 0.0023(12)
    C19C 0.033(2) 0.0301(19) 0.0229(17) 0.0065(17) 0.0063(15) 0.0023(14)
    C20C 0.031(2) 0.037(2) 0.032(2) 0.0077(18) 0.0126(17) 0.0007(17)
    C21C 0.026(2) 0.0271(18) 0.041(2) 0.0035(16) 0.0062(17) 0.0057(16)
    C22C 0.024(2) 0.035(2) 0.032(2) -0.0013(17) -0.0020(16) 0.0040(16)
    C23C 0.025(2) 0.0289(18) 0.0231(16) -0.0002(15) 0.0003(14) 0.0007(14)
    C24C 0.026(2) 0.044(2) 0.054(3) 0.0030(19) 0.0069(19) 0.012(2)
    C25C 0.034(3) 0.071(4) 0.099(5) 0.014(3) 0.014(3) -0.007(3)
    C26C 0.035(4) 0.084(5) 0.126(6) 0.016(3) 0.021(4) 0.003(4)
    C27C 0.024(3) 0.084(4) 0.116(6) 0.011(3) 0.006(3) 0.031(4)
    C28C 0.035(3) 0.082(4) 0.082(4) -0.003(3) -0.005(3) 0.031(3)
    C29C 0.031(3) 0.059(3) 0.063(3) -0.003(2) -0.001(2) 0.017(3)
    C1B 0.026(2) 0.0222(16) 0.0201(15) 0.0013(14) -0.0041(13) 0.0027(12)
    O1B 0.0243(15) 0.0471(16) 0.0189(12) -0.0089(12) 0.0020(10) -0.0034(11)
    O2B 0.0331(18) 0.0481(17) 0.0200(12) -0.0136(13) 0.0004(11) -0.0024(11)
    O3B 0.0350(18) 0.0450(16) 0.0257(13) -0.0183(13) 0.0066(12) -0.0055(12)
    N1B 0.0297(18) 0.0278(15) 0.0139(12) 0.0022(13) -0.0001(11) -0.0024(11)
    C2B 0.0207(18) 0.0262(16) 0.0176(15) 0.0014(14) -0.0003(12) 0.0002(12)
    C3B 0.0215(17) 0.0222(15) 0.0140(13) -0.0005(13) -0.0007(12) 0.0008(12)
    C4B 0.0200(18) 0.0220(16) 0.0187(15) 0.0037(13) 0.0012(12) 0.0027(12)
    C5B 0.0205(18) 0.0240(16) 0.0198(16) 0.0010(13) 0.0025(12) 0.0043(12)
    C6B 0.030(2) 0.0313(19) 0.0232(17) -0.0034(17) 0.0063(14) -0.0010(14)
    C7B 0.032(2) 0.042(2) 0.031(2) -0.0033(19) 0.0056(17) 0.0034(17)
    C8B 0.025(2) 0.038(2) 0.0189(15) 0.0042(17) 0.0052(13) -0.0001(14)
    C9B 0.026(2) 0.0226(16) 0.0160(14) 0.0043(14) 0.0009(13) 0.0024(12)
    C10B 0.035(2) 0.036(2) 0.0268(18) -0.0076(18) -0.0038(16) -0.0062(16)
    C11B 0.022(2) 0.0288(18) 0.0237(16) -0.0002(15) 0.0001(13) -0.0028(13)
    C12B 0.044(3) 0.043(2) 0.035(2) -0.025(2) 0.0019(19) 0.0035(18)
    C13B 0.065(4) 0.048(3) 0.078(4) -0.016(3) 0.009(3) 0.020(3)
    C14B 0.059(4) 0.073(3) 0.050(3) -0.044(3) 0.014(2) -0.018(3)
    C15B 0.044(3) 0.072(3) 0.046(3) -0.023(3) 0.020(2) -0.005(2)
    C16B 0.038(3) 0.082(4) 0.056(3) -0.022(3) 0.014(2) -0.004(3)
    C17B 0.045(3) 0.083(4) 0.036(3) 0.020(3) 0.002(2) 0.009(2)
    C18B 0.0179(17) 0.0232(15) 0.0190(14) 0.0008(13) -0.0030(12) -0.0010(12)
    C19B 0.023(2) 0.0314(18) 0.0169(15) 0.0025(15) -0.0006(12) -0.0004(13)
    C20B 0.026(2) 0.0313(19) 0.0254(17) 0.0046(16) 0.0028(14) -0.0054(14)
    C21B 0.0221(19) 0.0273(18) 0.0318(18) 0.0031(14) 0.0003(15) 0.0012(15)
    C22B 0.027(2) 0.0312(19) 0.0225(16) 0.0056(16) -0.0022(14) 0.0012(14)
    C23B 0.026(2) 0.0274(17) 0.0193(16) 0.0041(15) 0.0021(13) -0.0009(13)
    C24B 0.029(2) 0.0309(19) 0.0322(19) 0.0077(16) 0.0048(16) 0.0023(16)
    C25B 0.040(3) 0.048(3) 0.061(3) 0.011(2) -0.007(2) -0.001(2)
    C26B 0.040(3) 0.056(3) 0.081(4) 0.021(3) -0.009(3) 0.001(3)
    C27B 0.043(3) 0.043(2) 0.063(3) 0.017(2) 0.008(2) 0.001(2)
    C28B 0.052(3) 0.035(2) 0.047(3) 0.008(2) 0.015(2) -0.0005(19)
    C29B 0.040(3) 0.035(2) 0.043(2) 0.0089(19) 0.009(2) 0.0032(18)
    O1A 0.0263(15) 0.0419(15) 0.0191(12) 0.0097(12) -0.0028(10) -0.0048(11)
    O2A 0.0344(18) 0.071(2) 0.0184(13) 0.0237(16) 0.0006(11) -0.0042(13)
    O3A 0.0216(15) 0.0526(17) 0.0237(13) 0.0112(13) 0.0013(10) -0.0044(12)
    N1A 0.0264(17) 0.0281(15) 0.0130(12) -0.0003(13) -0.0024(11) -0.0015(11)
    C1A 0.024(2) 0.0279(17) 0.0187(15) -0.0025(15) -0.0002(12) 0.0023(12)
    C2A 0.0217(19) 0.0252(16) 0.0181(15) 0.0023(14) 0.0000(12) -0.0027(13)
    C3A 0.0218(18) 0.0272(17) 0.0158(13) 0.0028(14) 0.0011(12) -0.0007(12)
    C4A 0.0225(19) 0.0212(15) 0.0167(14) 0.0018(14) 0.0018(12) -0.0013(12)
    C5A 0.0261(19) 0.0263(16) 0.0150(15) 0.0004(14) 0.0015(13) -0.0008(12)
    C6A 0.025(2) 0.0272(17) 0.0223(16) 0.0063(15) 0.0007(13) -0.0014(13)
    C7A 0.031(2) 0.037(2) 0.0323(19) 0.0028(18) 0.0019(16) -0.0064(16)
    C8A 0.026(2) 0.0319(19) 0.0198(15) 0.0006(16) 0.0022(13) -0.0072(14)
    C9A 0.0247(19) 0.0229(15) 0.0162(14) -0.0021(14) 0.0027(12) -0.0017(12)
    C10A 0.023(2) 0.040(2) 0.0214(16) 0.0038(16) -0.0018(14) -0.0011(15)
    C11A 0.0205(19) 0.0312(18) 0.0217(16) 0.0027(15) -0.0003(13) -0.0020(13)
    C12A 0.0164(19) 0.058(3) 0.0289(19) 0.0097(18) 0.0023(14) -0.0045(18)
    C13A 0.058(4) 0.076(4) 0.111(5) 0.008(3) 0.055(4) 0.021(4)
    C14A 0.030(3) 0.178(7) 0.049(3) 0.045(4) -0.011(2) -0.028(4)
    C15A 0.035(3) 0.076(4) 0.063(3) 0.013(3) 0.010(2) -0.025(3)
    C16A 0.036(3) 0.046(2) 0.043(2) 0.000(2) 0.0089(19) -0.0111(19)
    C17A 0.052(3) 0.039(2) 0.044(3) 0.014(2) -0.002(2) -0.003(2)
    C18A 0.0194(18) 0.0256(16) 0.0184(15) 0.0031(14) -0.0036(12) -0.0006(12)
    C19A 0.029(2) 0.0271(17) 0.0209(16) 0.0026(15) -0.0019(14) -0.0017(13)
    C20A 0.033(2) 0.0278(18) 0.0240(17) 0.0047(16) -0.0043(15) -0.0067(14)
    C21A 0.024(2) 0.0237(16) 0.0306(19) 0.0052(14) -0.0006(14) -0.0020(14)
    C22A 0.029(2) 0.035(2) 0.0247(18) -0.0005(17) 0.0003(15) 0.0006(15)
    C23A 0.027(2) 0.0324(19) 0.0188(16) 0.0003(16) -0.0011(13) -0.0038(13)
    C24A 0.029(2) 0.0309(19) 0.035(2) 0.0008(16) 0.0068(16) -0.0031(16)
    C25A 0.048(3) 0.037(2) 0.056(3) -0.007(2) -0.003(2) 0.005(2)
    C26A 0.068(4) 0.035(2) 0.072(4) -0.005(3) 0.010(3) 0.012(2)
    C27A 0.050(3) 0.033(2) 0.061(3) -0.008(2) 0.012(2) -0.006(2)
    C28A 0.049(3) 0.041(3) 0.057(3) -0.011(2) 0.013(2) -0.016(2)
    C29A 0.044(3) 0.035(2) 0.045(2) -0.006(2) 0.006(2) -0.0079(19)
_geom_special_details
;
 All esds (except the esd in the dihedral angle between two l.s. planes)
 are estimated using the full covariance matrix.  The cell esds are taken
 into account individually in the estimation of esds in distances, angles
 and torsion angles; correlations between esds in cell parameters are only
 used when they are defined by crystal symmetry.  An approximate (isotropic)
 treatment of cell esds is used for estimating esds involving l.s. planes.
;
loop_
    _geom_bond_atom_site_label_1
    _geom_bond_atom_site_label_2
    _geom_bond_site_symmetry_2
    _geom_bond_distance
    _geom_bond_publ_flag
    O1C C5F . 1.11(4) ?
    O1C C5C . 1.282(12) ?
    O2C C11C . 1.219(4) ?
    O3C C11C . 1.332(4) ?
    O3C C12C . 1.468(4) ?
    N1C C9C . 1.363(4) ?
    N1C C1C . 1.392(4) ?
    N1C H1NC . 0.92(5) ?
    C1C C2C . 1.351(5) ?
    C1C C10C . 1.495(5) ?
    C2C C11C . 1.474(5) ?
    C2C C3C . 1.519(5) ?
    C3C C18C . 1.518(5) ?
    C3C C4C . 1.523(5) ?
    C3C H3CA . 1.0000 ?
    C4C C9C . 1.352(5) ?
    C4C C5C . 1.416(13) ?
    C4C C5F . 1.57(3) ?
    C9C C8F . 1.41(4) ?
    C9C C8C . 1.537(15) ?
    C10C H10G . 0.9800 ?
    C10C H10H . 0.9800 ?
    C10C H10I . 0.9800 ?
    C12C C15C . 1.507(6) ?
    C12C C13C . 1.518(7) ?
    C12C C14C . 1.519(6) ?
    C13C H13G . 0.9800 ?
    C13C H13H . 0.9800 ?
    C13C H13I . 0.9800 ?
    C14C H14G . 0.9800 ?
    C14C H14H . 0.9800 ?
    C14C H14I . 0.9800 ?
    C15C H15G . 0.9800 ?
    C15C H15H . 0.9800 ?
    C15C H15I . 0.9800 ?
    C5C C6C . 1.543(8) ?
    C6C C16C . 1.529(8) ?
    C6C C17C . 1.534(8) ?
    C6C C7C . 1.534(9) ?
    C7C C8C . 1.514(13) ?
    C7C H7CA . 0.9900 ?
    C7C H7CB . 0.9900 ?
    C8C H8CA . 0.9900 ?
    C8C H8CB . 0.9900 ?
    C16C H16G . 0.9800 ?
    C16C H16H . 0.9800 ?
    C16C H16I . 0.9800 ?
    C17C H17G . 0.9800 ?
    C17C H17H . 0.9800 ?
    C17C H17I . 0.9800 ?
    C5F C6F . 1.548(18) ?
    C6F C16F . 1.526(19) ?
    C6F C7F . 1.530(17) ?
    C6F C17F . 1.547(19) ?
    C7F C8F . 1.52(2) ?
    C7F H7FA . 0.9900 ?
    C7F H7FB . 0.9900 ?
    C8F H8FA . 0.9900 ?
    C8F H8FB . 0.9900 ?
    C16F H16J . 0.9800 ?
    C16F H16K . 0.9800 ?
    C16F H16L . 0.9800 ?
    C17F H17J . 0.9800 ?
    C17F H17K . 0.9800 ?
    C17F H17L . 0.9800 ?
    C18C C23C . 1.398(5) ?
    C18C C19C . 1.399(5) ?
    C19C C20C . 1.389(6) ?
    C19C H19C . 0.9500 ?
    C20C C21C . 1.387(6) ?
    C20C H20C . 0.9500 ?
    C21C C22C . 1.394(6) ?
    C21C C24C . 1.487(6) ?
    C22C C23C . 1.377(6) ?
    C22C H22C . 0.9500 ?
    C23C H23C . 0.9500 ?
    C24C C25C . 1.387(7) ?
    C24C C29C . 1.411(7) ?
    C25C C26C . 1.382(9) ?
    C25C H25C . 0.9500 ?
    C26C C27C . 1.374(10) ?
    C26C H26C . 0.9500 ?
    C27C C28C . 1.400(9) ?
    C27C H27C . 0.9500 ?
    C28C C29C . 1.399(8) ?
    C28C H28C . 0.9500 ?
    C29C H29C . 0.9500 ?
    C1B C2B . 1.354(5) ?
    C1B N1B . 1.397(5) ?
    C1B C10B . 1.500(5) ?
    O1B C5B . 1.235(4) ?
    O2B C11B . 1.216(4) ?
    O3B C11B . 1.338(5) ?
    O3B C12B . 1.466(5) ?
    N1B C9B . 1.358(5) ?
    N1B H1NB . 0.95(4) ?
    C2B C11B . 1.469(5) ?
    C2B C3B . 1.521(5) ?
    C3B C4B . 1.515(5) ?
    C3B C18B . 1.525(5) ?
    C3B H3BA . 1.0000 ?
    C4B C9B . 1.350(5) ?
    C4B C5B . 1.450(5) ?
    C5B C6B . 1.538(5) ?
    C6B C16B . 1.507(7) ?
    C6B C7B . 1.510(5) ?
    C6B C17B . 1.553(7) ?
    C7B C8B . 1.543(6) ?
    C7B H7BA . 0.9900 ?
    C7B H7BB . 0.9900 ?
    C8B C9B . 1.509(5) ?
    C8B H8BA . 0.9900 ?
    C8B H8BB . 0.9900 ?
    C10B H10D . 0.9800 ?
    C10B H10E . 0.9800 ?
    C10B H10F . 0.9800 ?
    C12B C15B . 1.501(7) ?
    C12B C13B . 1.514(7) ?
    C12B C14B . 1.528(6) ?
    C13B H13D . 0.9800 ?
    C13B H13E . 0.9800 ?
    C13B H13F . 0.9800 ?
    C14B H14D . 0.9800 ?
    C14B H14E . 0.9800 ?
    C14B H14F . 0.9800 ?
    C15B H15D . 0.9800 ?
    C15B H15E . 0.9800 ?
    C15B H15F . 0.9800 ?
    C16B H16D . 0.9800 ?
    C16B H16E . 0.9800 ?
    C16B H16F . 0.9800 ?
    C17B H17D . 0.9800 ?
    C17B H17E . 0.9800 ?
    C17B H17F . 0.9800 ?
    C18B C23B . 1.384(5) ?
    C18B C19B . 1.393(5) ?
    C19B C20B . 1.393(5) ?
    C19B H19B . 0.9500 ?
    C20B C21B . 1.389(5) ?
    C20B H20B . 0.9500 ?
    C21B C22B . 1.398(5) ?
    C21B C24B . 1.488(5) ?
    C22B C23B . 1.389(5) ?
    C22B H22B . 0.9500 ?
    C23B H23B . 0.9500 ?
    C24B C29B . 1.381(6) ?
    C24B C25B . 1.393(6) ?
    C25B C26B . 1.383(7) ?
    C25B H25B . 0.9500 ?
    C26B C27B . 1.394(7) ?
    C26B H26B . 0.9500 ?
    C27B C28B . 1.370(7) ?
    C27B H27B . 0.9500 ?
    C28B C29B . 1.396(6) ?
    C28B H28B . 0.9500 ?
    C29B H29B . 0.9500 ?
    O1A C5A . 1.246(4) ?
    O2A C11A . 1.221(4) ?
    O3A C11A . 1.322(5) ?
    O3A C12A . 1.483(5) ?
    N1A C9A . 1.365(5) ?
    N1A C1A . 1.398(5) ?
    N1A H1NA . 0.92(4) ?
    C1A C2A . 1.353(5) ?
    C1A C10A . 1.496(5) ?
    C2A C11A . 1.486(5) ?
    C2A C3A . 1.525(5) ?
    C3A C4A . 1.506(5) ?
    C3A C18A . 1.527(5) ?
    C3A H3AA . 1.0000 ?
    C4A C9A . 1.372(5) ?
    C4A C5A . 1.442(5) ?
    C5A C6A . 1.525(5) ?
    C6A C17A . 1.518(6) ?
    C6A C16A . 1.535(6) ?
    C6A C7A . 1.537(5) ?
    C7A C8A . 1.527(6) ?
    C7A H7AA . 0.9900 ?
    C7A H7AB . 0.9900 ?
    C8A C9A . 1.503(5) ?
    C8A H8AA . 0.9900 ?
    C8A H8AB . 0.9900 ?
    C10A H10A . 0.9800 ?
    C10A H10B . 0.9800 ?
    C10A H10C . 0.9800 ?
    C12A C13A . 1.480(7) ?
    C12A C15A . 1.488(7) ?
    C12A C14A . 1.524(7) ?
    C13A H13A . 0.9800 ?
    C13A H13B . 0.9800 ?
    C13A H13C . 0.9800 ?
    C14A H14A . 0.9800 ?
    C14A H14B . 0.9800 ?
    C14A H14C . 0.9800 ?
    C15A H15A . 0.9800 ?
    C15A H15B . 0.9800 ?
    C15A H15C . 0.9800 ?
    C16A H16A . 0.9800 ?
    C16A H16B . 0.9800 ?
    C16A H16C . 0.9800 ?
    C17A H17A . 0.9800 ?
    C17A H17B . 0.9800 ?
    C17A H17C . 0.9800 ?
    C18A C23A . 1.387(5) ?
    C18A C19A . 1.402(5) ?
    C19A C20A . 1.395(5) ?
    C19A H19A . 0.9500 ?
    C20A C21A . 1.384(5) ?
    C20A H20A . 0.9500 ?
    C21A C22A . 1.389(5) ?
    C21A C24A . 1.499(5) ?
    C22A C23A . 1.392(5) ?
    C22A H22A . 0.9500 ?
    C23A H23A . 0.9500 ?
    C24A C25A . 1.387(6) ?
    C24A C29A . 1.399(6) ?
    C25A C26A . 1.393(7) ?
    C25A H25A . 0.9500 ?
    C26A C27A . 1.369(8) ?
    C26A H26A . 0.9500 ?
    C27A C28A . 1.373(7) ?
    C27A H27A . 0.9500 ?
    C28A C29A . 1.384(6) ?
    C28A H28A . 0.9500 ?
    C29A H29A . 0.9500 ?
loop_
    _geom_angle_atom_site_label_1
    _geom_angle_atom_site_label_2
    _geom_angle_atom_site_label_3
    _geom_angle_site_symmetry_1
    _geom_angle_site_symmetry_3
    _geom_angle
    _geom_angle_publ_flag
    C11C O3C C12C . . 122.1(3) ?
    C9C N1C C1C . . 122.2(3) ?
    C9C N1C H1NC . . 123(3) ?
    C1C N1C H1NC . . 113(3) ?
    C2C C1C N1C . . 119.1(3) ?
    C2C C1C C10C . . 128.3(3) ?
    N1C C1C C10C . . 112.5(3) ?
    C1C C2C C11C . . 124.7(3) ?
    C1C C2C C3C . . 120.4(3) ?
    C11C C2C C3C . . 114.9(3) ?
    C18C C3C C2C . . 111.1(3) ?
    C18C C3C C4C . . 112.5(3) ?
    C2C C3C C4C . . 109.3(3) ?
    C18C C3C H3CA . . 107.9 ?
    C2C C3C H3CA . . 107.9 ?
    C4C C3C H3CA . . 107.9 ?
    C9C C4C C5C . . 119.4(5) ?
    C9C C4C C3C . . 120.3(3) ?
    C5C C4C C3C . . 120.3(4) ?
    C9C C4C C5F . . 124.6(9) ?
    C3C C4C C5F . . 114.6(9) ?
    C4C C9C N1C . . 120.0(3) ?
    C4C C9C C8F . . 118.8(10) ?
    N1C C9C C8F . . 121.2(10) ?
    C4C C9C C8C . . 125.4(4) ?
    N1C C9C C8C . . 114.5(4) ?
    C1C C10C H10G . . 109.5 ?
    C1C C10C H10H . . 109.5 ?
    H10G C10C H10H . . 109.5 ?
    C1C C10C H10I . . 109.5 ?
    H10G C10C H10I . . 109.5 ?
    H10H C10C H10I . . 109.5 ?
    O2C C11C O3C . . 123.9(3) ?
    O2C C11C C2C . . 122.6(3) ?
    O3C C11C C2C . . 113.5(3) ?
    O3C C12C C15C . . 109.9(4) ?
    O3C C12C C13C . . 110.2(3) ?
    C15C C12C C13C . . 112.8(4) ?
    O3C C12C C14C . . 101.7(3) ?
    C15C C12C C14C . . 111.0(4) ?
    C13C C12C C14C . . 110.6(5) ?
    C12C C13C H13G . . 109.5 ?
    C12C C13C H13H . . 109.5 ?
    H13G C13C H13H . . 109.5 ?
    C12C C13C H13I . . 109.5 ?
    H13G C13C H13I . . 109.5 ?
    H13H C13C H13I . . 109.5 ?
    C12C C14C H14G . . 109.5 ?
    C12C C14C H14H . . 109.5 ?
    H14G C14C H14H . . 109.5 ?
    C12C C14C H14I . . 109.5 ?
    H14G C14C H14I . . 109.5 ?
    H14H C14C H14I . . 109.5 ?
    C12C C15C H15G . . 109.5 ?
    C12C C15C H15H . . 109.5 ?
    H15G C15C H15H . . 109.5 ?
    C12C C15C H15I . . 109.5 ?
    H15G C15C H15I . . 109.5 ?
    H15H C15C H15I . . 109.5 ?
    O1C C5C C4C . . 121.1(6) ?
    O1C C5C C6C . . 118.3(8) ?
    C4C C5C C6C . . 119.5(9) ?
    C16C C6C C17C . . 109.5(6) ?
    C16C C6C C7C . . 111.1(5) ?
    C17C C6C C7C . . 110.0(6) ?
    C16C C6C C5C . . 108.4(7) ?
    C17C C6C C5C . . 109.4(7) ?
    C7C C6C C5C . . 108.4(6) ?
    C8C C7C C6C . . 113.2(8) ?
    C8C C7C H7CA . . 108.9 ?
    C6C C7C H7CA . . 108.9 ?
    C8C C7C H7CB . . 108.9 ?
    C6C C7C H7CB . . 108.9 ?
    H7CA C7C H7CB . . 107.7 ?
    C7C C8C C9C . . 109.1(8) ?
    C7C C8C H8CA . . 109.9 ?
    C9C C8C H8CA . . 109.9 ?
    C7C C8C H8CB . . 109.9 ?
    C9C C8C H8CB . . 109.9 ?
    H8CA C8C H8CB . . 108.3 ?
    C6C C16C H16G . . 109.5 ?
    C6C C16C H16H . . 109.5 ?
    H16G C16C H16H . . 109.5 ?
    C6C C16C H16I . . 109.5 ?
    H16G C16C H16I . . 109.5 ?
    H16H C16C H16I . . 109.5 ?
    C6C C17C H17G . . 109.5 ?
    C6C C17C H17H . . 109.5 ?
    H17G C17C H17H . . 109.5 ?
    C6C C17C H17I . . 109.5 ?
    H17G C17C H17I . . 109.5 ?
    H17H C17C H17I . . 109.5 ?
    O1C C5F C6F . . 120(3) ?
    O1C C5F C4C . . 121.6(19) ?
    C6F C5F C4C . . 113(2) ?
    C16F C6F C7F . . 109.8(14) ?
    C16F C6F C17F . . 109.4(14) ?
    C7F C6F C17F . . 112.4(14) ?
    C16F C6F C5F . . 105.7(17) ?
    C7F C6F C5F . . 109.8(19) ?
    C17F C6F C5F . . 109.5(19) ?
    C8F C7F C6F . . 112(2) ?
    C8F C7F H7FA . . 109.3 ?
    C6F C7F H7FA . . 109.3 ?
    C8F C7F H7FB . . 109.3 ?
    C6F C7F H7FB . . 109.3 ?
    H7FA C7F H7FB . . 107.9 ?
    C9C C8F C7F . . 119(3) ?
    C9C C8F H8FA . . 107.5 ?
    C7F C8F H8FA . . 107.5 ?
    C9C C8F H8FB . . 107.5 ?
    C7F C8F H8FB . . 107.5 ?
    H8FA C8F H8FB . . 107.0 ?
    C6F C16F H16J . . 109.5 ?
    C6F C16F H16K . . 109.5 ?
    H16J C16F H16K . . 109.5 ?
    C6F C16F H16L . . 109.5 ?
    H16J C16F H16L . . 109.5 ?
    H16K C16F H16L . . 109.5 ?
    C6F C17F H17J . . 109.5 ?
    C6F C17F H17K . . 109.5 ?
    H17J C17F H17K . . 109.5 ?
    C6F C17F H17L . . 109.5 ?
    H17J C17F H17L . . 109.5 ?
    H17K C17F H17L . . 109.5 ?
    C23C C18C C19C . . 117.8(3) ?
    C23C C18C C3C . . 120.9(3) ?
    C19C C18C C3C . . 121.2(3) ?
    C20C C19C C18C . . 120.8(4) ?
    C20C C19C H19C . . 119.6 ?
    C18C C19C H19C . . 119.6 ?
    C21C C20C C19C . . 121.3(4) ?
    C21C C20C H20C . . 119.4 ?
    C19C C20C H20C . . 119.4 ?
    C20C C21C C22C . . 117.7(4) ?
    C20C C21C C24C . . 121.0(4) ?
    C22C C21C C24C . . 121.3(4) ?
    C23C C22C C21C . . 121.6(4) ?
    C23C C22C H22C . . 119.2 ?
    C21C C22C H22C . . 119.2 ?
    C22C C23C C18C . . 120.8(4) ?
    C22C C23C H23C . . 119.6 ?
    C18C C23C H23C . . 119.6 ?
    C25C C24C C29C . . 118.3(5) ?
    C25C C24C C21C . . 121.4(5) ?
    C29C C24C C21C . . 120.3(4) ?
    C26C C25C C24C . . 121.6(7) ?
    C26C C25C H25C . . 119.2 ?
    C24C C25C H25C . . 119.2 ?
    C27C C26C C25C . . 120.1(6) ?
    C27C C26C H26C . . 120.0 ?
    C25C C26C H26C . . 120.0 ?
    C26C C27C C28C . . 120.3(6) ?
    C26C C27C H27C . . 119.9 ?
    C28C C27C H27C . . 119.9 ?
    C29C C28C C27C . . 119.5(6) ?
    C29C C28C H28C . . 120.3 ?
    C27C C28C H28C . . 120.3 ?
    C28C C29C C24C . . 120.2(6) ?
    C28C C29C H29C . . 119.9 ?
    C24C C29C H29C . . 119.9 ?
    C2B C1B N1B . . 119.4(3) ?
    C2B C1B C10B . . 127.8(4) ?
    N1B C1B C10B . . 112.8(3) ?
    C11B O3B C12B . . 122.0(3) ?
    C9B N1B C1B . . 122.4(3) ?
    C9B N1B H1NB . . 121(2) ?
    C1B N1B H1NB . . 115(2) ?
    C1B C2B C11B . . 125.0(3) ?
    C1B C2B C3B . . 120.2(3) ?
    C11B C2B C3B . . 114.7(3) ?
    C4B C3B C2B . . 110.6(3) ?
    C4B C3B C18B . . 112.0(3) ?
    C2B C3B C18B . . 110.5(3) ?
    C4B C3B H3BA . . 107.8 ?
    C2B C3B H3BA . . 107.8 ?
    C18B C3B H3BA . . 107.8 ?
    C9B C4B C5B . . 121.0(3) ?
    C9B C4B C3B . . 120.5(3) ?
    C5B C4B C3B . . 118.4(3) ?
    O1B C5B C4B . . 121.8(3) ?
    O1B C5B C6B . . 118.3(3) ?
    C4B C5B C6B . . 119.9(3) ?
    C16B C6B C7B . . 110.4(4) ?
    C16B C6B C5B . . 111.1(3) ?
    C7B C6B C5B . . 110.8(3) ?
    C16B C6B C17B . . 107.6(4) ?
    C7B C6B C17B . . 111.8(3) ?
    C5B C6B C17B . . 105.0(3) ?
    C6B C7B C8B . . 114.0(3) ?
    C6B C7B H7BA . . 108.8 ?
    C8B C7B H7BA . . 108.8 ?
    C6B C7B H7BB . . 108.8 ?
    C8B C7B H7BB . . 108.8 ?
    H7BA C7B H7BB . . 107.7 ?
    C9B C8B C7B . . 110.4(3) ?
    C9B C8B H8BA . . 109.6 ?
    C7B C8B H8BA . . 109.6 ?
    C9B C8B H8BB . . 109.6 ?
    C7B C8B H8BB . . 109.6 ?
    H8BA C8B H8BB . . 108.1 ?
    C4B C9B N1B . . 120.5(3) ?
    C4B C9B C8B . . 123.4(3) ?
    N1B C9B C8B . . 116.0(3) ?
    C1B C10B H10D . . 109.5 ?
    C1B C10B H10E . . 109.5 ?
    H10D C10B H10E . . 109.5 ?
    C1B C10B H10F . . 109.5 ?
    H10D C10B H10F . . 109.5 ?
    H10E C10B H10F . . 109.5 ?
    O2B C11B O3B . . 124.1(4) ?
    O2B C11B C2B . . 122.4(4) ?
    O3B C11B C2B . . 113.4(3) ?
    O3B C12B C15B . . 111.5(4) ?
    O3B C12B C13B . . 108.2(4) ?
    C15B C12B C13B . . 113.1(4) ?
    O3B C12B C14B . . 101.1(3) ?
    C15B C12B C14B . . 111.1(4) ?
    C13B C12B C14B . . 111.2(4) ?
    C12B C13B H13D . . 109.5 ?
    C12B C13B H13E . . 109.5 ?
    H13D C13B H13E . . 109.5 ?
    C12B C13B H13F . . 109.5 ?
    H13D C13B H13F . . 109.5 ?
    H13E C13B H13F . . 109.5 ?
    C12B C14B H14D . . 109.5 ?
    C12B C14B H14E . . 109.5 ?
    H14D C14B H14E . . 109.5 ?
    C12B C14B H14F . . 109.5 ?
    H14D C14B H14F . . 109.5 ?
    H14E C14B H14F . . 109.5 ?
    C12B C15B H15D . . 109.5 ?
    C12B C15B H15E . . 109.5 ?
    H15D C15B H15E . . 109.5 ?
    C12B C15B H15F . . 109.5 ?
    H15D C15B H15F . . 109.5 ?
    H15E C15B H15F . . 109.5 ?
    C6B C16B H16D . . 109.5 ?
    C6B C16B H16E . . 109.5 ?
    H16D C16B H16E . . 109.5 ?
    C6B C16B H16F . . 109.5 ?
    H16D C16B H16F . . 109.5 ?
    H16E C16B H16F . . 109.5 ?
    C6B C17B H17D . . 109.5 ?
    C6B C17B H17E . . 109.5 ?
    H17D C17B H17E . . 109.5 ?
    C6B C17B H17F . . 109.5 ?
    H17D C17B H17F . . 109.5 ?
    H17E C17B H17F . . 109.5 ?
    C23B C18B C19B . . 118.3(3) ?
    C23B C18B C3B . . 121.8(3) ?
    C19B C18B C3B . . 119.8(3) ?
    C18B C19B C20B . . 120.8(3) ?
    C18B C19B H19B . . 119.6 ?
    C20B C19B H19B . . 119.6 ?
    C21B C20B C19B . . 120.9(3) ?
    C21B C20B H20B . . 119.6 ?
    C19B C20B H20B . . 119.6 ?
    C20B C21B C22B . . 118.2(3) ?
    C20B C21B C24B . . 120.5(3) ?
    C22B C21B C24B . . 121.2(3) ?
    C23B C22B C21B . . 120.5(3) ?
    C23B C22B H22B . . 119.7 ?
    C21B C22B H22B . . 119.7 ?
    C18B C23B C22B . . 121.3(3) ?
    C18B C23B H23B . . 119.4 ?
    C22B C23B H23B . . 119.4 ?
    C29B C24B C25B . . 117.9(4) ?
    C29B C24B C21B . . 120.9(4) ?
    C25B C24B C21B . . 121.1(4) ?
    C26B C25B C24B . . 121.2(5) ?
    C26B C25B H25B . . 119.4 ?
    C24B C25B H25B . . 119.4 ?
    C25B C26B C27B . . 119.8(5) ?
    C25B C26B H26B . . 120.1 ?
    C27B C26B H26B . . 120.1 ?
    C28B C27B C26B . . 120.0(4) ?
    C28B C27B H27B . . 120.0 ?
    C26B C27B H27B . . 120.0 ?
    C27B C28B C29B . . 119.5(5) ?
    C27B C28B H28B . . 120.2 ?
    C29B C28B H28B . . 120.2 ?
    C24B C29B C28B . . 121.6(5) ?
    C24B C29B H29B . . 119.2 ?
    C28B C29B H29B . . 119.2 ?
    C11A O3A C12A . . 121.3(3) ?
    C9A N1A C1A . . 122.2(3) ?
    C9A N1A H1NA . . 113(3) ?
    C1A N1A H1NA . . 121(3) ?
    C2A C1A N1A . . 119.2(3) ?
    C2A C1A C10A . . 128.9(3) ?
    N1A C1A C10A . . 111.8(3) ?
    C1A C2A C11A . . 124.3(3) ?
    C1A C2A C3A . . 120.7(3) ?
    C11A C2A C3A . . 115.0(3) ?
    C4A C3A C2A . . 110.7(3) ?
    C4A C3A C18A . . 112.9(3) ?
    C2A C3A C18A . . 108.8(3) ?
    C4A C3A H3AA . . 108.1 ?
    C2A C3A H3AA . . 108.1 ?
    C18A C3A H3AA . . 108.1 ?
    C9A C4A C5A . . 120.4(3) ?
    C9A C4A C3A . . 120.2(3) ?
    C5A C4A C3A . . 119.4(3) ?
    O1A C5A C4A . . 120.6(3) ?
    O1A C5A C6A . . 118.9(3) ?
    C4A C5A C6A . . 120.5(3) ?
    C17A C6A C5A . . 111.0(3) ?
    C17A C6A C16A . . 110.1(4) ?
    C5A C6A C16A . . 106.5(3) ?
    C17A C6A C7A . . 108.8(3) ?
    C5A C6A C7A . . 110.7(3) ?
    C16A C6A C7A . . 109.7(3) ?
    C8A C7A C6A . . 113.2(3) ?
    C8A C7A H7AA . . 108.9 ?
    C6A C7A H7AA . . 108.9 ?
    C8A C7A H7AB . . 108.9 ?
    C6A C7A H7AB . . 108.9 ?
    H7AA C7A H7AB . . 107.8 ?
    C9A C8A C7A . . 110.3(3) ?
    C9A C8A H8AA . . 109.6 ?
    C7A C8A H8AA . . 109.6 ?
    C9A C8A H8AB . . 109.6 ?
    C7A C8A H8AB . . 109.6 ?
    H8AA C8A H8AB . . 108.1 ?
    N1A C9A C4A . . 120.2(3) ?
    N1A C9A C8A . . 116.5(3) ?
    C4A C9A C8A . . 123.3(3) ?
    C1A C10A H10A . . 109.5 ?
    C1A C10A H10B . . 109.5 ?
    H10A C10A H10B . . 109.5 ?
    C1A C10A H10C . . 109.5 ?
    H10A C10A H10C . . 109.5 ?
    H10B C10A H10C . . 109.5 ?
    O2A C11A O3A . . 124.7(3) ?
    O2A C11A C2A . . 122.0(3) ?
    O3A C11A C2A . . 113.3(3) ?
    C13A C12A O3A . . 110.1(4) ?
    C13A C12A C15A . . 112.6(5) ?
    O3A C12A C15A . . 110.9(4) ?
    C13A C12A C14A . . 111.8(5) ?
    O3A C12A C14A . . 101.0(3) ?
    C15A C12A C14A . . 109.9(5) ?
    C12A C13A H13A . . 109.5 ?
    C12A C13A H13B . . 109.5 ?
    H13A C13A H13B . . 109.5 ?
    C12A C13A H13C . . 109.5 ?
    H13A C13A H13C . . 109.5 ?
    H13B C13A H13C . . 109.5 ?
    C12A C14A H14A . . 109.5 ?
    C12A C14A H14B . . 109.5 ?
    H14A C14A H14B . . 109.5 ?
    C12A C14A H14C . . 109.5 ?
    H14A C14A H14C . . 109.5 ?
    H14B C14A H14C . . 109.5 ?
    C12A C15A H15A . . 109.5 ?
    C12A C15A H15B . . 109.5 ?
    H15A C15A H15B . . 109.5 ?
    C12A C15A H15C . . 109.5 ?
    H15A C15A H15C . . 109.5 ?
    H15B C15A H15C . . 109.5 ?
    C6A C16A H16A . . 109.5 ?
    C6A C16A H16B . . 109.5 ?
    H16A C16A H16B . . 109.5 ?
    C6A C16A H16C . . 109.5 ?
    H16A C16A H16C . . 109.5 ?
    H16B C16A H16C . . 109.5 ?
    C6A C17A H17A . . 109.5 ?
    C6A C17A H17B . . 109.5 ?
    H17A C17A H17B . . 109.5 ?
    C6A C17A H17C . . 109.5 ?
    H17A C17A H17C . . 109.5 ?
    H17B C17A H17C . . 109.5 ?
    C23A C18A C19A . . 118.2(3) ?
    C23A C18A C3A . . 121.4(3) ?
    C19A C18A C3A . . 120.3(3) ?
    C20A C19A C18A . . 120.3(3) ?
    C20A C19A H19A . . 119.9 ?
    C18A C19A H19A . . 119.9 ?
    C21A C20A C19A . . 121.3(3) ?
    C21A C20A H20A . . 119.3 ?
    C19A C20A H20A . . 119.3 ?
    C20A C21A C22A . . 118.1(3) ?
    C20A C21A C24A . . 121.5(3) ?
    C22A C21A C24A . . 120.3(3) ?
    C21A C22A C23A . . 121.1(3) ?
    C21A C22A H22A . . 119.4 ?
    C23A C22A H22A . . 119.4 ?
    C18A C23A C22A . . 120.9(3) ?
    C18A C23A H23A . . 119.5 ?
    C22A C23A H23A . . 119.5 ?
    C25A C24A C29A . . 118.3(4) ?
    C25A C24A C21A . . 121.5(4) ?
    C29A C24A C21A . . 120.2(4) ?
    C24A C25A C26A . . 120.6(5) ?
    C24A C25A H25A . . 119.7 ?
    C26A C25A H25A . . 119.7 ?
    C27A C26A C25A . . 120.3(5) ?
    C27A C26A H26A . . 119.9 ?
    C25A C26A H26A . . 119.9 ?
    C26A C27A C28A . . 119.8(4) ?
    C26A C27A H27A . . 120.1 ?
    C28A C27A H27A . . 120.1 ?
    C27A C28A C29A . . 120.7(5) ?
    C27A C28A H28A . . 119.7 ?
    C29A C28A H28A . . 119.7 ?
    C28A C29A C24A . . 120.3(5) ?
    C28A C29A H29A . . 119.9 ?
    C24A C29A H29A . . 119.9 ?
loop_
    _geom_torsion_atom_site_label_1
    _geom_torsion_atom_site_label_2
    _geom_torsion_atom_site_label_3
    _geom_torsion_atom_site_label_4
    _geom_torsion_site_symmetry_1
    _geom_torsion_site_symmetry_2
    _geom_torsion_site_symmetry_3
    _geom_torsion_site_symmetry_4
    _geom_torsion
    _geom_torsion_publ_flag
    C9C N1C C1C C2C . . . . -13.3(5) ?
    C9C N1C C1C C10C . . . . 165.7(3) ?
    N1C C1C C2C C11C . . . . 167.0(3) ?
    C10C C1C C2C C11C . . . . -11.9(6) ?
    N1C C1C C2C C3C . . . . -11.3(5) ?
    C10C C1C C2C C3C . . . . 169.8(4) ?
    C1C C2C C3C C18C . . . . -94.9(4) ?
    C11C C2C C3C C18C . . . . 86.6(4) ?
    C1C C2C C3C C4C . . . . 29.8(4) ?
    C11C C2C C3C C4C . . . . -148.6(3) ?
    C18C C3C C4C C9C . . . . 96.0(4) ?
    C2C C3C C4C C9C . . . . -27.9(5) ?
    C18C C3C C4C C5C . . . . -83.8(7) ?
    C2C C3C C4C C5C . . . . 152.3(7) ?
    C18C C3C C4C C5F . . . . -76.5(17) ?
    C2C C3C C4C C5F . . . . 159.6(16) ?
    C5C C4C C9C N1C . . . . -172.9(7) ?
    C3C C4C C9C N1C . . . . 7.3(5) ?
    C5F C4C C9C N1C . . . . 179.1(18) ?
    C3C C4C C9C C8F . . . . -173(3) ?
    C5F C4C C9C C8F . . . . -1(4) ?
    C5C C4C C9C C8C . . . . 6.9(14) ?
    C3C C4C C9C C8C . . . . -172.9(11) ?
    C1C N1C C9C C4C . . . . 15.4(5) ?
    C1C N1C C9C C8F . . . . -164(3) ?
    C1C N1C C9C C8C . . . . -164.4(10) ?
    C12C O3C C11C O2C . . . . 3.1(6) ?
    C12C O3C C11C C2C . . . . -174.1(4) ?
    C1C C2C C11C O2C . . . . -175.7(4) ?
    C3C C2C C11C O2C . . . . 2.7(6) ?
    C1C C2C C11C O3C . . . . 1.6(6) ?
    C3C C2C C11C O3C . . . . -180.0(3) ?
    C11C O3C C12C C15C . . . . -66.1(5) ?
    C11C O3C C12C C13C . . . . 58.8(5) ?
    C11C O3C C12C C14C . . . . 176.2(4) ?
    C9C C4C C5C O1C . . . . 176.3(8) ?
    C3C C4C C5C O1C . . . . -3.9(14) ?
    C9C C4C C5C C6C . . . . -15.8(12) ?
    C3C C4C C5C C6C . . . . 164.0(6) ?
    O1C C5C C6C C16C . . . . 87.0(11) ?
    C4C C5C C6C C16C . . . . -81.2(9) ?
    O1C C5C C6C C17C . . . . -32.3(12) ?
    C4C C5C C6C C17C . . . . 159.4(8) ?
    O1C C5C C6C C7C . . . . -152.3(9) ?
    C4C C5C C6C C7C . . . . 39.5(11) ?
    C16C C6C C7C C8C . . . . 62.9(10) ?
    C17C C6C C7C C8C . . . . -175.6(9) ?
    C5C C6C C7C C8C . . . . -56.1(11) ?
    C6C C7C C8C C9C . . . . 47.6(15) ?
    C4C C9C C8C C7C . . . . -22.9(18) ?
    N1C C9C C8C C7C . . . . 156.9(8) ?
    C9C C4C C5F O1C . . . . 165(2) ?
    C3C C4C C5F O1C . . . . -23(4) ?
    C9C C4C C5F C6F . . . . 12(3) ?
    C3C C4C C5F C6F . . . . -175.9(17) ?
    O1C C5F C6F C16F . . . . 50(3) ?
    C4C C5F C6F C16F . . . . -156(2) ?
    O1C C5F C6F C7F . . . . 169(3) ?
    C4C C5F C6F C7F . . . . -37(3) ?
    O1C C5F C6F C17F . . . . -67(3) ?
    C4C C5F C6F C17F . . . . 86(3) ?
    C16F C6F C7F C8F . . . . 170(3) ?
    C17F C6F C7F C8F . . . . -68(3) ?
    C5F C6F C7F C8F . . . . 54(3) ?
    C4C C9C C8F C7F . . . . 18(6) ?
    N1C C9C C8F C7F . . . . -162(3) ?
    C6F C7F C8F C9C . . . . -46(5) ?
    C2C C3C C18C C23C . . . . 74.7(4) ?
    C4C C3C C18C C23C . . . . -48.2(4) ?
    C2C C3C C18C C19C . . . . -100.8(4) ?
    C4C C3C C18C C19C . . . . 136.3(3) ?
    C23C C18C C19C C20C . . . . -0.1(5) ?
    C3C C18C C19C C20C . . . . 175.6(3) ?
    C18C C19C C20C C21C . . . . -1.6(6) ?
    C19C C20C C21C C22C . . . . 1.7(6) ?
    C19C C20C C21C C24C . . . . -177.8(4) ?
    C20C C21C C22C C23C . . . . -0.2(6) ?
    C24C C21C C22C C23C . . . . 179.3(4) ?
    C21C C22C C23C C18C . . . . -1.5(6) ?
    C19C C18C C23C C22C . . . . 1.6(5) ?
    C3C C18C C23C C22C . . . . -174.1(3) ?
    C20C C21C C24C C25C . . . . 34.4(6) ?
    C22C C21C C24C C25C . . . . -145.0(5) ?
    C20C C21C C24C C29C . . . . -147.3(4) ?
    C22C C21C C24C C29C . . . . 33.3(6) ?
    C29C C24C C25C C26C . . . . -0.2(9) ?
    C21C C24C C25C C26C . . . . 178.1(5) ?
    C24C C25C C26C C27C . . . . -1.0(10) ?
    C25C C26C C27C C28C . . . . 1.5(10) ?
    C26C C27C C28C C29C . . . . -0.8(9) ?
    C27C C28C C29C C24C . . . . -0.5(8) ?
    C25C C24C C29C C28C . . . . 0.9(7) ?
    C21C C24C C29C C28C . . . . -177.4(4) ?
    C2B C1B N1B C9B . . . . 11.4(5) ?
    C10B C1B N1B C9B . . . . -167.1(3) ?
    N1B C1B C2B C11B . . . . -166.7(3) ?
    C10B C1B C2B C11B . . . . 11.5(6) ?
    N1B C1B C2B C3B . . . . 9.6(5) ?
    C10B C1B C2B C3B . . . . -172.2(4) ?
    C1B C2B C3B C4B . . . . -25.4(4) ?
    C11B C2B C3B C4B . . . . 151.2(3) ?
    C1B C2B C3B C18B . . . . 99.2(4) ?
    C11B C2B C3B C18B . . . . -84.1(4) ?
    C2B C3B C4B C9B . . . . 23.8(4) ?
    C18B C3B C4B C9B . . . . -100.0(4) ?
    C2B C3B C4B C5B . . . . -154.2(3) ?
    C18B C3B C4B C5B . . . . 82.0(4) ?
    C9B C4B C5B O1B . . . . -172.8(3) ?
    C3B C4B C5B O1B . . . . 5.1(5) ?
    C9B C4B C5B C6B . . . . 5.4(5) ?
    C3B C4B C5B C6B . . . . -176.6(3) ?
    O1B C5B C6B C16B . . . . -36.6(5) ?
    C4B C5B C6B C16B . . . . 145.1(4) ?
    O1B C5B C6B C7B . . . . -159.7(3) ?
    C4B C5B C6B C7B . . . . 22.0(5) ?
    O1B C5B C6B C17B . . . . 79.4(4) ?
    C4B C5B C6B C17B . . . . -98.9(4) ?
    C16B C6B C7B C8B . . . . -172.5(4) ?
    C5B C6B C7B C8B . . . . -49.0(5) ?
    C17B C6B C7B C8B . . . . 67.8(5) ?
    C6B C7B C8B C9B . . . . 48.9(5) ?
    C5B C4B C9B N1B . . . . 171.9(3) ?
    C3B C4B C9B N1B . . . . -6.1(5) ?
    C5B C4B C9B C8B . . . . -5.5(5) ?
    C3B C4B C9B C8B . . . . 176.5(3) ?
    C1B N1B C9B C4B . . . . -13.2(5) ?
    C1B N1B C9B C8B . . . . 164.3(3) ?
    C7B C8B C9B C4B . . . . -21.2(5) ?
    C7B C8B C9B N1B . . . . 161.3(3) ?
    C12B O3B C11B O2B . . . . -6.2(6) ?
    C12B O3B C11B C2B . . . . 172.5(4) ?
    C1B C2B C11B O2B . . . . 162.4(4) ?
    C3B C2B C11B O2B . . . . -14.1(5) ?
    C1B C2B C11B O3B . . . . -16.4(6) ?
    C3B C2B C11B O3B . . . . 167.1(3) ?
    C11B O3B C12B C15B . . . . 62.0(6) ?
    C11B O3B C12B C13B . . . . -63.1(5) ?
    C11B O3B C12B C14B . . . . -179.9(4) ?
    C4B C3B C18B C23B . . . . 46.4(4) ?
    C2B C3B C18B C23B . . . . -77.4(4) ?
    C4B C3B C18B C19B . . . . -137.8(3) ?
    C2B C3B C18B C19B . . . . 98.3(4) ?
    C23B C18B C19B C20B . . . . 0.0(5) ?
    C3B C18B C19B C20B . . . . -175.9(3) ?
    C18B C19B C20B C21B . . . . 0.4(6) ?
    C19B C20B C21B C22B . . . . -0.1(6) ?
    C19B C20B C21B C24B . . . . 177.7(4) ?
    C20B C21B C22B C23B . . . . -0.5(6) ?
    C24B C21B C22B C23B . . . . -178.4(4) ?
    C19B C18B C23B C22B . . . . -0.7(6) ?
    C3B C18B C23B C22B . . . . 175.2(3) ?
    C21B C22B C23B C18B . . . . 0.9(6) ?
    C20B C21B C24B C29B . . . . 46.5(6) ?
    C22B C21B C24B C29B . . . . -135.7(4) ?
    C20B C21B C24B C25B . . . . -131.0(5) ?
    C22B C21B C24B C25B . . . . 46.9(6) ?
    C29B C24B C25B C26B . . . . -0.2(8) ?
    C21B C24B C25B C26B . . . . 177.3(5) ?
    C24B C25B C26B C27B . . . . -0.6(9) ?
    C25B C26B C27B C28B . . . . 1.1(9) ?
    C26B C27B C28B C29B . . . . -0.7(8) ?
    C25B C24B C29B C28B . . . . 0.7(7) ?
    C21B C24B C29B C28B . . . . -176.9(4) ?
    C27B C28B C29B C24B . . . . -0.2(7) ?
    C9A N1A C1A C2A . . . . -13.7(5) ?
    C9A N1A C1A C10A . . . . 166.0(3) ?
    N1A C1A C2A C11A . . . . 168.8(3) ?
    C10A C1A C2A C11A . . . . -10.8(6) ?
    N1A C1A C2A C3A . . . . -8.3(5) ?
    C10A C1A C2A C3A . . . . 172.1(3) ?
    C1A C2A C3A C4A . . . . 25.7(4) ?
    C11A C2A C3A C4A . . . . -151.7(3) ?
    C1A C2A C3A C18A . . . . -99.0(4) ?
    C11A C2A C3A C18A . . . . 83.6(4) ?
    C2A C3A C4A C9A . . . . -24.3(4) ?
    C18A C3A C4A C9A . . . . 98.0(4) ?
    C2A C3A C4A C5A . . . . 155.9(3) ?
    C18A C3A C4A C5A . . . . -81.7(4) ?
    C9A C4A C5A O1A . . . . 176.7(3) ?
    C3A C4A C5A O1A . . . . -3.5(5) ?
    C9A C4A C5A C6A . . . . -4.4(5) ?
    C3A C4A C5A C6A . . . . 175.4(3) ?
    O1A C5A C6A C17A . . . . -33.9(5) ?
    C4A C5A C6A C17A . . . . 147.2(4) ?
    O1A C5A C6A C16A . . . . 85.9(4) ?
    C4A C5A C6A C16A . . . . -93.1(4) ?
    O1A C5A C6A C7A . . . . -154.9(3) ?
    C4A C5A C6A C7A . . . . 26.2(5) ?
    C17A C6A C7A C8A . . . . -171.9(3) ?
    C5A C6A C7A C8A . . . . -49.6(4) ?
    C16A C6A C7A C8A . . . . 67.6(4) ?
    C6A C7A C8A C9A . . . . 50.7(4) ?
    C1A N1A C9A C4A . . . . 15.1(5) ?
    C1A N1A C9A C8A . . . . -165.3(3) ?
    C5A C4A C9A N1A . . . . -174.5(3) ?
    C3A C4A C9A N1A . . . . 5.7(5) ?
    C5A C4A C9A C8A . . . . 5.9(5) ?
    C3A C4A C9A C8A . . . . -173.9(3) ?
    C7A C8A C9A N1A . . . . 151.4(3) ?
    C7A C8A C9A C4A . . . . -29.0(5) ?
    C12A O3A C11A O2A . . . . 5.4(6) ?
    C12A O3A C11A C2A . . . . -173.6(3) ?
    C1A C2A C11A O2A . . . . -163.6(4) ?
    C3A C2A C11A O2A . . . . 13.6(5) ?
    C1A C2A C11A O3A . . . . 15.4(5) ?
    C3A C2A C11A O3A . . . . -167.3(3) ?
    C11A O3A C12A C13A . . . . 60.1(6) ?
    C11A O3A C12A C15A . . . . -65.2(5) ?
    C11A O3A C12A C14A . . . . 178.3(5) ?
    C4A C3A C18A C23A . . . . -44.9(5) ?
    C2A C3A C18A C23A . . . . 78.5(4) ?
    C4A C3A C18A C19A . . . . 140.0(3) ?
    C2A C3A C18A C19A . . . . -96.6(4) ?
    C23A C18A C19A C20A . . . . -0.1(5) ?
    C3A C18A C19A C20A . . . . 175.1(3) ?
    C18A C19A C20A C21A . . . . -1.0(6) ?
    C19A C20A C21A C22A . . . . 1.1(6) ?
    C19A C20A C21A C24A . . . . -177.8(4) ?
    C20A C21A C22A C23A . . . . -0.2(6) ?
    C24A C21A C22A C23A . . . . 178.8(4) ?
    C19A C18A C23A C22A . . . . 1.0(6) ?
    C3A C18A C23A C22A . . . . -174.1(4) ?
    C21A C22A C23A C18A . . . . -0.9(6) ?
    C20A C21A C24A C25A . . . . 140.7(4) ?
    C22A C21A C24A C25A . . . . -38.3(6) ?
    C20A C21A C24A C29A . . . . -38.7(6) ?
    C22A C21A C24A C29A . . . . 142.3(4) ?
    C29A C24A C25A C26A . . . . 1.2(7) ?
    C21A C24A C25A C26A . . . . -178.2(5) ?
    C24A C25A C26A C27A . . . . -1.2(8) ?
    C25A C26A C27A C28A . . . . -0.1(9) ?
    C26A C27A C28A C29A . . . . 1.3(8) ?
    C27A C28A C29A C24A . . . . -1.3(7) ?
    C25A C24A C29A C28A . . . . 0.0(7) ?
    C21A C24A C29A C28A . . . . 179.4(4) ?
loop_
    _geom_hbond_atom_site_label_D
    _geom_hbond_atom_site_label_H
    _geom_hbond_atom_site_label_A
    _geom_hbond_site_symmetry_A
    _geom_hbond_distance_DH
    _geom_hbond_distance_HA
    _geom_hbond_distance_DA
    _geom_hbond_angle_DHA
    _geom_hbond_publ_flag
    N1C H1NC O1B 1_554 0.92(5) 1.94(5) 2.843(4) 165(5) yes
    N1B H1NB O1C . 0.95(4) 1.88(4) 2.811(4) 168(3) yes
    N1A H1NA O1A 4_555 0.93(5) 1.92(5) 2.842(4) 174(4) yes
    C3C H3CA O2C . 1.00 2.41 2.793(4) 102 no
    C10A H10B O1A 4_555 0.98 2.60 3.443(5) 145 yes
    C10B H10F O1C . 0.98 2.47 3.302(5) 143 yes
    C10C H10G O3C . 0.98 2.31 2.704(4) 103 no
    C3B H3BA O2B . 1.00 2.40 2.795(4) 103 no
    C13A H13A O2A . 0.98 2.45 2.978(7) 113 yes
    C13B H13D O2B . 0.98 2.47 3.023(6) 115 yes
    C13C H13G O2C . 0.98 2.53 2.958(7) 106 no
    C15A H15A O2A . 0.98 2.41 2.999(7) 118 yes
    C15B H15D O2B . 0.98 2.41 2.965(6) 116 yes
    C15C H15G O2C . 0.98 2.49 3.022(5) 114 yes
    C3A H3AA O2A . 1.00 2.42 2.812(5) 103 no
    C23A H23A O2A 4_555 0.95 2.57 3.403(4) 147 yes
    C23B H23B O2C . 0.95 2.55 3.389(5) 147 yes
    C23C H23C O2B 1_554 0.95 2.60 3.407(4) 144 yes
    C15A H15B Cg13 . 0.98 2.82 3.771(6) 165 yes
    C27A H27A Cg4 4_555 0.95 2.75 3.578(4) 146 yes
    C27B H27B Cg8 . 0.95 2.63 3.493(5) 150 yes
    C27C H27C Cg12 4_554 0.95 2.84 3.632(7) 142 yes
_shelx_space_group_comment
;
The symmetry employed for this shelxl refinement is uniquely defined
by the following loop, which should always be used as a source of
symmetry information in preference to the above space-group names.
They are only intended as comments.
;
_shelx_estimated_absorpt_T_min     ?
_shelx_estimated_absorpt_T_max     ?
_shelx_hkl_file
;
   0   0 -10 13166.2 314.420   2 0.92826-0.92754-0.22668 0.22675-0.29546-0.29390
   0   0  -9 43.9966 23.5618   2 0.92190-0.92125-0.28220 0.28226-0.26585-0.26457
   0   0  -8 3416.17 154.167   2 0.91259-0.91202-0.33317 0.33323-0.23716-0.23433
   0   0  -7 3592.68 153.804   2 0.89949-0.89898-0.38505 0.38510-0.20637-0.20618
   0   0  -6 23566.3 361.132   2 0.88410-0.88367-0.43234 0.43238-0.17680-0.17681
   0   0  -5 575.559 58.2290   2 0.86689-0.86653-0.47560 0.47563-0.14839-0.14629
   0   0  -4 549.779 46.9429   2 0.84545-0.84516-0.52062 0.52065-0.11728-0.11846
   0   0  -3 2.66610 12.8879   2 0.82362-0.82341-0.55969 0.55971-0.08888-0.08793
   0   0   2 417491. 931.150   2 0.67560-0.67575-0.73427 0.73425 0.06005 0.05782
   0   0   3 19.4366 12.4512   1 0.50365-0.50370-0.85979 0.85983 0.08890 0.08783
   0   0   3 10.3519 20.2409   3 0.86803-0.86814-0.48919 0.48921 0.08786 0.08897
   0   0   3 21.4448 14.5255   2 0.64053-0.64074-0.76223 0.76221 0.08886 0.08794
   0   0   4 558.142 52.0182   2 0.59961-0.59990-0.79065 0.79062 0.12044 0.11530
   0   0   4 633.729 49.3024   1 0.43688-0.43694-0.89223 0.89227 0.11738 0.11826
   0   0   4 563.766 67.5753   3 0.86040-0.86055-0.49621 0.49624 0.11817 0.11760
   0   0   5 719.780 96.9982   3 0.85195-0.85214-0.50268 0.50271 0.14812 0.14659
   0   0   5 950.428 70.3338   1 0.36465-0.36473-0.91992 0.91998 0.14615 0.14840
   0   0   6 27181.7 372.142   1 0.28253-0.28262-0.94310 0.94317 0.17658 0.17688
   0   0   6 26834.6 532.533   3 0.84312-0.84334-0.50835 0.50839 0.17646 0.17719
   0   0   7 8285.77 330.755   3 0.83290-0.83316-0.51387 0.51392 0.20639 0.20620
   0   0   7 8530.06 224.677   1 0.19746-0.19757-0.95862 0.95870 0.20576 0.20661
   0   0   8 5891.33 191.902   1 0.10133-0.10145-0.96649 0.96658 0.23608 0.23520
   0   0   8 6183.95 295.551   3 0.82189-0.82219-0.51883 0.51889 0.23591 0.23563
   0   0   9 439.066 103.203   3 0.80970-0.81004-0.52338 0.52345 0.26602 0.26446
   0   0   9 593.119 64.3862   1-0.00014 0.00001-0.96416 0.96426 0.26515 0.26504
   0   0  10 13619.5 298.715   1-0.11408 0.11393-0.94873 0.94884 0.29427 0.29483
   0   0  10 12978.0 483.709   3 0.79656-0.79693-0.52739 0.52746 0.29602 0.29340
   0   0  11 4.39231 52.9834   3 0.78310-0.78351-0.53071 0.53078 0.32457 0.32379
   0   0  11 33.0374 17.9079   1-0.24483 0.24467-0.91390 0.91403 0.32298 0.32503
   0   0  12 8040.57 420.569   3 0.76848-0.76893-0.53355 0.53364 0.35350 0.35380
   0   0  12 7441.47 180.649   1-0.43097 0.43080-0.82947 0.82960 0.35425 0.35267
   0   0  13-47.3935 58.2256   3 0.75176-0.75224-0.53599 0.53608 0.38437 0.38187
   0   0  14 635.205 143.442   3 0.73579-0.73631-0.53763 0.53773 0.41195 0.41323
   0   0  15 132.420 79.5109   3 0.71772-0.71828-0.53879 0.53889 0.44123 0.44290
   0   0  16 160.460 72.1057   3 0.69663-0.69723-0.53932 0.53943 0.47319 0.46988
   0   0  17-100.432 72.5739   3 0.67721-0.67785-0.53914 0.53926 0.50074 0.50127
   0   0  18 31.2156 59.2481   3 0.65504-0.65571-0.53823 0.53836 0.53031 0.53064
   0  -1 -11-4.50901 17.3045   2 0.93046-0.92970-0.18862 0.15155-0.31482-0.33347
   0   1 -10 1098.49 95.7530   2 0.93002-0.92927-0.19932 0.23654-0.30945-0.27991
   0  -1 -10 1275.26 98.3985   2 0.92552-0.92483-0.25473 0.21766-0.28071-0.30864
   0   1  -9-2.78386 25.1090   2 0.92649-0.92581-0.24589 0.28310-0.28540-0.24502
   0  -1  -9 6.18211 17.6704   2 0.91549-0.91486-0.31919 0.28211-0.24518-0.28524
   0  -1  -8 43.7508 27.3401   2 0.89977-0.89922-0.38409 0.34700-0.20695-0.26453
   0   1  -8 9.08238 18.9372   2 0.92049-0.91988-0.29128 0.32848-0.26085-0.21064
   0   1  -7 20.9834 24.7980   2 0.91327-0.91274-0.33000 0.36720-0.23899-0.17357
   0  -1  -7-8.80050 15.5237   2 0.87930-0.87882-0.44523 0.40813-0.16848-0.24407
   0  -1  -6 3753.22 186.817   3 0.89645-0.89619-0.42275 0.38557-0.13559-0.21806
   0  -1  -6 3746.93 135.245   2 0.85148-0.85107-0.50874 0.47164-0.12565-0.22796
   0   1  -6 3642.78 151.101   2 0.90475-0.90429-0.36596 0.40315-0.21789-0.13573
   0  -1  -5-8.22558 17.5840   2 0.81448-0.81415-0.57449 0.53738-0.07774-0.21693
   0   1  -5 12.1343 18.2922   2 0.89641-0.89602-0.39542 0.43260-0.20001-0.09467
   0  -1  -4 1990.53 81.4847   2 0.76002-0.75976-0.64912 0.61200-0.01792-0.21782
   0   1  -4 2041.35 94.5568   2 0.88952-0.88921-0.41684 0.45402-0.18666-0.04909
   0   1  -3 4.72592 12.2087   2 0.88715-0.88691-0.42376 0.46093-0.18228 0.00547
   0  -1  -3-3.37771 10.3540   2 0.67156-0.67137-0.73768 0.70056 0.06347-0.24027
   0   1   2 15654.0 214.673   3 0.82484-0.82495-0.51759 0.55474 0.22822-0.11033
   0  -1   2 15520.7 205.097   2 0.83616-0.83633-0.53795 0.50079-0.10485 0.22273
   0  -1   3-27.2140 27.2906   3 0.88582-0.88591-0.46465 0.42753-0.00523 0.18205
   0   1   3 5.13622 15.9289   3 0.83495-0.83508-0.51284 0.55000 0.20060-0.02377
   0  -1   3-18.7711 20.3737   2 0.78003-0.78027-0.62403 0.58686-0.03877 0.21558
   0   1   4 1949.60 72.1367   1-0.02773 0.02763-0.96167 0.99887 0.27254-0.03689
   0  -1   4 2026.06 118.238   3 0.87702-0.87714-0.47879 0.44169 0.04633 0.18943
   0  -1   4 1993.42 100.779   2 0.72707-0.72739-0.68587 0.64869 0.01421 0.22153
   0   1   4 2096.63 115.204   3 0.83470-0.83487-0.51297 0.55013 0.20131 0.03446
   0   1   5 11.1304 27.0981   3 0.83000-0.83021-0.51527 0.55244 0.21441 0.08031
   0   1   5 37.5530 16.9383   1-0.02248 0.02237-0.96220 0.99942 0.27115 0.02341
   0  -1   5-18.4229 29.9893   3 0.86809-0.86825-0.48913 0.45203 0.08761 0.20709
   0  -1   5-4.70170 25.9470   2 0.67899-0.67938-0.73137 0.69418 0.05717 0.23751
   0   1   6 3741.43 190.802   3 0.82285-0.82310-0.51843 0.55561 0.23344 0.12022
   0   1   6 3479.67 118.247   1-0.05290 0.05277-0.95870 0.99593 0.27910 0.07437
   0  -1   6 3639.29 152.048   1 0.50355-0.50360-0.85985 0.82276 0.08895 0.26450
   0  -1   6 3478.70 160.405   2 0.62814-0.62860-0.77128 0.73409 0.09864 0.25498
   0  -1   6 3582.84 195.721   3 0.85821-0.85841-0.49800 0.46091 0.12623 0.22742
   0   1   7 21.7998 16.6419   1-0.11026 0.11012-0.94947 0.98670 0.29335 0.11902
   0  -1   7-14.0256 34.9453   3 0.84735-0.84759-0.50575 0.46866 0.16320 0.24939
   0  -1   7-0.38782 20.4160   1 0.41406-0.41413-0.90176 0.86468 0.12669 0.28568
   0   1   7 9.00569 32.5585   3 0.81358-0.81387-0.52203 0.55921 0.25669 0.15591
   0  -1   8 2.84217 34.6420   3 0.83592-0.83619-0.51234 0.47526 0.19782 0.27371
   0  -1   8-13.1045 19.8982   1 0.31408-0.31416-0.93519 0.89812 0.16516 0.30611
   0   1   8 9.76357 33.3770   3 0.80398-0.80430-0.52523 0.56242 0.27936 0.19218
   0   1   8-11.3010 15.0689   1-0.18384 0.18369-0.93249 0.96974 0.31023 0.16106
   0  -1   9-15.9552 26.6529   1 0.21634-0.21644-0.95589 0.91883 0.19948 0.33070
   0  -1   9-47.4510 54.6566   3 0.82389-0.82420-0.51800 0.48092 0.23073 0.29975
   0   1   9-15.5801 18.7996   1-0.28033 0.28016-0.90113 0.93839 0.32986 0.20034
   0   1   9-16.1509 48.0239   3 0.79259-0.79295-0.52845 0.56565 0.30465 0.22583
   0   1  10 1260.95 162.317   3 0.78040-0.78080-0.53129 0.56849 0.33007 0.25935
   0   1  10 1008.63 68.4707   1-0.39569 0.39550-0.84895 0.88622 0.34928 0.23983
   0  -1  10 1033.39 95.3706   1 0.10799-0.10810-0.96626 0.92922 0.23406 0.35503
   0  -1  10 941.096 141.465   3 0.81026-0.81060-0.52319 0.48613 0.26469 0.32472
   0  -1  11-98.8795 78.3463   3 0.79640-0.79679-0.52743 0.49037 0.29636 0.35200
   0   1  11 28.4856 11.9883   1-0.56385 0.56365-0.73870 0.77598 0.36819 0.27983
   0   1  11 109.994 64.0336   3 0.76733-0.76777-0.53374 0.57096 0.35570 0.29267
   0  -1  11-21.5310 24.9173   1-0.01763 0.01750-0.96267 0.92564 0.26986 0.37814
   0   1  12 586.498 118.445   3 0.75190-0.75238-0.53597 0.57319 0.38411 0.32320
   0  -1  12 326.903 90.3442   3 0.78187-0.78229-0.53097 0.49392 0.32708 0.38021
   0  -1  12 472.350 64.2561   1-0.15882 0.15868-0.93892 0.90190 0.30467 0.40224
   0   1  13-39.6840 51.9785   3 0.73724-0.73776-0.53751 0.57473 0.40951 0.35674
   0  -1  13-8.06876 53.9955   3 0.76614-0.76660-0.53394 0.49690 0.35796 0.40828
   0  -1  14 9.21957 60.5392   3 0.74855-0.74905-0.53637 0.49933 0.39005 0.43514
   0   1  14 177.194 94.7400   3 0.72047-0.72102-0.53865 0.57589 0.43691 0.38829
   0  -1  15 26.7622 65.3485   3 0.73059-0.73112-0.53803 0.50100 0.42057 0.46355
   0   1  15-10.6153 46.2367   3 0.70067-0.70126-0.53928 0.57652 0.46723 0.41691
   0  -1  16 68.9992 80.3699   3 0.71055-0.71112-0.53906 0.50204 0.45235 0.49072
   0   1  16 62.5190 55.2041   3 0.68257-0.68320-0.53925 0.57650 0.49331 0.44977
   0  -1  17-60.0830 71.8127   3 0.69040-0.69101-0.53933 0.50231 0.48222 0.51979
   0   1  17-154.524 82.2607   3 0.66171-0.66237-0.53858 0.57584 0.52162 0.48040
   0   1  18 88.1966 78.3574   3 0.63930-0.64000-0.53719 0.57445 0.55018 0.51078
   0  -1  18 145.202 69.5476   3 0.66957-0.67021-0.53891 0.50190 0.51116 0.54979
   0  -2 -11-65.8397 28.9965   2 0.92962-0.92888-0.20683 0.13261-0.30565-0.34263
   0  -2 -10 309.109 45.3416   2 0.92142-0.92075-0.28537 0.21114-0.26411-0.32524
   0   2  -9 11.4105 25.4009   2 0.92916-0.92846-0.21443 0.28879-0.30177-0.22866
   0  -2  -9-20.1804 14.7704   2 0.90587-0.90528-0.36164 0.28741-0.22047-0.30995
   0  -2  -8 1519.65 94.3809   2 0.88170-0.88117-0.43888 0.36465-0.17259-0.29888
   0   2  -8 1553.92 112.967   2 0.92597-0.92534-0.25075 0.32510-0.28283-0.18867
   0   2  -7-1.34009 19.6256   2 0.92153-0.92097-0.28460 0.35895-0.26453-0.14803
   0  -2  -7-25.4117 20.3420   2 0.84683-0.84637-0.51796 0.44372-0.11916-0.29337
   0  -2  -6 4672.48 208.425   3 0.89482-0.89454-0.43742 0.36311-0.09297-0.26070
   0  -2  -6 4303.93 138.420   2 0.79900-0.79862-0.59788 0.52363-0.05968-0.29393
   0   2  -6 4389.53 172.889   2 0.91720-0.91671-0.31025 0.38459-0.25024-0.10338
   0  -2  -5 1.75476 12.7294   2 0.72367-0.72336-0.68938 0.61512 0.01739-0.31206
   0   2  -5 11.4967 16.6854   2 0.91372-0.91330-0.32788 0.40221-0.24020-0.05448
   0  -2  -5-29.3524 30.1874   3 0.89067-0.89043-0.45326 0.37896-0.04348-0.25124
   0  -2  -4 901.122 73.2339   3 0.88220-0.88200-0.47114 0.39684 0.01784-0.25362
   0   2  -4 840.941 66.2229   2 0.91221-0.91187-0.33492 0.40924-0.23615 0.00039
   0  -2  -4 729.714 45.4357   1 0.31423-0.31410-0.93515 0.86078 0.16511-0.40076
   0  -2  -4 703.832 47.9404   2 0.59627-0.59604-0.79278 0.71852 0.12293-0.35866
   0  -2  -3-12.1038 9.74007   1-0.11397 0.11409-0.94875 0.87440 0.29424-0.47099
   0  -2  -2 52927.6 308.778   1-0.59025 0.59036-0.71688 0.64254 0.36992-0.48775
   0  -2   2 52350.8 426.253   2 0.88809-0.88829-0.42103 0.34673-0.18401 0.30189
   0  -2   2 53302.6 445.482   3 0.89633-0.89635-0.40843 0.33417-0.17473 0.29260
   0   2   2 52939.3 377.553   3 0.72949-0.72962-0.53811 0.61240 0.42237-0.30448
   0  -2   3-7.09714 21.0457   3 0.89403-0.89409-0.44141 0.36716-0.08088 0.25769
   0   2   3-8.13418 16.6954   3 0.78166-0.78183-0.53102 0.60531 0.32750-0.15066
   0  -2   3-3.32961 18.3964   2 0.84409-0.84436-0.52324 0.44892-0.11542 0.29224
   0  -2   4 797.463 78.2731   3 0.88745-0.88755-0.46125 0.38701-0.01690 0.25265
   0  -2   4 782.743 66.9119   2 0.79864-0.79898-0.59840 0.52407-0.05927 0.29503
   0   2   4 760.455 70.7620   3 0.79613-0.79633-0.52751 0.60181 0.29696-0.06118
   0   2   4 746.294 40.7741   1-0.54641 0.54627-0.75236 0.82672 0.36684-0.13119
   0  -2   5 17.8232 34.9060   3 0.87864-0.87877-0.47657 0.40234 0.03790 0.25680
   0   2   5 5.52070 10.6782   1-0.47518 0.47503-0.80248 0.87686 0.35977-0.06521
   0  -2   5-12.0298 25.6050   2 0.75102-0.75143-0.65969 0.58536-0.00888 0.30357
   0   2   5-14.0167 26.3083   3 0.79900-0.79924-0.52671 0.60102 0.29062 0.00410
   0   2   6 4298.24 203.332   3 0.79629-0.79657-0.52746 0.60178 0.29660 0.05706
   0  -2   6 4068.34 210.737   3 0.86941-0.86958-0.48777 0.41354 0.08197 0.27168
   0   2   6 4074.76 113.197   1-0.45023 0.45007-0.81807 0.89246 0.35676-0.00328
   0  -2   6 4257.98 183.971   2 0.70303-0.70352-0.70969 0.63535 0.03621 0.31741
   0  -2   7-10.6737 30.3529   2 0.65366-0.65422-0.75218 0.67784 0.07828 0.33428
   0   2   7 11.9098 12.8673   1-0.46847 0.46829-0.80677 0.88117 0.35899 0.05340
   0  -2   7 8.39388 22.5135   1 0.55570-0.55572-0.82935 0.75511 0.06529 0.34707
   0   2   7 60.7882 55.5799   3 0.79036-0.79067-0.52901 0.60333 0.30942 0.10318
   0  -2   7-27.4194 47.0860   3 0.85906-0.85927-0.49732 0.42310 0.12314 0.28944
   0   2   8 1332.14 66.2613   1-0.51496 0.51477-0.77556 0.84997 0.36402 0.10728
   0  -2   8 1596.44 129.840   2 0.60105-0.60168-0.78972 0.71537 0.11937 0.35213
   0  -2   8 1435.33 115.967   1 0.47216-0.47220-0.87596 0.80173 0.10257 0.36869
   0   2   8 1597.33 143.330   3 0.78254-0.78289-0.53083 0.60516 0.32572 0.14583
   0  -2   8 1508.45 150.916   3 0.84749-0.84773-0.50566 0.43145 0.16277 0.30876
   0  -2   9-4.16914 54.4474   3 0.83528-0.83557-0.51267 0.43846 0.19963 0.33083
   0   2   9-36.5356 46.5920   3 0.77290-0.77330-0.53277 0.60710 0.34495 0.18553
   0   2   9-0.03960 7.44039   1-0.59918 0.59897-0.70918 0.78360 0.37041 0.15979
   0  -2   9-11.4200 21.8751   1 0.37824-0.37829-0.91526 0.84104 0.14089 0.38928
   0  -2  10 311.180 58.4726   1 0.27267-0.27274-0.94533 0.87113 0.18008 0.40901
   0  -2  10 255.397 77.9990   3 0.82260-0.82292-0.51854 0.44434 0.23407 0.35534
   0   2  10 231.484 64.9387   3 0.76114-0.76157-0.53472 0.60906 0.36733 0.22210
   0  -2  11 29.2155 58.2038   3 0.80836-0.80872-0.52383 0.44964 0.26919 0.37916
   0  -2  11 3.88195 27.4658   1 0.15999-0.16008-0.96288 0.88868 0.21790 0.43009
   0   2  11-21.1488 46.0582   3 0.74807-0.74853-0.53643 0.61078 0.39090 0.25747
   0  -2  12 343.831 67.3544   1 0.03163-0.03174-0.96604 0.89186 0.25636 0.45054
   0   2  12 305.434 89.4941   3 0.73484-0.73535-0.53771 0.61207 0.41353 0.29378
   0  -2  12 253.000 95.4211   3 0.79339-0.79379-0.52824 0.45405 0.30292 0.40437
   0   2  13-14.4714 58.7219   3 0.71962-0.72016-0.53870 0.61306 0.43825 0.32801
   0  -2  13-48.9956 57.5214   3 0.77753-0.77797-0.53187 0.45769 0.33582 0.43042
   0  -2  14 431.089 123.957   3 0.76074-0.76121-0.53478 0.46061 0.36807 0.45711
   0   2  14 514.461 122.608   3 0.70131-0.70189-0.53927 0.61364 0.46628 0.35892
   0   2  15 53.0930 53.8886   3 0.68417-0.68479-0.53927 0.61365 0.49106 0.39308
   0  -2  15 60.3503 66.0446   3 0.74239-0.74290-0.53703 0.46286 0.40075 0.48337
   0   2  16 12.0987 49.3005   3 0.66590-0.66655-0.53876 0.61315 0.51607 0.42701
   0  -2  16 188.683 98.4945   3 0.72335-0.72390-0.53850 0.46434 0.43231 0.51076
   0  -2  17 27.3537 64.6559   3 0.70196-0.70254-0.53926 0.46511 0.46532 0.53668
   0   2  17-217.869 91.3005   3 0.64628-0.64697-0.53769 0.61208 0.54148 0.46054
   0  -2  18 185.532 101.596   3 0.68139-0.68201-0.53923 0.46508 0.49495 0.56599
   0   2  18-0.23108 49.7343   3 0.62167-0.62239-0.53565 0.61005 0.57146 0.48951
   0   2  19 0.24570 54.3112   3 0.59871-0.59947-0.53313 0.60754 0.59771 0.52220
   0  -3 -11-27.7126 26.7198   2 0.92831-0.92760-0.22608 0.11472-0.29577-0.35251
   0  -3 -10 354.213 48.0223   2 0.91583-0.91519-0.31743 0.20606-0.24618-0.34317
   0  -3  -9 4.98522 16.0216   2 0.89207-0.89151-0.40916 0.29778-0.19148-0.33892
   0  -3  -8 291.310 41.0707   2 0.85495-0.85446-0.50163 0.39025-0.13060-0.34087
   0   3  -8 247.985 43.0477   2 0.92909-0.92843-0.21548 0.32698-0.30123-0.17027
   0   3  -7 7.45166 19.8986   2 0.92701-0.92642-0.24077 0.35226-0.28810-0.12446
   0  -3  -7-16.8489 17.1117   2 0.80013-0.79971-0.59623 0.48484-0.06097-0.35157
   0   3  -6 574.993 67.1862   2 0.92479-0.92428-0.26087 0.37236-0.27742-0.07621
   0  -3  -6 636.562 49.2440   1 0.54752-0.54732-0.83446 0.72291 0.06908-0.42257
   0  -3  -6 667.896 54.6762   2 0.71397-0.71362-0.69913 0.58774 0.02634-0.37994
   0  -3  -6 662.548 80.7406   3 0.89167-0.89136-0.45028 0.33883-0.05312-0.30055
   0  -3  -5-16.7840 31.2885   3 0.88389-0.88362-0.46826 0.35682 0.00748-0.30220
   0   3  -5 7.45912 24.7911   2 0.92333-0.92289-0.27219 0.38367-0.27131-0.02338
   0  -3  -5-10.7501 13.7109   1 0.23922-0.23903-0.95204 0.84051 0.19172-0.48629
   0  -3  -4 3214.86 136.176   3 0.86861-0.86838-0.48860 0.37716 0.08540-0.32118
   0   3  -4 3042.83 132.309   2 0.92351-0.92314-0.27083 0.38230-0.27205 0.03629
   0  -3  -4 2834.21 92.9205   1-0.14471 0.14488-0.94224 0.83072 0.30145-0.53712
   0  -3  -3 0.97946 12.6377   3 0.83547-0.83528-0.51257 0.40114 0.19910-0.37594
   0  -3  -3 6.98189 11.9822   1-0.51785 0.51801-0.77350 0.66199 0.36430-0.54105
   0  -3  -2 3955.32 103.020   3 0.74473-0.74458-0.53679 0.42537 0.39671-0.51461
   0  -3   1-7.92945 15.5903   2 0.92813-0.92828-0.22828 0.11684-0.29463 0.35358
   0  -3   2 3909.23 129.418   2 0.90752-0.90774-0.35509 0.24363-0.22435 0.34224
   0   3   2 3939.88 98.8614   3 0.58249-0.58265-0.53102 0.64244 0.61534-0.49744
   0  -3   2 4034.61 129.581   3 0.89201-0.89200-0.38010 0.26871-0.24625 0.36413
   0  -3   3 3.99677 18.4905   2 0.87629-0.87659-0.45294 0.34148-0.16344 0.34026
   0  -3   3 16.1466 22.6127   3 0.89654-0.89657-0.42031 0.30893-0.14241 0.31922
   0   3   3 18.4040 13.3616   3 0.70199-0.70218-0.53926 0.65069 0.46528-0.28844
   0  -3   4 3086.87 154.780   3 0.89277-0.89284-0.44653 0.33515-0.06500 0.30075
   0  -3   4 2932.69 137.237   2 0.83864-0.83901-0.53343 0.42196-0.10812 0.34387
   0   3   4 3058.60 132.204   3 0.74329-0.74352-0.53694 0.64837 0.39921-0.16343
   0  -3   5-56.8673 41.0815   2 0.79794-0.79838-0.59941 0.48793-0.05848 0.35317
   0   3   5 22.9653 24.9957   3 0.75893-0.75920-0.53504 0.64649 0.37139-0.07667
   0  -3   5-16.3980 36.9331   3 0.88607-0.88618-0.46415 0.35278-0.00695 0.30164
   0  -3   6 691.088 97.0894   3 0.87725-0.87739-0.47849 0.36712 0.04516 0.30848
   0   3   6 799.959 90.1972   3 0.76324-0.76355-0.53440 0.64585 0.36341-0.00975
   0  -3   6 676.071 82.3710   2 0.75402-0.75453-0.65622 0.54473-0.01187 0.36550
   0   3   7-15.8953 32.7417   3 0.76165-0.76200-0.53464 0.64610 0.36637 0.04623
   0  -3   7 12.9384 39.9338   3 0.86781-0.86799-0.48942 0.37806 0.08881 0.32377
   0  -3   7-9.31377 27.9998   2 0.70823-0.70882-0.70473 0.59323 0.03154 0.38102
   0  -3   8 307.301 78.0016   3 0.85698-0.85720-0.49897 0.38762 0.13067 0.34085
   0   3   8 261.576 58.8119   3 0.75588-0.75626-0.53546 0.64693 0.37696 0.09459
   0  -3   8 225.832 51.4185   2 0.66070-0.66135-0.74660 0.63510 0.07251 0.39899
   0  -3   8 250.053 55.8279   1 0.57507-0.57508-0.81673 0.70534 0.05614 0.41512
   0  -3   9-10.7760 39.5513   3 0.84522-0.84548-0.50709 0.39574 0.16995 0.36052
   0  -3   9 28.7154 33.9940   2 0.60985-0.61058-0.78392 0.67242 0.11272 0.41771
   0  -3   9-6.66171 26.5668   1 0.49040-0.49042-0.86679 0.75542 0.09471 0.43546
   0   3   9-18.0807 44.7436   3 0.74817-0.74858-0.53641 0.64789 0.39073 0.13977
   0   3  10 280.499 75.5297   3 0.73906-0.73952-0.53734 0.64882 0.40644 0.18300
   0  -3  10 219.837 77.9745   3 0.83213-0.83243-0.51425 0.40291 0.20852 0.38089
   0  -3  10 256.261 60.1409   1 0.39796-0.39800-0.90805 0.79668 0.13313 0.45595
   0  -3  11 5.64810 37.9177   1 0.29533-0.29538-0.94004 0.82868 0.17199 0.47600
   0   3  11 13.3392 47.1033   3 0.72669-0.72718-0.53830 0.64979 0.42693 0.22144
   0  -3  11-92.5787 60.2512   3 0.81857-0.81890-0.52016 0.40883 0.24435 0.40399
   0  -3  12 1293.53 135.980   1 0.18398-0.18405-0.96033 0.84899 0.21018 0.49672
   0  -3  12 1006.93 158.840   3 0.80352-0.80389-0.52537 0.41405 0.28042 0.42687
   0   3  12 1153.24 157.737   3 0.71421-0.71474-0.53893 0.65043 0.44671 0.26061
   0  -3  13-38.5127 35.9017   1 0.05228-0.05236-0.96670 0.85537 0.25050 0.51531
   0  -3  13 9.58659 54.1141   3 0.78798-0.78838-0.52959 0.41827 0.31445 0.45179
   0   3  13-1.49097 58.7482   3 0.69777-0.69834-0.53931 0.65081 0.47151 0.29475
   0  -3  14 197.567 87.6709   3 0.77139-0.77183-0.53304 0.42173 0.34790 0.47727
   0   3  14 149.009 72.8516   3 0.68288-0.68348-0.53925 0.65076 0.49288 0.33232
   0   3  15-65.6787 62.6848   3 0.66575-0.66639-0.53876 0.65027 0.51627 0.36787
   0  -3  15 38.5306 69.2660   3 0.75279-0.75327-0.53586 0.42456 0.38253 0.50159
   0  -3  16 455.263 135.189   3 0.73470-0.73521-0.53772 0.42643 0.41378 0.52928
   0   3  16 352.881 112.919   3 0.64781-0.64850-0.53779 0.64932 0.53954 0.40354
   0   3  17-84.0708 66.3635   3 0.62475-0.62547-0.53595 0.64748 0.56781 0.43422
   0  -3  17 203.113 105.760   3 0.71450-0.71505-0.53892 0.42763 0.44626 0.55574
   0   3  18 171.969 62.0224   3 0.60345-0.60420-0.53370 0.64523 0.59241 0.46856
   0  -3  18 76.0903 70.8876   3 0.69182-0.69241-0.53933 0.42805 0.48017 0.58077
   0   3  19-76.1009 62.8644   3 0.57910-0.57989-0.53054 0.64208 0.61894 0.50097
   0  -4 -10 2077.18 104.829   2 0.90781-0.90719-0.35392 0.20540-0.22504-0.36430
   0  -4  -9 41.1404 21.1483   2 0.87171-0.87116-0.46425 0.31573-0.15597-0.37443
   0  -4  -8 3011.96 123.129   2 0.81541-0.81494-0.57302 0.42449-0.07885-0.39261
   0  -4  -7-18.1733 14.1672   2 0.72734-0.72695-0.68559 0.53705 0.01396-0.42649
   0   4  -7-26.9241 22.2080   2 0.92981-0.92920-0.20338 0.35202-0.30739-0.10517
   0  -4  -7 6.91755 9.05107   1 0.55230-0.55205-0.83149 0.68277 0.06687-0.47927
   0  -4  -6 2993.96 109.022   1 0.23779-0.23755-0.95230 0.80359 0.19221-0.54570
   0  -4  -6 3215.21 169.075   3 0.88730-0.88697-0.46159 0.31300-0.01577-0.33790
   0   4  -6 3193.45 162.868   2 0.92900-0.92846-0.21675 0.36538-0.30058-0.05305
   0  -4  -5-14.5056 27.6196   3 0.87515-0.87486-0.48120 0.33262 0.05563-0.35036
   0  -4  -5 9.15106 16.3948   1-0.11307 0.11329-0.94892 0.80023 0.29403-0.58861
   0   4  -5-48.7421 32.9882   2 0.92865-0.92818-0.22163 0.37026-0.29807 0.00337
   0   4  -4 2397.25 125.713   2 0.92914-0.92874-0.21475 0.36336-0.30161 0.06585
   0  -4  -4 2255.86 92.2042   1-0.44119 0.44140-0.82349 0.67481 0.35560-0.59127
   0  -4  -4 2371.17 117.848   3 0.85075-0.85049-0.50351 0.35493 0.15214-0.38793
   0  -4  -3 18.1115 14.6058   3 0.79833-0.79811-0.52690 0.37833 0.29210-0.46895
   0  -4  -2 53953.0 367.925   3 0.65736-0.65718-0.53836 0.38980 0.52730-0.64520
   0  -4   0 91280.8 564.720   2 0.92694-0.92705-0.07343-0.07516-0.36895 0.36897
   0  -4   1-33.3684 26.3928   2 0.92963-0.92981-0.20679 0.05819-0.30567 0.36462
   0  -4   2 54709.9 494.969   3 0.88557-0.88554-0.35817 0.20964-0.29716 0.41502
   0  -4   2 52326.5 513.340   2 0.91593-0.91618-0.31692 0.16832-0.24647 0.36436
   0   4   2 54571.8 349.965   3 0.39801-0.39819-0.49179 0.64035 0.77429-0.65639
   0  -4   3 5.14247 19.7813   2 0.89226-0.89258-0.40859 0.25998-0.19184 0.36866
   0   4   3 11.3332 11.4463   3 0.59693-0.59715-0.53291 0.68148 0.59967-0.42283
   0  -4   3-1.30547 21.2089   3 0.89596-0.89597-0.40373 0.25521-0.18710 0.36391
   0   4   4 2408.55 113.531   3 0.67420-0.67446-0.53906 0.68763 0.50488-0.26909
   0  -4   4 2545.60 135.759   2 0.86274-0.86314-0.48494 0.33633-0.14206 0.37783
   0  -4   4 2356.76 136.803   3 0.89558-0.89562-0.43252 0.28401-0.10751 0.34326
   0   4   5 18.1716 22.5118   3 0.70681-0.70711-0.53916 0.68774 0.45804-0.16331
   0  -4   5-17.0675 40.2315   3 0.89071-0.89078-0.45317 0.30466-0.04378 0.33847
   0  -4   5-38.0985 42.3094   2 0.82822-0.82869-0.55192 0.40330-0.09464 0.38933
   0  -4   6 2941.92 185.203   3 0.88333-0.88345-0.46925 0.32074 0.01100 0.34263
   0   4   6 2982.38 161.804   3 0.72155-0.72188-0.53860 0.68719 0.43518-0.08152
   0  -4   6 2936.90 171.917   2 0.78853-0.78907-0.61262 0.46399-0.04799 0.40162
   0  -4   7-15.9731 27.9241   2 0.74740-0.74801-0.66382 0.51519-0.00530 0.41787
   0  -4   7-31.5736 50.2721   3 0.87465-0.87480-0.48182 0.33333 0.05808 0.35450
   0   4   7-8.66041 27.3169   3 0.72619-0.72656-0.53833 0.68692 0.42774-0.01513
   0  -4   8 3201.59 196.823   2 0.70323-0.70391-0.70951 0.56086 0.03604 0.43547
   0   4   8 3137.32 197.564   3 0.72502-0.72543-0.53840 0.68700 0.42963 0.04193
   0  -4   8 3231.74 221.559   3 0.86394-0.86413-0.49312 0.34463 0.10455 0.36697
   0  -4   9-70.3891 64.1847   3 0.85252-0.85275-0.50228 0.35380 0.14621 0.38425
   0  -4   9-10.5029 35.5557   2 0.65652-0.65727-0.74993 0.60128 0.07595 0.45449
   0  -4   9-12.4499 29.8273   1 0.57314-0.57313-0.81802 0.66948 0.05706 0.47310
   0   4   9-35.5972 43.4453   3 0.72079-0.72124-0.53864 0.68725 0.43638 0.09411
   0   4  10 2093.00 181.162   3 0.71288-0.71337-0.53898 0.68760 0.44876 0.14068
   0  -4  10 1858.65 165.627   2 0.60449-0.60532-0.78747 0.63881 0.11678 0.47259
   0  -4  10 1951.71 200.156   3 0.84000-0.84027-0.51014 0.36167 0.18588 0.40353
   0  -4  10 1984.88 164.844   1 0.49041-0.49041-0.86679 0.71826 0.09470 0.49437
   0  -4  11-0.56477 53.3115   3 0.82670-0.82701-0.51677 0.36831 0.22330 0.42504
   0  -4  11-22.6707 30.0150   1 0.39904-0.39905-0.90764 0.75913 0.13270 0.51528
   0   4  11-25.9284 38.0370   3 0.70102-0.70154-0.53928 0.68790 0.46672 0.18166
   0  -4  12 1704.24 164.208   1 0.29646-0.29649-0.93976 0.79125 0.17158 0.53531
   0  -4  12 1561.91 190.859   3 0.81172-0.81206-0.52269 0.37423 0.26119 0.44610
   0   4  12 1628.34 181.737   3 0.68973-0.69029-0.53933 0.68796 0.48316 0.22416
   0  -4  13-19.6402 39.6807   1 0.18397-0.18401-0.96033 0.81184 0.21018 0.55562
   0  -4  13-33.7109 49.8475   3 0.79630-0.79668-0.52746 0.37901 0.29659 0.46964
   0   4  13-11.6287 42.5799   3 0.67624-0.67683-0.53911 0.68775 0.50209 0.26418
   0  -4  14 141.393 80.0548   3 0.78000-0.78041-0.53137 0.38293 0.33088 0.49429
   0   4  14 185.025 77.4641   3 0.66042-0.66106-0.53852 0.68716 0.52330 0.30190
   0  -4  15-48.0635 57.1608   3 0.76246-0.76291-0.53452 0.38608 0.36488 0.51923
   0   4  15-32.9933 52.6662   3 0.64522-0.64589-0.53762 0.68627 0.54281 0.34134
   0   4  16-44.0430 67.4983   3 0.62392-0.62463-0.53587 0.68453 0.56879 0.37430
   0  -4  16 214.404 111.801   3 0.74329-0.74378-0.53694 0.38851 0.39921 0.54385
   0   4  17-196.357 85.2155   3 0.60443-0.60518-0.53381 0.68248 0.59131 0.41072
   0  -4  17 100.667 80.5721   3 0.72335-0.72388-0.53850 0.39008 0.43231 0.56969
   0   4  18-66.6386 60.8819   3 0.58187-0.58265-0.53093 0.67960 0.61600 0.44498
   0  -4  18-61.3602 65.2653   3 0.70098-0.70154-0.53928 0.39086 0.46678 0.59416
   0   4  19 9.16879 56.6615   3 0.56012-0.56094-0.52768 0.67636 0.63852 0.48139
   0  -5 -10 682.068 57.2846   2 0.89616-0.89557-0.39623 0.21057-0.19951-0.38982
   0  -5  -9 0.07034 14.3328   2 0.84216-0.84165-0.52689 0.34122-0.11281-0.41758
   0  -5  -8 149.508 28.5356   2 0.75707-0.75662-0.65264 0.46696-0.01493-0.45653
   0  -5  -7-9.20338 11.4574   1 0.28456-0.28427-0.94263 0.75675 0.17585-0.58826
   0  -5  -7-11.6714 13.6327   2 0.62488-0.62451-0.77360 0.58791 0.10118-0.51371
   0  -5  -6 7052.08 248.149   3 0.88160-0.88125-0.47212 0.28639 0.02137-0.37504
   0   5  -6 7071.19 248.071   2 0.93076-0.93019-0.17856 0.36434-0.31981-0.03383
   0  -5  -6 6642.01 179.269   1-0.04802 0.04829-0.95933 0.77347 0.27784-0.63133
   0   5  -5 46.6986 28.3983   2 0.93074-0.93024-0.17941 0.36519-0.31938 0.02468
   0  -5  -5 41.2040 19.4061   1-0.35570 0.35595-0.86897 0.68312 0.34308-0.63766
   0  -5  -5 81.8791 30.9039   3 0.86424-0.86391-0.49285 0.30713 0.10339-0.39812
   0  -5  -4 6449.72 189.490   3 0.83047-0.83019-0.51504 0.32933 0.21311-0.44890
   0  -5  -4 5905.93 161.076   1-0.59571 0.59595-0.71220 0.52636 0.37023-0.60590
   0  -5  -3-0.51522 11.5116   3 0.75586-0.75562-0.53546 0.34976 0.37699-0.55384
   0  -5  -2 15739.8 198.741   3 0.56875-0.56854-0.52902 0.34333 0.62973-0.74764
   0  -5  -1-0.66930 17.5012   2 0.91141-0.91147 0.02892-0.21465-0.41164 0.35273
   0  -5   0 4740.10 145.531   2 0.92860-0.92873-0.09311-0.09263-0.36016 0.36019
   0  -5   1-35.1643 30.6166   2 0.92999-0.93019-0.19992 0.01418-0.30914 0.36810
   0  -5   1-1.92443 6.19162   4-0.92896 0.92903 0.01604-0.20145 0.36990-0.31110
   0  -5   2 15967.7 309.161   2 0.91992-0.92020-0.29475 0.10900-0.25892 0.37682
   0  -5   3 30.0423 21.0415   3 0.89411-0.89408-0.39018 0.20452-0.22161 0.39841
   0   5   3 23.9493 13.4267   3 0.46648-0.46673-0.50921 0.69491 0.72314-0.54629
   0  -5   3-8.68854 25.0727   2 0.90173-0.90208-0.37715 0.19139-0.21117 0.38800
   0   5   4 6100.70 175.784   3 0.58661-0.58690-0.53158 0.71729 0.61092-0.37513
   0  -5   4 5944.14 221.176   3 0.89653-0.89654-0.42066 0.23501-0.14145 0.37719
   0  -5   4 5956.14 221.769   2 0.87739-0.87781-0.45015 0.26439-0.16527 0.40103
   0  -5   5 49.6155 36.1615   2 0.84730-0.84780-0.51703 0.33126-0.11982 0.41452
   0  -5   5 72.1227 41.3803   3 0.89336-0.89341-0.44428 0.25863-0.07204 0.36672
   0   5   5 48.3060 29.4718   3 0.64507-0.64539-0.53761 0.72333 0.54300-0.24827
   0  -5   6 6847.92 268.613   2 0.81431-0.81488-0.57476 0.38898-0.07753 0.43117
   0   5   6 6788.03 236.955   3 0.67131-0.67167-0.53897 0.72469 0.50880-0.15513
   0  -5   6 7096.79 291.455   3 0.88757-0.88766-0.46100 0.27536-0.01775 0.37138
   0  -5   7 8.81712 39.8781   3 0.87949-0.87962-0.47534 0.28971 0.03327 0.37930
   0   5   7 18.0506 25.3516   3 0.68380-0.68420-0.53927 0.72500 0.49158-0.07896
   0  -5   7-51.5544 38.2279   2 0.77559-0.77623-0.62980 0.44402-0.03404 0.44662
   0  -5   8 129.045 48.3732   2 0.73540-0.73611-0.67707 0.49128 0.00633 0.46518
   0   5   8 68.8952 31.2933   3 0.68812-0.68855-0.53932 0.72505 0.48547-0.01391
   0  -5   8 136.486 67.1319   3 0.86978-0.86995-0.48738 0.30175 0.08034 0.39117
   0  -5   9 29.1905 46.3213   3 0.85905-0.85925-0.49733 0.31171 0.12317 0.40728
   0   5   9-23.0545 36.0679   3 0.68687-0.68734-0.53930 0.72505 0.48725 0.04325
   0  -5   9-40.0189 41.9629   2 0.69138-0.69217-0.72044 0.53464 0.04649 0.48395
   0   5  10 599.268 98.5481   3 0.68203-0.68254-0.53924 0.72499 0.49406 0.09539
   0  -5  10 536.568 114.316   3 0.84668-0.84692-0.50618 0.32057 0.16536 0.42403
   0  -5  10 488.759 89.8319   2 0.64483-0.64568-0.75900 0.57319 0.08543 0.50395
   0  -5  10 547.430 97.4674   1 0.55714-0.55710-0.82844 0.64275 0.06461 0.52445
   0   5  11 11.2164 40.0347   3 0.67387-0.67441-0.53905 0.72481 0.50533 0.14305
   0  -5  11-84.9771 52.9338   1 0.47939-0.47937-0.87239 0.68672 0.09947 0.54850
   0  -5  11 0.57770 47.5048   3 0.83363-0.83390-0.51351 0.32791 0.20434 0.44400
   0  -5  11 8.75280 42.2980   2 0.59462-0.59555-0.79383 0.60802 0.12416 0.52416
   0  -5  12 628.854 109.000   1 0.38857-0.38856-0.91155 0.72589 0.13684 0.57004
   0  -5  12 371.116 112.512   3 0.81971-0.82002-0.51971 0.33412 0.24148 0.46580
   0   5  12 503.166 98.9445   3 0.66364-0.66422-0.53867 0.72443 0.51907 0.18825
   0   5  13-55.0313 55.2253   3 0.65216-0.65279-0.53807 0.72384 0.53401 0.23226
   0  -5  13 41.5598 47.0406   1 0.28179-0.28179-0.94327 0.75762 0.17684 0.58895
   0  -5  13-5.80960 51.9352   3 0.80412-0.80447-0.52519 0.33960 0.27903 0.48719
   0  -5  14 177.428 76.7589   3 0.78799-0.78838-0.52959 0.34400 0.31443 0.51074
   0   5  14 282.802 81.6554   3 0.63547-0.63613-0.53689 0.72267 0.55490 0.27032
   0  -5  15 75.2135 88.8126   3 0.77067-0.77110-0.53317 0.34759 0.34929 0.53482
   0   5  15 48.8570 65.0060   3 0.61840-0.61910-0.53533 0.72112 0.57529 0.30887
   0  -5  16 143.284 74.5443   3 0.75138-0.75184-0.53604 0.35047 0.38505 0.55800
   0   5  16 261.273 91.9637   3 0.60104-0.60177-0.53341 0.71921 0.59511 0.34798
   0   5  17 65.3089 105.295   3 0.58049-0.58126-0.53074 0.71654 0.61746 0.38457
   0  -5  17 97.3345 107.382   3 0.73238-0.73288-0.53790 0.35234 0.41762 0.58437
   0  -5  18 462.706 131.534   3 0.70980-0.71034-0.53908 0.35353 0.45349 0.60744
   0   5  18 336.157 104.482   3 0.55972-0.56053-0.52762 0.71343 0.63892 0.42206
   0   5  19 0.22996 49.5431   3 0.53583-0.53668-0.52356 0.70937 0.66230 0.45762
   0  -6 -10 6635.66 163.732   2 0.87973-0.87917-0.44409 0.22128-0.16922-0.42011
   0  -6  -9-9.31100 14.4023   2 0.80253-0.80204-0.59272 0.36990-0.06371-0.46668
   0  -6  -8 1570.29 85.8549   2 0.67790-0.67749-0.73231 0.50948 0.05810-0.52956
   0  -6  -8 1430.78 81.8184   1 0.36848-0.36814-0.91864 0.69559 0.14468-0.61600
   0  -6  -7-3.56042 14.2510   1 0.03628-0.03595-0.96623 0.74320 0.25505-0.66747
   0  -6  -6 1173.47 84.1293   1-0.26022 0.26053-0.90855 0.68552 0.32601-0.67951
   0  -6  -6 994.160 95.8054   3 0.87557-0.87519-0.48067 0.25781 0.05357-0.40725
   0  -6  -5 11.6460 21.9036   3 0.85207-0.85172-0.50259 0.27974 0.14772-0.44246
   0   6  -5-16.4308 27.4631   2 0.93080-0.93028-0.13929 0.36221-0.33880 0.04410
   0  -6  -5 7.33937 17.2406   1-0.50253 0.50283-0.78426 0.56124 0.36277-0.65736
   0  -6  -4 20848.9 338.947   3 0.80713-0.80682-0.52423 0.30139 0.27207-0.50786
   0  -6  -3-0.21468 12.7545   3 0.71130-0.71103-0.53904 0.31620 0.45120-0.62805
   0  -6  -2 15649.1 200.735   3 0.48753-0.48729-0.51394 0.29111 0.70571-0.82362
   0  -6  -1 27.7164 20.2124   2 0.91970-0.91979-0.01639-0.20649-0.39337 0.33446
   0  -6   0 8917.58 222.840   2 0.92980-0.92996-0.11225-0.11063-0.35143 0.35146
   0  -6   1 1.28993 21.8727   2 0.92996-0.93019-0.20054-0.02235-0.30883 0.36779
   0   6   1 0.56655 4.71253   4-0.92125 0.92116 0.01597 0.20663 0.38872-0.32960
   0  -6   1 7.04525 4.74939   4-0.86205 0.86213 0.01537-0.23787 0.50666-0.44789
   0  -6   2 16935.2 345.284   2 0.92169-0.92200-0.28356 0.06066-0.26510 0.38300
   0  -6   2 15882.9 207.505   4-0.95491 0.95499 0.01624-0.23869 0.29652-0.17880
   0  -6   3 60.2748 41.7301   2 0.90678-0.90716-0.35806 0.13516-0.22259 0.39943
   0   6   3 4.31869 10.5212   3 0.32136-0.32163-0.46901 0.69185 0.82252-0.64567
   0  -6   3 29.7692 26.5909   3 0.89187-0.89182-0.37954 0.15674-0.24761 0.42441
   0  -6   4 20116.1 421.192   2 0.88631-0.88676-0.42615 0.20324-0.18076 0.41653
   0   6   4 21039.8 318.037   3 0.48177-0.48208-0.51268 0.73552 0.71056-0.47477
   0  -6   4 20932.1 419.978   3 0.89650-0.89648-0.41192 0.18913-0.16540 0.40115
   0  -6   5-72.3741 46.6258   3 0.89508-0.89511-0.43588 0.21310-0.09758 0.39226
   0  -6   5 24.6700 39.1919   2 0.86076-0.86128-0.48931 0.26639-0.13909 0.43379
   0   6   5-8.01427 19.2169   3 0.56628-0.56663-0.52865 0.75150 0.63226-0.33753
   0   6   6 1360.50 111.081   3 0.61016-0.61054-0.53446 0.75732 0.58481-0.23113
   0  -6   6 1168.84 132.749   3 0.89022-0.89029-0.45451 0.23174-0.03941 0.39304
   0  -6   6 1191.41 126.866   2 0.83117-0.83177-0.54681 0.32388-0.09840 0.45204
   0  -6   7-67.6229 38.9182   2 0.79736-0.79803-0.60023 0.37730-0.05783 0.47041
   0   6   7-5.41373 27.3515   3 0.63344-0.63386-0.53672 0.75959 0.55737-0.14475
   0  -6   7-10.8627 41.0344   3 0.88302-0.88312-0.46979 0.24702 0.01294 0.39963
   0  -6   8 1704.14 158.384   2 0.76013-0.76087-0.64900 0.42606-0.01802 0.48954
   0  -6   8 1667.11 164.362   3 0.87442-0.87456-0.48210 0.25934 0.05917 0.41234
   0   6   8 1540.71 137.184   3 0.64685-0.64731-0.53773 0.76060 0.54076-0.06920
   0  -6   9 1.30416 50.2179   3 0.86367-0.86385-0.49336 0.27061 0.10561 0.42484
   0   6   9-31.7001 39.7794   3 0.65046-0.65096-0.53796 0.76084 0.53619-0.00568
   0  -6   9 22.3058 42.6406   2 0.71925-0.72006-0.69388 0.47093 0.02150 0.50895
   0   6  10 6701.98 323.399   3 0.64880-0.64933-0.53786 0.76075 0.53830 0.05115
   0  -6  10 7738.54 392.688   3 0.85210-0.85231-0.50257 0.27982 0.14761 0.44178
   0  -6  10 7326.86 350.750   2 0.67527-0.67616-0.73455 0.51159 0.06033 0.52905
   0   6  11-46.1553 49.2537   3 0.64324-0.64381-0.53748 0.76038 0.54529 0.10310
   0  -6  11 3.00887 34.8403   1 0.53950-0.53944-0.83935 0.61652 0.07278 0.57519
   0  -6  11-32.7476 48.7418   3 0.83928-0.83953-0.51054 0.28781 0.18803 0.46030
   0  -6  11-49.4862 57.8172   2 0.62866-0.62961-0.77091 0.54795 0.09824 0.55008
   0   6  12 1380.76 160.955   3 0.63246-0.63307-0.53664 0.75954 0.55855 0.14878
   0  -6  12 1563.84 170.089   1 0.45516-0.45511-0.88404 0.66122 0.10977 0.59710
   0  -6  12 1426.01 192.304   3 0.82556-0.82585-0.51727 0.29454 0.22633 0.48095
   0  -6  13 19.3090 41.2460   1 0.36430-0.36427-0.92004 0.69723 0.14629 0.61950
   0   6  13-28.3830 48.7053   3 0.62056-0.62121-0.53555 0.75846 0.57276 0.19351
   0  -6  13-5.39900 49.0748   3 0.81012-0.81045-0.52324 0.30051 0.26501 0.50121
   0   6  14 276.861 86.3417   3 0.60791-0.60860-0.53421 0.75713 0.58737 0.23784
   0  -6  14 482.147 128.188   3 0.79447-0.79483-0.52795 0.30524 0.30058 0.52458
   0  -6  15 41.1033 85.5149   3 0.77716-0.77756-0.53195 0.30924 0.33656 0.54754
   0   6  15 19.3897 51.4595   3 0.59263-0.59336-0.53237 0.75529 0.60440 0.27976
   0  -6  16-23.2314 69.9623   3 0.75889-0.75933-0.53505 0.31234 0.37147 0.57158
   0   6  16 150.750 75.3701   3 0.57421-0.57498-0.52984 0.75277 0.62406 0.31903
   0   6  17 0.39161 40.6091   3 0.55658-0.55738-0.52711 0.75005 0.64208 0.35997
   0  -6  17 85.6063 91.1893   3 0.73971-0.74018-0.53729 0.31459 0.40534 0.59665
   0   6  18 20.2292 54.3287   3 0.53403-0.53487-0.52323 0.74618 0.66401 0.39697
   0  -6  18 86.3134 86.4709   3 0.71880-0.71932-0.53874 0.31605 0.43953 0.62140
   0   6  19-1.11794 35.5738   3 0.51174-0.51262-0.51899 0.74194 0.68456 0.43536
   0  -7 -10 2845.96 101.947   2 0.85543-0.85489-0.50065 0.24069-0.13128-0.45804
   0  -7  -9 11.7198 12.8612   2 0.74215-0.74169-0.66970 0.40973-0.00018-0.53021
   0  -7  -8 14.5549 14.9355   1 0.13945-0.13907-0.96456 0.70436 0.22438-0.69571
   0  -7  -7 559.572 65.2738   1-0.15443 0.15479-0.93998 0.67978 0.30368-0.71610
   0  -7  -6 1347.28 106.875   3 0.86871-0.86830-0.48850 0.22850 0.08499-0.43867
   0  -7  -6 1408.86 98.3114   1-0.39945 0.39980-0.84696 0.58678 0.34983-0.70334
   0  -7  -5-0.61240 19.3504   1-0.59093 0.59127-0.71630 0.45613 0.36996-0.66456
   0  -7  -5-15.3005 19.0767   3 0.83954-0.83916-0.51040 0.25041 0.18726-0.48200
   0  -7  -4 1611.91 94.3262   3 0.78352-0.78318-0.53061 0.27063 0.32370-0.55950
   0  -7  -3-3.30751 13.6757   3 0.66700-0.66669-0.53881 0.27883 0.51461-0.69146
   0  -7  -2 3583.98 135.180   2 0.91141-0.91145 0.02895-0.28896-0.41166 0.29382
   0  -7  -2 3774.61 101.930   3 0.42195-0.42169-0.49822 0.23825 0.75732-0.87524
   0  -7  -1-8.64949 21.4084   2 0.92462-0.92473-0.05180-0.20822-0.37839 0.31949
   0  -7   0 16613.1 323.426   2 0.93054-0.93072-0.12966-0.13037-0.34334 0.34338
   0  -7   1 32.2099 27.3339   2 0.92968-0.92994-0.20577-0.05427-0.30619 0.36515
   0  -7   2 3667.70 98.4135   4-0.92526 0.92535 0.01600-0.27555 0.37907-0.26138
   0   7   2 3564.48 99.1345   4-0.95078 0.95068 0.01621 0.24353 0.30953-0.19142
   0  -7   2 4002.44 178.966   2 0.92240-0.92273-0.27880 0.01875-0.26771 0.38562
   0  -7   3 51.5679 29.0699   3 0.88984-0.88976-0.37174 0.11181-0.26607 0.44287
   0  -7   3 63.4189 49.6945   2 0.90966-0.91006-0.34620 0.08615-0.22958 0.40642
   0  -7   3-31.1729 22.1364   4-0.95376 0.95384 0.01623-0.27573 0.30022-0.12358
   0  -7   4 1507.75 91.4166   4-0.96069 0.96078 0.01627-0.27573 0.27721-0.04162
   0  -7   4 1748.33 140.607   2 0.89161-0.89209-0.41057 0.15051-0.19060 0.42637
   0   7   4 1569.08 85.2868   3 0.36583-0.36617-0.48263 0.74261 0.79563-0.55983
   0  -7   4 1678.64 127.188   3 0.89608-0.89604-0.40508 0.14515-0.18358 0.41931
   0  -7   5-1.66486 33.4423   2 0.86971-0.87026-0.46900 0.20894-0.15281 0.44752
   0  -7   5-14.1683 23.2709   4-0.96141 0.96149 0.01628-0.27568 0.27472 0.01982
   0   7   5 21.2278 22.2940   3 0.47559-0.47597-0.51129 0.77128 0.71570-0.42096
   0  -7   5-38.1654 46.6656   3 0.89591-0.89591-0.42976 0.16984-0.11557 0.41025
   0   7   6 1384.82 101.529   3 0.53909-0.53951-0.52414 0.78414 0.65919-0.30550
   0  -7   6 1466.95 135.993   2 0.84296-0.84358-0.52539 0.26532-0.11389 0.46753
   0  -7   6 1401.80 136.320   3 0.89201-0.89205-0.44917 0.18926-0.05665 0.41027
   0  -7   7 756.672 126.359   3 0.88572-0.88579-0.46485 0.20494-0.00454 0.41710
   0   7   7 828.298 96.3713   3 0.57456-0.57501-0.52989 0.78989 0.62370-0.21108
   0  -7   7 809.307 120.550   2 0.81333-0.81402-0.57631 0.31623-0.07636 0.48894
   0  -7   8-12.6218 45.2834   2 0.77811-0.77887-0.62654 0.36646-0.03672 0.50823
   0  -7   8-56.6100 42.3280   3 0.87712-0.87724-0.47865 0.21876 0.04579 0.42571
   0   7   8-23.6191 32.1425   3 0.59487-0.59536-0.53265 0.79266 0.60194-0.13038
   0  -7   9-42.6787 54.2988   3 0.86782-0.86797-0.48940 0.22952 0.08875 0.44170
   0   7   9 27.8915 32.9249   3 0.60440-0.60492-0.53381 0.79383 0.59135-0.06084
   0  -7   9-39.1192 39.0984   2 0.74115-0.74199-0.67080 0.41071 0.00079 0.52966
   0  -7  10 3139.49 237.718   2 0.70080-0.70171-0.71179 0.45168 0.03820 0.55119
   0   7  10 3323.45 217.930   3 0.60705-0.60761-0.53411 0.79414 0.58835 0.00110
   0  -7  10 3209.61 258.618   3 0.85680-0.85698-0.49911 0.23923 0.13132 0.45806
   0   7  11-43.7216 53.4414   3 0.60468-0.60528-0.53384 0.79387 0.59102 0.05737
   0  -7  11 3.38284 41.5557   2 0.65706-0.65804-0.74950 0.48939 0.07550 0.57282
   0  -7  11 17.1955 44.6253   3 0.84452-0.84474-0.50752 0.24764 0.17215 0.47618
   0  -7  12 946.546 141.133   2 0.60917-0.61022-0.78438 0.52426 0.11324 0.59401
   0   7  12 924.548 131.218   3 0.59846-0.59910-0.53310 0.79314 0.59798 0.10935
   0  -7  12 985.120 141.709   1 0.50878-0.50870-0.85700 0.59703 0.08663 0.62024
   0  -7  12 818.162 150.081   3 0.83056-0.83082-0.51500 0.25513 0.21286 0.49441
   0   7  13-20.0614 38.7371   3 0.58930-0.58997-0.53193 0.79198 0.60802 0.15825
   0  -7  13 3.09819 37.9354   1 0.42648-0.42641-0.89667 0.63670 0.12165 0.64413
   0  -7  13-2.39046 58.5084   3 0.81551-0.81581-0.52132 0.26146 0.25196 0.51425
   0   7  14 80.3051 47.2513   3 0.57643-0.57714-0.53016 0.79021 0.62175 0.20347
   0  -7  14 203.889 97.7933   3 0.79972-0.80006-0.52650 0.26665 0.28900 0.53616
   0   7  15 1.62071 36.2772   3 0.56289-0.56364-0.52812 0.78818 0.63572 0.24844
   0  -7  15 15.6410 66.0335   3 0.78326-0.78363-0.53067 0.27082 0.32424 0.55986
   0  -7  16 297.068 112.135   3 0.76501-0.76542-0.53412 0.27428 0.36009 0.58295
   0   7  16 377.022 108.559   3 0.54574-0.54653-0.52530 0.78537 0.65277 0.29034
   0   7  17-44.8230 49.7834   3 0.52714-0.52797-0.52196 0.78204 0.67048 0.33157
   0  -7  17 29.9387 55.4113   3 0.74523-0.74568-0.53674 0.27690 0.39585 0.60614
   0  -7  18 703.752 172.852   3 0.72458-0.72507-0.53843 0.27860 0.43033 0.63059
   0   7  18 560.494 132.104   3 0.50639-0.50725-0.51791 0.77799 0.68934 0.37165
   0   7  19 20.1657 36.4132   3 0.48313-0.48403-0.51298 0.77306 0.70942 0.41051
   0  -8 -10 387.947 37.0322   2 0.82020-0.81969-0.56533 0.26823-0.08466-0.50466
   0  -8  -9-0.80595 12.8782   1 0.26792-0.26749-0.94636 0.64899 0.18175-0.71200
   0  -8  -9-13.8749 13.2900   2 0.66684-0.66641-0.74160 0.44449 0.06741-0.59780
   0  -8  -8 1595.02 107.081   1-0.04063 0.04105-0.96023 0.66287 0.27592-0.74726
   0  -8  -7 14.5001 18.6876   3 0.88067-0.88019-0.47359 0.17645 0.02676-0.43939
   0  -8  -7-10.0936 20.5183   1-0.29542 0.29582-0.89525 0.59790 0.33266-0.74509
   0  -8  -6 956.953 85.6668   1-0.49656 0.49694-0.78834 0.49100 0.36214-0.71566
   0  -8  -6 1019.08 92.9941   3 0.86192-0.86148-0.49492 0.19778 0.11241-0.46610
   0  -8  -5 6.97225 22.4439   1-0.64743 0.64780-0.66442 0.36709 0.37223-0.66683
   0  -8  -5-18.1290 17.1236   3 0.82633-0.82592-0.51694 0.21981 0.22430-0.51905
   0  -8  -4 653.245 61.0989   3 0.76005-0.75968-0.53488 0.23776 0.36934-0.60514
   0  -8  -3 88.3391 31.9703   2 0.90743-0.90743 0.04718-0.34433-0.41873 0.24196
   0  -8  -3 43.9325 22.0782   3 0.62720-0.62687-0.53618 0.23906 0.56489-0.74175
   0  -8  -2 4795.21 118.011   3 0.37143-0.37114-0.48427 0.18716 0.79204-0.90996
   0  -8  -2 4846.39 169.889   2 0.91984-0.91991-0.01728-0.27988-0.39300 0.27516
   0  -8  -1 8.99686 24.3765   2 0.92766-0.92780-0.08138-0.21579-0.36542 0.30652
   0  -8   0 3864.32 172.209   2 0.93096-0.93117-0.14941-0.14777-0.33398 0.33402
   0  -8   1 25.6677 31.5399   2 0.92922-0.92950-0.21353-0.08365-0.30223 0.36120
   0   8   2 4473.42 108.157   4-0.91982 0.91970 0.01596 0.28087 0.39210-0.27396
   0  -8   2 4800.63 109.712   4-0.88208 0.88218 0.01558-0.31223 0.47091-0.35325
   0  -8   2 5019.11 210.967   2 0.92239-0.92275-0.27883-0.01836-0.26770 0.38560
   0   8   3 6.67559 14.7252   4-0.95057 0.95045 0.01621 0.28067 0.31018-0.13310
   0  -8   3 31.3890 16.9892   4-0.93153 0.93163 0.01606-0.31265 0.36339-0.18678
   0  -8   4 773.273 88.7934   3 0.89559-0.89553-0.40021 0.10315-0.19623 0.43196
   0   8   4 646.309 62.3982   4-0.95834 0.95822 0.01626 0.28066 0.28524-0.04921
   0  -8   4 843.444 102.460   2 0.89544-0.89594-0.39858 0.10137-0.19806 0.43384
   0  -8   4 671.869 62.3959   4-0.94640 0.94650 0.01618-0.31272 0.32267-0.08711
   0   8   5 3.19556 18.9406   4-0.95953 0.95941 0.01626 0.28070 0.28121 0.01377
   0  -8   5 76.8450 43.0954   3 0.89637-0.89634-0.42413 0.12708-0.13169 0.42637
   0  -8   5-9.83828 20.9009   4-0.95033 0.95043 0.01620-0.31270 0.31090-0.01639
   0   8   5 25.0413 18.0721   3 0.37671-0.37711-0.48579 0.78292 0.78860-0.49385
   0  -8   5-14.3012 40.9207   2 0.87582-0.87640-0.45413 0.15692-0.16266 0.45738
   0  -8   6 941.351 113.704   3 0.89319-0.89320-0.44497 0.14792-0.06990 0.42351
   0   8   6 1112.90 90.2356   3 0.45770-0.45814-0.50715 0.80428 0.73016-0.37647
   0  -8   6 937.061 110.707   2 0.85183-0.85247-0.50804 0.21082-0.12614 0.47979
   0   8   7-10.4971 19.9123   3 0.50829-0.50877-0.51829 0.81543 0.68765-0.27502
   0  -8   7-25.4982 34.4929   2 0.82460-0.82532-0.55805 0.26082-0.09010 0.50268
   0  -8   7-45.7819 47.2959   3 0.88782-0.88787-0.46043 0.16339-0.01968 0.43224
   0  -8   8 1580.35 172.953   3 0.88018-0.88026-0.47433 0.17730 0.02951 0.44199
   0  -8   8 1788.75 170.977   2 0.79223-0.79302-0.60750 0.31027-0.05208 0.52360
   0   8   8 1632.74 130.895   3 0.53737-0.53788-0.52383 0.82098 0.66084-0.18927
   0   8   9-25.5141 37.6232   3 0.55490-0.55545-0.52684 0.82399 0.64375-0.11324
   0  -8   9 0.37673 47.6570   3 0.87074-0.87086-0.48635 0.18932 0.07614 0.45430
   0  -8   9-1.26714 45.2980   2 0.75830-0.75917-0.65117 0.35393-0.01617 0.54663
   0   8  10 430.060 80.7289   3 0.56229-0.56288-0.52803 0.82519 0.63633-0.04687
   0  -8  10 534.959 108.552   3 0.86024-0.86040-0.49634 0.19933 0.11875 0.47063
   0  -8  10 521.368 110.976   2 0.71984-0.72078-0.69328 0.39603 0.02095 0.56845
   0   8  11-0.20835 41.9712   3 0.56378-0.56440-0.52826 0.82543 0.63482 0.01358
   0  -8  11 96.3339 66.6042   2 0.68028-0.68129-0.73025 0.43300 0.05607 0.59226
   0  -8  11 38.0506 75.0321   3 0.84787-0.84807-0.50542 0.20841 0.16154 0.48678
   0  -8  12 553.481 125.349   3 0.83469-0.83492-0.51298 0.21597 0.20134 0.50593
   0  -8  12 663.126 118.446   1 0.55244-0.55232-0.83140 0.53426 0.06681 0.64006
   0  -8  12 632.030 120.772   2 0.63448-0.63556-0.76670 0.46944 0.09366 0.61360
   0   8  12 542.867 98.6006   3 0.56049-0.56115-0.52774 0.82492 0.63815 0.06919
   0  -8  13-49.0813 63.9130   3 0.82064-0.82091-0.51934 0.22234 0.23912 0.52709
   0   8  13-29.8987 47.3641   3 0.55402-0.55472-0.52669 0.82388 0.64463 0.12166
   0  -8  13-45.6807 36.8195   1 0.47737-0.47726-0.87340 0.57627 0.10034 0.66543
   0   8  14 313.546 83.3850   3 0.54254-0.54328-0.52475 0.82194 0.65588 0.16935
   0  -8  14 408.882 120.552   3 0.80474-0.80505-0.52499 0.22800 0.27761 0.54754
   0  -8  14 355.894 102.071   1 0.39065-0.39056-0.91078 0.61367 0.13602 0.68866
   0  -8  15-11.0661 59.8276   3 0.78821-0.78855-0.52953 0.23255 0.31397 0.57012
   0   8  15 13.8382 43.9855   3 0.52978-0.53056-0.52245 0.81965 0.66801 0.21615
   0   8  16 340.751 99.9271   3 0.51513-0.51594-0.51966 0.81686 0.68151 0.26159
   0  -8  16 398.706 132.447   3 0.77031-0.77070-0.53323 0.23626 0.34998 0.59305
   0  -8  17 51.6691 72.7831   3 0.75052-0.75094-0.53614 0.23917 0.38658 0.61540
   0   8  17 51.4256 56.7335   3 0.49583-0.49668-0.51572 0.81293 0.69859 0.30346
   0   8  18 401.791 108.272   3 0.47559-0.47648-0.51130 0.80851 0.71570 0.34530
   0  -9 -10 121.563 20.2479   2 0.90561-0.90513 0.05501-0.38925-0.42172-0.16759
   0  -9  -9 34.9313 22.8835   1 0.09024-0.08977-0.96676 0.63222 0.23940-0.76965
   0  -9  -8 2243.40 134.462   1-0.17719 0.17764-0.93426 0.59974 0.30877-0.78011
   0  -9  -7-16.6834 32.2467   3 0.87786-0.87735-0.47766 0.14338 0.04199-0.45463
   0  -9  -7-1.90858 20.5590   1-0.38917 0.38961-0.85236 0.51785 0.34831-0.76074
   0  -9  -6 1017.32 91.6806   3 0.85518-0.85472-0.50034 0.16607 0.13703-0.49072
   0  -9  -6 925.032 87.2606   1-0.55796 0.55839-0.74337 0.40887 0.36775-0.72128
   0  -9  -5 22.7961 21.6053   3 0.81449-0.81406-0.52170 0.18744 0.25448-0.54923
   0  -9  -4 1138.20 79.1670   3 0.73874-0.73835-0.53737 0.20312 0.40698-0.64278
   0  -9  -4 1089.55 81.3186   2 0.90843-0.90838 0.04275-0.37704-0.41703 0.18133
   0  -9  -3 0.82808 22.6129   2 0.91774-0.91777-0.00449-0.32981-0.39826 0.22150
   0  -9  -3 16.3257 15.4400   3 0.59320-0.59285-0.53244 0.19819 0.60377-0.78064
   0  -9  -2 284.516 36.7143   3 0.33350-0.33318-0.47283 0.13859 0.81547-0.93340
   0  -9  -2 213.694 46.3606   2 0.92513-0.92523-0.05621-0.27810-0.37648 0.25865
   0  -9  -1 8.78520 28.0497   2 0.92975-0.92992-0.11126-0.22306-0.35189 0.29300
   0  -9   0 5010.07 205.639   2 0.93095-0.93119-0.16785-0.16647-0.32506 0.32511
   0  -9   1-6.28760 36.6029   2 0.92832-0.92863-0.22595-0.10838-0.29584 0.35481
   0  -9   2 97.3754 47.3651   2 0.92188-0.92227-0.28231-0.05203-0.26579 0.38370
   0   9   2 134.006 19.6796   4-0.87199 0.87186 0.01548 0.31844 0.48935-0.37119
   0  -9   2 132.857 18.7114   4-0.81754 0.81766 0.01486-0.34860 0.57574-0.45810
   0   9   3-8.32373 15.8942   4-0.92762 0.92749 0.01602 0.31794 0.37325-0.19614
   0  -9   3 9.64102 27.7827   3 0.88768-0.88755-0.36452 0.03031-0.28278 0.45957
   0  -9   3 18.6679 49.0921   2 0.91144-0.91190-0.33838 0.00404-0.23414 0.41098
   0  -9   3-7.58494 12.0234   4-0.90151 0.90163 0.01578-0.34947 0.43254-0.25595
   0  -9   4 1202.18 81.1440   4-0.92659 0.92670 0.01602-0.34965 0.37580-0.14027
   0  -9   4 1335.43 131.633   2 0.89740-0.89793-0.39214 0.05779-0.20203 0.43782
   0  -9   4 1250.01 115.056   3 0.89517-0.89508-0.39692 0.06272-0.20466 0.44039
   0   9   4 1153.12 81.5672   4-0.94302 0.94289 0.01615 0.31786 0.33241-0.09635
   0  -9   5 11.5114 38.6565   2 0.87916-0.87976-0.44560 0.11124-0.16824 0.46296
   0  -9   5-15.9397 32.5448   3 0.89653-0.89647-0.42065 0.08646-0.14147 0.43614
   0  -9   5-15.7955 18.6539   4-0.93533 0.93544 0.01609-0.34968 0.35348-0.05899
   0   9   5-32.9490 23.3303   4-0.94809 0.94795 0.01619 0.31787 0.31768-0.02267
   0  -9   6 1015.73 120.662   2 0.85774-0.85842-0.49578 0.16142-0.13464 0.48830
   0   9   6 996.993 82.3662   3 0.36883-0.36930-0.48351 0.81778 0.79371-0.44002
   0  -9   6 1153.53 129.261   3 0.89405-0.89403-0.44133 0.10715-0.08112 0.43473
   0  -9   7-18.8625 43.7222   3 0.88915-0.88917-0.45729 0.12312-0.03023 0.44278
   0  -9   7-21.3842 48.2361   2 0.83268-0.83343-0.54415 0.20978-0.10034 0.51293
   0   9   7 41.5604 31.5556   3 0.43268-0.43318-0.50098 0.83526 0.74941-0.33678
   0  -9   8 2290.19 199.676   3 0.88201-0.88207-0.47146 0.13729 0.01899 0.45250
   0  -9   8 2011.86 184.945   2 0.80351-0.80433-0.59127 0.25689-0.06485 0.53637
   0   9   8 2179.39 145.527   3 0.47243-0.47298-0.51058 0.84486 0.71829-0.24672
   0  -9   9 65.1828 54.1216   2 0.77075-0.77164-0.63597 0.30158-0.02895 0.55941
   0   9   9 80.5498 44.5408   3 0.49798-0.49855-0.51617 0.85046 0.69673-0.16621
   0  -9   9 24.7427 48.2641   3 0.87328-0.87337-0.48347 0.14931 0.06459 0.46585
   0  -9  10 97.9346 53.7855   2 0.73555-0.73651-0.67690 0.34251 0.00618 0.58321
   0   9  10 257.661 62.0923   3 0.51241-0.51303-0.51912 0.85342 0.68396-0.09450
   0  -9  10 144.762 72.8475   3 0.86254-0.86267-0.49437 0.16022 0.11001 0.47937
   0  -9  11-98.8183 77.0619   2 0.69644-0.69747-0.71584 0.38144 0.04206 0.60627
   0  -9  11-40.2283 54.9230   3 0.85094-0.85111-0.50338 0.16923 0.15151 0.49681
   0   9  11 22.5145 43.5443   3 0.51841-0.51906-0.52030 0.85460 0.67853-0.03013
   0  -9  12 725.215 134.491   2 0.65421-0.65532-0.75175 0.41734 0.07783 0.62944
   0  -9  12 676.361 138.801   3 0.83792-0.83812-0.51128 0.17714 0.19203 0.51523
   0   9  12 738.271 115.701   3 0.51858-0.51927-0.52033 0.85464 0.67838 0.02897
   0   9  13 17.7865 38.9554   3 0.51416-0.51489-0.51946 0.85378 0.68239 0.08390
   0  -9  13-7.40936 39.3252   2 0.60860-0.60978-0.78476 0.45034 0.11367 0.65253
   0  -9  13 33.1415 50.8601   1 0.51063-0.51048-0.85599 0.52171 0.08582 0.67995
   0  -9  14 21.7742 52.3430   3 0.80859-0.80887-0.52375 0.18963 0.26864 0.55651
   0  -9  14-38.9382 58.4703   1 0.43687-0.43675-0.89223 0.55796 0.11738 0.70729
   0   9  14 31.7890 34.7362   3 0.50515-0.50592-0.51766 0.85198 0.69044 0.13479
   0   9  15 68.6466 53.5184   3 0.49343-0.49423-0.51521 0.84954 0.70066 0.18351
   0  -9  15 94.0379 57.1820   3 0.79214-0.79246-0.52856 0.19444 0.30562 0.57847
   0  -9  16 37.9426 69.6065   3 0.77423-0.77459-0.53252 0.19841 0.34236 0.60067
   0   9  16 88.7051 54.6543   3 0.47883-0.47967-0.51202 0.84636 0.71301 0.23010
   0   9  17-77.1533 54.5816   3 0.45974-0.46062-0.50763 0.84198 0.72854 0.27351
   0  -9  17 0.25987 51.7510   3 0.75503-0.75543-0.53557 0.20147 0.37850 0.62348
   0 -10 -10 369.738 36.9313   2 0.92593-0.92548-0.06344-0.30796-0.37334-0.21597
   0 -10  -9 53.5993 22.0643   2 0.91425-0.91386 0.01475-0.38616-0.40604-0.12434
   0 -10  -9 26.8583 25.4996   1-0.04431 0.04482-0.95979 0.58809 0.27688-0.80714
   0 -10  -8 5964.56 229.292   1-0.27509 0.27558-0.90311 0.53143 0.32887-0.80022
   0 -10  -8 6219.85 174.452   2 0.90836-0.90805 0.04305-0.41446-0.41715-0.05429
   0 -10  -7 12.7061 19.7336   2 0.90666-0.90642 0.05054-0.42196-0.42002 0.00752
   0 -10  -7 3.57300 20.1856   3 0.87475-0.87422-0.48170 0.11029 0.05757-0.47021
   0 -10  -7-13.3029 22.8404   1-0.45902 0.45949-0.81269 0.44102 0.35785-0.77029
   0 -10  -6 2243.14 138.867   1-0.60143 0.60189-0.70721 0.33555 0.37053-0.72406
   0 -10  -6 2376.87 116.644   2 0.90878-0.90862 0.04117-0.41260-0.41642 0.06285
   0 -10  -6 2362.11 137.403   3 0.84936-0.84886-0.50444 0.13304 0.15671-0.51041
   0 -10  -5 74.6270 29.1606   2 0.91287-0.91278 0.02176-0.39319-0.40882 0.11419
   0 -10  -5 47.8608 22.3422   3 0.80361-0.80315-0.52534 0.15395 0.28020-0.57496
   0 -10  -4 219.026 43.8755   2 0.91877-0.91875-0.01058-0.36086-0.39576 0.16006
   0 -10  -4 211.029 35.6938   3 0.71967-0.71926-0.53869 0.16730 0.43816-0.67397
   0 -10  -3 25.4075 18.0406   3 0.56515-0.56476-0.52847 0.15709 0.63342-0.81029
   0 -10  -3 11.0807 19.3096   2 0.92402-0.92407-0.04688-0.32456-0.38051 0.20375
   0 -10  -2 2002.79 124.913   2 0.92838-0.92851-0.09022-0.28123-0.36146 0.24364
   0 -10  -1 11.1592 27.9321   2 0.93073-0.93092-0.13627-0.23519-0.34023 0.28134
   0 -10   0 1350.20 118.595   2 0.93058-0.93084-0.18521-0.18626-0.31651 0.31656
   0 -10   1-42.1053 47.4642   2 0.92729-0.92763-0.23782-0.13366-0.28965 0.34863
   0  10   2 1918.86 63.9367   4-0.80456 0.80442 0.01471 0.35630 0.59374-0.47555
   0 -10   2 1865.23 145.850   2 0.92099-0.92140-0.28813-0.08336-0.26259 0.38051
   0 -10   3 4.13369 10.2877   4-0.86086 0.86099 0.01536-0.38613 0.50867-0.33212
   0 -10   3 21.3181 31.3656   3 0.88752-0.88736-0.36401-0.00733-0.28394 0.46072
   0  10   3-22.3461 17.0693   4-0.89524 0.89509 0.01572 0.35534 0.44537-0.26823
   0 -10   4 249.374 72.4820   2 0.89825-0.89880-0.38929 0.01779-0.20378 0.43957
   0  10   4 201.763 34.3208   4-0.92300 0.92285 0.01598 0.35512 0.38454-0.14845
   0 -10   4 210.720 33.5203   4-0.90091 0.90104 0.01578-0.38651 0.43378-0.19827
   0 -10   4 246.411 59.5913   3 0.89494-0.89482-0.39528 0.02395-0.20881 0.44454
   0  10   5 33.6132 21.1740   4-0.93219 0.93204 0.01606 0.35509 0.36168-0.06664
   0 -10   5 25.0832 18.5152   4-0.91627 0.91640 0.01592-0.38661 0.40031-0.10586
   0 -10   5 54.1338 42.5566   3 0.89657-0.89649-0.41885 0.04753-0.14646 0.44113
   0 -10   5 27.2585 40.7805   2 0.88148-0.88211-0.43946 0.06796-0.17222 0.46694
   0 -10   6 2384.37 183.293   3 0.89451-0.89446-0.43909 0.06777-0.08793 0.44153
   0 -10   6 2406.80 190.754   2 0.86177-0.86247-0.48709 0.11558-0.14060 0.49426
   0 -10   7-58.5346 59.1599   2 0.83843-0.83920-0.53382 0.16230-0.10784 0.52043
   0 -10   7 27.1049 41.3560   3 0.88988-0.88987-0.45544 0.08412-0.03638 0.44893
   0  10   7 42.5511 28.9519   3 0.35241-0.35294-0.47863 0.85004 0.80406-0.39142
   0  10   8 6334.91 238.653   3 0.40191-0.40248-0.49287 0.86429 0.77159-0.30001
   0 -10   8 6255.87 335.556   3 0.88309-0.88312-0.46966 0.09835 0.01247 0.45902
   0 -10   8 5838.00 329.398   2 0.81122-0.81207-0.57959 0.20806-0.07385 0.54538
   0  10   9 107.590 50.2174   3 0.43461-0.43522-0.50147 0.87290 0.74796-0.21744
   0 -10   9 73.6031 66.7656   3 0.87490-0.87497-0.48151 0.11021 0.05685 0.47358
   0 -10   9 13.4837 47.5129   2 0.78175-0.78266-0.62177 0.25023-0.04061 0.57108
   0  10  10 442.149 80.7158   3 0.45548-0.45613-0.50662 0.87805 0.73191-0.14245
   0 -10  10 431.645 108.601   3 0.86480-0.86491-0.49233 0.12104 0.10114 0.48824
   0 -10  10 401.425 106.161   2 0.74780-0.74879-0.66337 0.29183-0.00570 0.59510
   0  10  11 48.4802 53.1330   3 0.46478-0.46546-0.50881 0.88025 0.72451-0.07610
   0 -10  11 66.2594 82.3729   3 0.85323-0.85338-0.50177 0.13048 0.14377 0.50455
   0 -10  11-87.3228 58.1702   2 0.71096-0.71202-0.70209 0.33054 0.02908 0.61926
   0 -10  12 941.552 166.429   3 0.84102-0.84120-0.50957 0.13829 0.18283 0.52443
   0  10  12 1076.45 135.020   3 0.46874-0.46945-0.50973 0.88118 0.72131-0.01396
   0 -10  12 1033.98 158.382   2 0.67044-0.67157-0.73862 0.36706 0.06441 0.64286
   0 -10  13 25.9398 56.8670   1 0.54828-0.54810-0.83399 0.46254 0.06873 0.69702
   0  10  13 98.8711 64.9573   3 0.46724-0.46800-0.50939 0.88084 0.72252 0.04377
   0 -10  13-48.7642 54.6638   2 0.62699-0.62819-0.77210 0.40054 0.09954 0.66667
   0 -10  13 15.9059 53.9104   3 0.82672-0.82693-0.51677 0.14550 0.22327 0.54293
   0  10  14 18.0348 35.4192   3 0.46130-0.46209-0.50800 0.87946 0.72730 0.09793
   0 -10  14 21.5769 73.2835   3 0.81125-0.81150-0.52285 0.15159 0.26232 0.56282
   0 -10  14-75.6880 41.5118   1 0.47605-0.47588-0.87405 0.50262 0.10091 0.72376
   0 -10  15-46.2697 62.4051   3 0.79542-0.79572-0.52770 0.15644 0.29850 0.58558
   0  10  15-22.2049 41.3054   3 0.45341-0.45424-0.50612 0.87759 0.73354 0.15063
   0  10  16 520.475 114.746   3 0.44024-0.44111-0.50289 0.87437 0.74371 0.19941
   0 -10  16 392.198 132.857   3 0.77770-0.77803-0.53184 0.16059 0.33549 0.60754
   0  10  17 69.0258 50.9058   3 0.42450-0.42541-0.49888 0.87037 0.75546 0.24660
   0 -10  17-189.308 97.6745   3 0.75897-0.75934-0.53504 0.16379 0.37133 0.63064
   0 -11 -10 715.276 53.5561   2 0.93097-0.93054-0.15077-0.25777-0.33333-0.25598
   0 -11  -9 49.5065 22.5761   2 0.92634-0.92598-0.06732-0.34123-0.37164-0.15873
   0 -11  -8 77.3671 28.2089   1-0.35364 0.35417-0.86994 0.46110 0.34274-0.81410
   0 -11  -8 136.012 31.9057   2 0.92169-0.92141-0.02956-0.37899-0.38786-0.08357
   0 -11  -7 48.4863 23.7162   2 0.91981-0.91960-0.01704-0.39152-0.39309-0.01941
   0 -11  -7 19.5532 18.4583   1-0.50961 0.51012-0.77933 0.37051 0.36349-0.77594
   0 -11  -7 5.46043 22.1668   3 0.87197-0.87142-0.48498 0.07643 0.07059-0.48324
   0 -11  -6 258.908 48.5363   1-0.63357 0.63406-0.67784 0.26903 0.37186-0.72540
   0 -11  -6 375.396 53.7972   2 0.92014-0.92000-0.01918-0.38940-0.39221 0.03864
   0 -11  -6 326.474 51.4420   3 0.84451-0.84399-0.50752 0.09898 0.17218-0.52588
   0 -11  -5 3.88158 15.9077   3 0.79420-0.79372-0.52802 0.11949 0.30116-0.59592
   0 -11  -5 23.3393 25.1850   2 0.92197-0.92191-0.03153-0.37705-0.38704 0.09241
   0 -11  -4 1335.23 101.749   2 0.92515-0.92515-0.05635-0.35224-0.37643 0.14073
   0 -11  -4 1191.77 80.7323   3 0.70361-0.70316-0.53923 0.13071 0.46286-0.69868
   0 -11  -3-0.16048 10.7373   3 0.54436-0.54395-0.52506 0.11654 0.65411-0.83098
   0 -11  -3 12.3870 26.6968   2 0.92804-0.92812-0.08585-0.32274-0.36343 0.18667
   0 -11  -2 548.761 69.6710   2 0.93027-0.93042-0.12227-0.28633-0.34680 0.22898
   0 -11  -1 23.3550 30.6411   2 0.93099-0.93121-0.16210-0.24651-0.32786 0.26898
   0 -11   0 842.276 108.595   2 0.92978-0.93007-0.20408-0.20453-0.30704 0.30709
   0 -11   1-29.3400 41.9598   2 0.92612-0.92648-0.24941-0.15922-0.28354 0.34253
   0 -11   2 536.291 83.0338   2 0.91969-0.92012-0.29616-0.11247-0.25814 0.37606
   0  11   3-11.5861 12.6904   4-0.85167 0.85151 0.01526 0.39289 0.52392-0.34675
   0 -11   3 5.40908 26.8100   3 0.88791-0.88773-0.36525-0.04323-0.28111 0.45789
   0 -11   3 4.48358 9.48222   4-0.80475 0.80489 0.01471-0.42258 0.59349-0.41697
   0  11   4 1197.07 79.1897   4-0.89570 0.89553 0.01572 0.39247 0.44446-0.20834
   0 -11   4 1173.95 76.4067   4-0.86758 0.86772 0.01543-0.42325 0.49712-0.26165
   0 -11   4 1108.73 114.747   3 0.89492-0.89477-0.39514-0.01333-0.20919 0.44490
   0 -11   4 1426.37 145.875   2 0.89824-0.89882-0.38932-0.01932-0.20376 0.43955
   0 -11   5-15.7708 20.1129   4-0.89300 0.89313 0.01570-0.42347 0.44986-0.15543
   0 -11   5-20.4744 34.5398   2 0.88262-0.88328-0.43638 0.02773-0.17421 0.46893
   0 -11   5-9.11600 37.4007   3 0.89658-0.89647-0.41799 0.00953-0.14885 0.44352
   0  11   5-24.7695 18.5117   4-0.91316 0.91299 0.01589 0.39235 0.40737-0.11230
   0 -11   6 328.738 77.3155   3 0.89473-0.89466-0.43789 0.02944-0.09156 0.44516
   0 -11   6 298.439 75.0042   2 0.86445-0.86518-0.48113 0.07247-0.14465 0.49831
   0 -11   7 30.6852 37.9237   3 0.89039-0.89035-0.45407 0.04562-0.04086 0.45340
   0 -11   7-38.1773 43.5519   2 0.84239-0.84319-0.52645 0.11779-0.11313 0.52573
   0 -11   8 182.444 68.4383   3 0.88390-0.88390-0.46825 0.05981 0.00746 0.46403
   0  11   8 199.576 48.2370   3 0.32234-0.32293-0.46932 0.87788 0.82196-0.35038
   0 -11   8 63.2900 45.6560   2 0.81792-0.81879-0.56902 0.16034-0.08188 0.55342
   0 -11   9-21.1857 65.2449   2 0.78852-0.78946-0.61264 0.20396-0.04798 0.57845
   0 -11   9-38.8229 51.5718   3 0.87530-0.87534-0.48101 0.07258 0.05491 0.47552
   0  11   9 48.2414 30.6882   3 0.36560-0.36623-0.48256 0.89112 0.79578-0.26525
   0  11  10 1021.60 111.068   3 0.39408-0.39475-0.49071 0.89928 0.77698-0.18751
   0 -11  10 844.112 142.293   3 0.86617-0.86625-0.49103 0.08260 0.09558 0.49379
   0 -11  10 782.324 141.142   2 0.75777-0.75879-0.65180 0.24312-0.01564 0.60504
   0 -11  11 8.71747 63.2614   3 0.85488-0.85500-0.50056 0.09214 0.13808 0.51023
   0  11  11 58.7531 36.4953   3 0.40992-0.41063-0.49503 0.90361 0.76597-0.11756
   0 -11  11 20.7209 52.1566   2 0.72148-0.72257-0.69162 0.28292 0.01943 0.62891
   0 -11  12 509.596 128.975   3 0.84290-0.84305-0.50848 0.10007 0.17714 0.53012
   0 -11  12 394.881 115.274   2 0.68628-0.68744-0.72501 0.31631 0.05092 0.65635
   0  11  12 495.077 87.7599   3 0.41833-0.41908-0.49727 0.90585 0.75995-0.05260
   0 -11  13-124.640 81.0934   2 0.64366-0.64489-0.75988 0.35117 0.08636 0.67985
   0 -11  13-60.3475 61.9614   1 0.57496-0.57475-0.81680 0.40820 0.05619 0.70956
   0  11  13 10.4995 26.9091   3 0.42039-0.42118-0.49781 0.90640 0.75846 0.00784
   0 -11  13 24.6661 50.6619   3 0.82881-0.82900-0.51582 0.10741 0.21765 0.54855
   0  11  14 181.402 68.0124   3 0.41727-0.41809-0.49699 0.90559 0.76072 0.06452
   0 -11  14-22.5727 48.6706   2 0.59711-0.59841-0.79225 0.38353 0.12231 0.70284
   0 -11  14 100.955 62.7897   1 0.50490-0.50470-0.85912 0.45052 0.08835 0.73631
   0 -11  14 71.2149 66.2903   3 0.81358-0.81380-0.52203 0.11363 0.25670 0.56844
   0  11  15 44.6722 51.1874   3 0.40969-0.41055-0.49497 0.90358 0.76613 0.11805
   0 -11  15-20.1659 52.5952   3 0.79739-0.79766-0.52716 0.11877 0.29418 0.58991
   0 -11  16 118.940 87.6818   3 0.78039-0.78070-0.53129 0.12290 0.33008 0.61294
   0  11  16 34.4750 42.0531   3 0.39950-0.40040-0.49221 0.90082 0.77326 0.16986
   0 -11  17 50.4320 84.3115   3 0.76182-0.76216-0.53462 0.12624 0.36606 0.63590
   0 -12  -9-2.56451 16.5467   2 0.93065-0.93033-0.13348-0.31222-0.34155-0.18882
   0 -12  -8 469.358 57.6505   2 0.92847-0.92822-0.09141-0.35429-0.36093-0.11050
   0 -12  -8 401.656 65.2601   1-0.40591 0.40647-0.84349 0.39749 0.35077-0.82214
   0 -12  -7 6.21033 17.9967   3 0.87041-0.86982-0.48671 0.04103 0.07762-0.49027
   0 -12  -7 9.12826 24.1951   1-0.54413 0.54468-0.75410 0.30811 0.36665-0.77911
   0 -12  -7 19.1358 24.7930   2 0.92685-0.92666-0.07247-0.37324-0.36937-0.04312
   0 -12  -6 5272.17 199.170   3 0.84090-0.84036-0.50963 0.06396 0.18318-0.53689
   0 -12  -6 5319.24 200.193   2 0.92654-0.92643-0.06933-0.37639-0.37076 0.01720
   0 -12  -5 6.50766 21.9231   2 0.92734-0.92730-0.07776-0.36797-0.36703 0.07241
   0 -12  -5-9.07229 19.4263   3 0.78704-0.78653-0.52981 0.08414 0.31642-0.61118
   0 -12  -4 553.090 56.0436   3 0.69045-0.68998-0.53933 0.09367 0.48214-0.71796
   0 -12  -4 545.385 71.1349   2 0.92881-0.92884-0.09604-0.34969-0.35884 0.12315
   0 -12  -3 7.98182 29.3993   2 0.93022-0.93033-0.12122-0.32453-0.34729 0.17054
   0 -12  -3-13.2779 14.0936   3 0.52752-0.52709-0.52203 0.07638 0.67013-0.84700
   0 -12  -2 1876.56 136.325   2 0.93097-0.93115-0.15133-0.29442-0.33306 0.21525
   0 -12  -1 4.23843 31.6466   2 0.93060-0.93085-0.18432-0.26144-0.31696 0.25808
   0 -12   0 1164.18 130.664   2 0.92861-0.92894-0.22214-0.22362-0.29781 0.29786
   0 -12   1-53.2831 41.6513   2 0.92443-0.92482-0.26381-0.18196-0.27584 0.33483
   0 -12   2 2021.25 166.598   2 0.91809-0.91856-0.30535-0.14043-0.25300 0.37093
   0 -12   3 34.9130 48.0896   2 0.90910-0.90963-0.34857-0.09721-0.22819 0.40505
   0  12   3-5.95202 9.70787   4-0.79141 0.79124 0.01455 0.43069 0.61117-0.43396
   0 -12   3 0.70976 30.0500   3 0.88876-0.88855-0.36802-0.07759-0.27473 0.45150
   0  12   4 533.886 51.2984   4-0.86116 0.86098 0.01536 0.42993 0.50817-0.27202
   0 -12   4 522.478 49.6461   4-0.82373 0.82388 0.01494-0.45985 0.56685-0.33140
   0 -12   4 498.304 94.3616   2 0.89753-0.89814-0.39169-0.05410-0.20231 0.43810
   0 -12   4 631.482 89.2940   3 0.89509-0.89492-0.39632-0.04928-0.20618 0.44189
   0 -12   5 20.3915 16.1025   4-0.86259 0.86274 0.01538-0.46024 0.50574-0.21135
   0 -12   5 46.0523 40.6260   3 0.89658-0.89644-0.41827-0.02733-0.14808 0.44274
   0  12   5-29.2159 22.9580   4-0.88694 0.88676 0.01564 0.42970 0.46169-0.16659
   0 -12   6 5595.80 314.271   2 0.86577-0.86653-0.47815 0.03234-0.14667 0.50034
   0 -12   6 5273.71 285.497   3 0.89478-0.89468-0.43766-0.00793-0.09226 0.44586
   0 -12   7-27.8932 47.9594   2 0.84505-0.84588-0.52140 0.07558-0.11673 0.52933
   0 -12   7 15.9370 51.5529   3 0.89058-0.89052-0.45353 0.00794-0.04263 0.45517
   0 -12   8 640.009 119.325   3 0.88429-0.88427-0.46754 0.02197 0.00494 0.46654
   0 -12   8 224.069 72.6588   2 0.82202-0.82292-0.56234 0.11652-0.08690 0.55843
   0 -12   9-32.3268 54.4144   3 0.87590-0.87592-0.48025 0.03468 0.05194 0.47848
   0 -12   9 21.8439 65.3237   2 0.79424-0.79521-0.60468 0.15885-0.05432 0.58479
   0  12  10 244.217 60.5705   3 0.32408-0.32478-0.46988 0.91558 0.82096-0.23149
   0 -12  10 170.532 78.8929   3 0.86701-0.86706-0.49022 0.04465 0.09216 0.49721
   0 -12  10 161.325 76.3537   2 0.76637-0.76741-0.64142 0.19558-0.02441 0.61382
   0 -12  11-57.2527 63.3512   2 0.73175-0.73287-0.68096 0.23511 0.00980 0.63855
   0  12  11 25.3653 36.9399   3 0.35034-0.35108-0.47801 0.92372 0.80533-0.15692
   0 -12  11 52.9366 65.6152   3 0.85628-0.85637-0.49951 0.05395 0.13318 0.51513
   0  12  12 231.272 62.2929   3 0.36112-0.36189-0.48124 0.92696 0.79862-0.09126
   0 -12  12 108.269 77.7775   3 0.84415-0.84427-0.50774 0.06219 0.17329 0.53396
   0 -12  12 118.854 71.7146   2 0.69538-0.69657-0.71681 0.27096 0.04299 0.66429
   0  12  13 67.8265 42.8100   3 0.36700-0.36781-0.48297 0.92870 0.79489-0.02859
   0 -12  13-11.7070 54.2031   2 0.65650-0.65776-0.74994 0.30409 0.07596 0.69026
   0 -12  13-69.6066 79.8428   3 0.83018-0.83035-0.51518 0.06964 0.21390 0.55229
   0 -12  14 509.042 132.189   2 0.61288-0.61421-0.78189 0.33602 0.11042 0.71473
   0 -12  14 565.316 140.255   1 0.53328-0.53304-0.84306 0.39731 0.07562 0.74903
   0  12  14 568.697 96.9464   3 0.36691-0.36775-0.48294 0.92868 0.79495 0.03030
   0 -12  14 634.458 150.522   3 0.81521-0.81541-0.52143 0.07590 0.25270 0.57243
   0  12  15 123.934 61.1557   3 0.36182-0.36270-0.48144 0.92719 0.79818 0.08600
   0 -12  15 27.2961 54.1237   3 0.79917-0.79941-0.52666 0.08113 0.29023 0.59385
   0 -12  16 97.4917 66.0033   3 0.78256-0.78283-0.53082 0.08530 0.32568 0.61734
   0 -13  -9 7.04560 17.0358   2 0.93060-0.93030-0.18440-0.29845-0.31691-0.21345
   0 -13  -8 884.598 82.3764   2 0.93089-0.93066-0.14420-0.33865-0.33647-0.13495
   0 -13  -7 4.20546 24.9025   2 0.93028-0.93012-0.12257-0.36029-0.34666-0.06583
   0 -13  -7 35.7050 23.0504   3 0.86978-0.86917-0.48738 0.00456 0.08036-0.49302
   0 -13  -6 1743.82 113.079   3 0.83899-0.83842-0.51070 0.02789 0.18887-0.54258
   0 -13  -6 1789.06 125.215   2 0.92998-0.92990-0.11582-0.36704-0.34979-0.00377
   0 -13  -5 35.2891 19.9673   3 0.78221-0.78167-0.53090 0.04809 0.32639-0.62116
   0 -13  -5 27.9197 27.4194   2 0.93018-0.93017-0.12018-0.36269-0.34777 0.05315
   0 -13  -4 1872.36 137.031   2 0.93062-0.93068-0.13228-0.35060-0.34211 0.10643
   0 -13  -4 2037.59 106.042   3 0.68270-0.68220-0.53925 0.05645 0.49312-0.72895
   0 -13  -3-17.2511 27.0144   2 0.93099-0.93112-0.15318-0.32971-0.33217 0.15542
   0 -13  -3 4.36605 13.0619   3 0.51880-0.51834-0.52037 0.03758 0.67817-0.85505
   0 -13  -2 1758.70 138.825   2 0.93079-0.93100-0.17702-0.30588-0.32057 0.20275
   0 -13  -1-25.5256 37.7285   2 0.92958-0.92986-0.20762-0.27528-0.30525 0.24637
   0 -13   0 1336.31 141.315   2 0.92694-0.92729-0.24144-0.24147-0.28775 0.28781
   0 -13   1-46.0747 53.1552   2 0.92247-0.92289-0.27831-0.20461-0.26798 0.32698
   0 -13   2 2040.48 178.337   2 0.91603-0.91652-0.31643-0.16650-0.24675 0.36468
   0 -13   3 12.1590 26.4417   3 0.88994-0.88970-0.37209-0.11066-0.26527 0.44203
   0 -13   3 60.5230 55.6177   2 0.90731-0.90788-0.35592-0.12701-0.22386 0.40072
   0 -13   4 1941.05 151.357   3 0.89541-0.89521-0.39869-0.08405-0.20013 0.43584
   0 -13   4 2179.64 193.133   2 0.89624-0.89687-0.39597-0.08697-0.19967 0.43547
   0  13   4 1921.88 91.9057   4-0.81501 0.81482 0.01483 0.46755 0.57932-0.34314
   0 -13   5-16.7523 17.3421   4-0.82383 0.82399 0.01494-0.49690 0.56671-0.27234
   0 -13   5-19.9100 39.8708   3 0.89656-0.89640-0.41923-0.06351-0.14543 0.44008
   0  13   5-29.6819 22.8575   4-0.85601 0.85582 0.01530 0.46712 0.51679-0.22166
   0 -13   5 66.1484 54.4517   2 0.88226-0.88296-0.43738-0.04557-0.17356 0.46830
   0 -13   6 1800.90 169.228   3 0.89465-0.89453-0.43833-0.04440-0.09024 0.44384
   0 -13   6 1799.43 184.111   2 0.86611-0.86689-0.47738-0.00558-0.14719 0.50086
   0 -13   7-38.1054 51.7009   3 0.89050-0.89041-0.45376-0.02896-0.04187 0.45441
   0 -13   7 20.6043 45.3304   2 0.84650-0.84735-0.51860 0.03564-0.11871 0.53132
   0 -13   8 786.711 125.784   3 0.88432-0.88427-0.46750-0.01522 0.00477 0.46670
   0 -13   8 655.505 121.668   2 0.82468-0.82560-0.55793 0.07496-0.09019 0.56173
   0 -13   9-99.8358 74.5921   2 0.79871-0.79971-0.59829 0.11532-0.05935 0.58983
   0 -13   9-15.2488 50.4905   3 0.87606-0.87605-0.48005-0.00266 0.05116 0.47926
   0 -13  10 1863.23 208.120   3 0.86734-0.86736-0.48989 0.00719 0.09078 0.49858
   0 -13  10 1696.09 210.906   2 0.77000-0.77107-0.63690 0.15392-0.02818 0.61759
   0 -13  11-47.3509 62.7838   2 0.73883-0.73997-0.67335 0.19036 0.00303 0.64532
   0 -13  11 6.68234 47.8393   3 0.85678-0.85684-0.49913 0.01643 0.13140 0.51691
   0 -13  12 175.124 85.5217   2 0.70471-0.70592-0.70810 0.22510 0.03471 0.67258
   0 -13  12 214.441 94.0770   3 0.84481-0.84491-0.50734 0.02465 0.17124 0.53600
   0 -13  13 142.256 91.9824   3 0.83099-0.83113-0.51480 0.03212 0.21168 0.55451
   0 -13  13 48.6976 82.3116   2 0.66693-0.66821-0.74153 0.25852 0.06734 0.69888
   0 -13  14 209.517 94.9410   2 0.62435-0.62571-0.77397 0.29096 0.10159 0.72357
   0 -13  14 435.194 123.188   1 0.55221-0.55194-0.83154 0.34863 0.06691 0.75774
   0 -13  14 372.462 128.615   3 0.81619-0.81636-0.52107 0.03840 0.25029 0.57483
   0 -13  15 104.420 78.9618   3 0.80027-0.80048-0.52634 0.04368 0.28778 0.59629
   0 -13  16 211.447 102.952   3 0.78380-0.78405-0.53055 0.04789 0.32313 0.61988
   0 -14  -9-11.2560 24.8833   2 0.92749-0.92722-0.23561-0.28438-0.29081-0.23955
   0 -14  -8 231.908 47.4276   2 0.93050-0.93030-0.18744-0.33256-0.31540-0.15602
   0 -14  -7 284.910 57.7861   2 0.93096-0.93083-0.16657-0.35344-0.32569-0.08680
   0 -14  -6 2321.30 149.450   2 0.93100-0.93094-0.15676-0.36325-0.33045-0.02310
   0 -14  -6 2266.89 127.140   3 0.83863-0.83802-0.51090-0.00905 0.18995-0.54367
   0 -14  -5-2.67253 25.6983   2 0.93100-0.93101-0.15761-0.36241-0.33004 0.03542
   0 -14  -5-10.0576 17.5239   3 0.78008-0.77952-0.53135 0.01141 0.33070-0.62547
   0 -14  -4 1145.91 111.409   2 0.93096-0.93104-0.16697-0.35305-0.32549 0.08981
   0 -14  -4 1226.55 82.5257   3 0.67851-0.67798-0.53917 0.01923 0.49896-0.73479
   0 -14  -3 42.6158 33.6672   2 0.93069-0.93085-0.18123-0.33880-0.31848 0.14174
   0 -14  -3-2.70457 12.2385   3 0.51583-0.51534-0.51979-0.00013 0.68087-0.85776
   0 -14  -2 1205.38 120.860   2 0.92980-0.93003-0.20359-0.31646-0.30729 0.18949
   0 -14  -1-75.4295 49.2811   2 0.92784-0.92814-0.23171-0.28834-0.29284 0.23397
   0 -14   0 1224.85 141.588   2 0.92483-0.92521-0.26055-0.25951-0.27759 0.27766
   0 -14   1-20.0160 38.0341   2 0.92016-0.92061-0.29327-0.22680-0.25975 0.31875
   0 -14   2 1217.87 110.115   3 0.88184-0.88154-0.34811-0.17178-0.31938 0.43720
   0 -14   2 1336.27 150.606   2 0.91367-0.91419-0.32813-0.19194-0.24006 0.35800
   0 -14   3 73.6214 63.9866   2 0.90521-0.90580-0.36422-0.15586-0.21893 0.39580
   0 -14   3-29.3874 36.4544   3 0.89134-0.89108-0.37738-0.14251-0.25277 0.42953
   0 -14   4 1074.42 119.426   3 0.89580-0.89557-0.40205-0.11782-0.19147 0.42717
   0 -14   4 1431.69 161.020   2 0.89442-0.89508-0.40185-0.11824-0.19604 0.43184
   0  14   5-13.6829 19.8057   4-0.81622 0.81601 0.01485 0.50467 0.57761-0.28245
   0 -14   5-12.7719 40.6375   3 0.89650-0.89631-0.42150-0.09838-0.13911 0.43376
   0 -14   5-12.8574 51.3868   2 0.88101-0.88175-0.44071-0.07938-0.17141 0.46615
   0 -14   5-17.1550 17.7150   4-0.77552 0.77570 0.01436-0.53341 0.63121-0.33688
   0 -14   6 2313.70 194.108   3 0.89436-0.89421-0.43983-0.08003-0.08569 0.43928
   0 -14   6 2099.18 201.902   2 0.86562-0.86642-0.47850-0.04160-0.14643 0.50011
   0  14   6 2126.87 117.041   4-0.84466 0.84445 0.01518 0.50439 0.53515-0.18104
   0 -14   6 2092.67 114.904   4-0.81409 0.81426 0.01482-0.53383 0.58061-0.22733
   0 -14   7 338.826 102.952   2 0.84693-0.84781-0.51775-0.00236-0.11931 0.53193
   0 -14   7 271.451 83.7188   3 0.89015-0.89003-0.45472-0.06514-0.03872 0.45125
   0 -14   8 276.212 96.8933   2 0.82614-0.82709-0.55546 0.03535-0.09202 0.56356
   0 -14   8 225.451 76.6733   3 0.88399-0.88392-0.46808-0.05177 0.00684 0.46463
   0 -14   9-2.83626 47.2497   3 0.87579-0.87575-0.48039-0.03945 0.05248 0.47794
   0 -14   9-10.3927 57.2081   2 0.80133-0.80235-0.59448 0.07436-0.06234 0.59282
   0 -14  10 158.720 76.3090   3 0.86719-0.86719-0.49003-0.02981 0.09137 0.49799
   0 -14  10 0.35172 49.3265   2 0.77397-0.77507-0.63188 0.11175-0.03233 0.62175
   0 -14  11 62.2877 65.5395   3 0.85676-0.85679-0.49914-0.02069 0.13147 0.51683
   0 -14  11-49.1486 56.3189   2 0.74417-0.74534-0.66745 0.14732-0.00214 0.65050
   0 -14  12 302.265 109.807   3 0.84490-0.84498-0.50728-0.01254 0.17094 0.53630
   0 -14  12 146.334 82.5189   2 0.71097-0.71221-0.70207 0.18193 0.02907 0.67822
   0 -14  13-10.2791 48.7398   2 0.67408-0.67539-0.73556 0.21541 0.06134 0.70489
   0 -14  13 10.6513 62.8378   3 0.83120-0.83131-0.51469-0.00512 0.21109 0.55509
   0 -14  14 515.130 131.712   1 0.56933-0.56901-0.82055 0.30048 0.05887 0.76577
   0 -14  14 883.783 179.829   3 0.81718-0.81733-0.52069 0.00089 0.24783 0.57729
   0 -14  14 633.699 151.390   2 0.63533-0.63672-0.76608 0.24592 0.09299 0.73217
   0 -14  15 29.2059 69.0148   2 0.59054-0.59200-0.79640 0.27623 0.12718 0.75692
   0 -14  15 0.24725 55.4415   3 0.80070-0.80088-0.52622 0.00642 0.28681 0.59726
   0 -14  16 342.960 139.420   3 0.78436-0.78458-0.53043 0.01063 0.32198 0.62103
   0 -15  -9-52.6650 32.2755   2 0.92277-0.92252-0.27619-0.28094-0.26913-0.26122
   0 -15  -8 704.992 85.6553   2 0.92781-0.92764-0.23206-0.32509-0.29266-0.17875
   0 -15  -7 14.1550 26.7171   2 0.92977-0.92967-0.20411-0.35304-0.30703-0.10545
   0 -15  -6 1310.50 95.4878   3 0.84010-0.83947-0.51009-0.04700 0.18559-0.53931
   0 -15  -6 1363.35 121.967   2 0.93036-0.93033-0.19141-0.36575-0.31342-0.04012
   0 -15  -5-35.5878 38.2049   2 0.93042-0.93046-0.18982-0.36735-0.31422 0.01961
   0 -15  -5 10.7490 14.4406   3 0.78066-0.78007-0.53123-0.02585 0.32953-0.62431
   0 -15  -4 294.774 64.6497   2 0.93013-0.93024-0.19696-0.36022-0.31064 0.07497
   0 -15  -4 297.154 42.3925   3 0.67840-0.67785-0.53917-0.01790 0.49911-0.73494
   0 -15  -3-8.56829 16.1870   3 0.51812-0.51760-0.52024-0.03682 0.67880-0.85569
   0 -15  -3 16.8746 36.3265   2 0.92947-0.92966-0.20949-0.34769-0.30430 0.12756
   0 -15  -2 871.154 107.778   2 0.92794-0.92820-0.23053-0.32666-0.29346 0.17566
   0 -15  -1 45.5834 42.3743   2 0.92585-0.92618-0.25186-0.30534-0.28224 0.22337
   0 -15   0 860.349 122.120   2 0.92235-0.92275-0.27912-0.27808-0.26753 0.26760
   0 -15   1 11.6444 53.5435   2 0.91756-0.91803-0.30829-0.24892-0.25135 0.31035
   0 -15   2 1084.21 138.423   2 0.91084-0.91139-0.34105-0.21617-0.23259 0.35053
   0 -15   2 941.563 99.1815   3 0.88476-0.88443-0.35587-0.20116-0.30230 0.42011
   0 -15   3 89.3017 60.0759   2 0.90260-0.90322-0.37399-0.18323-0.21307 0.38995
   0 -15   3 39.2185 35.0776   3 0.89291-0.89262-0.38411-0.17292-0.23657 0.41332
   0 -15   4 352.788 102.357   2 0.89177-0.89246-0.41009-0.14714-0.19090 0.42671
   0 -15   4 274.405 68.9234   3 0.89619-0.89594-0.40643-0.15059-0.18003 0.41573
   0 -15   5-22.1081 44.5210   3 0.89628-0.89606-0.42561-0.13140-0.12750 0.42215
   0 -15   5 70.6780 64.0288   2 0.87917-0.87994-0.44555-0.11169-0.16827 0.46301
   0 -15   6 1301.93 87.8235   4-0.77008 0.77027 0.01429-0.57038 0.63784-0.28459
   0 -15   6 1323.20 173.181   2 0.86440-0.86523-0.48125-0.07600-0.14457 0.49825
   0 -15   6 1532.79 166.456   3 0.89383-0.89365-0.44232-0.11468-0.07809 0.43168
   0 -15   7 18.9671 46.2049   3 0.88952-0.88938-0.45636-0.10063-0.03332 0.44584
   0 -15   7-1.95956 47.2088   2 0.84649-0.84740-0.51860-0.03865-0.11871 0.53133
   0 -15   8 681.751 119.187   3 0.88332-0.88322-0.46926-0.08773 0.01105 0.46042
   0 -15   8 634.317 134.095   2 0.82657-0.82755-0.55473-0.00254-0.09256 0.56412
   0 -15   9-76.7968 75.4049   2 0.80276-0.80381-0.59238 0.03511-0.06398 0.59447
   0 -15   9-51.2884 59.8389   3 0.87583-0.87577-0.48034-0.07664 0.05228 0.47813
   0 -15  10 771.931 146.737   3 0.86659-0.86656-0.49062-0.06635 0.09386 0.49549
   0 -15  10 573.105 135.344   2 0.77658-0.77770-0.62853 0.07125-0.03509 0.62452
   0 -15  11-0.73760 47.2844   3 0.85623-0.85624-0.49955-0.05742 0.13334 0.51496
   0 -15  11-20.3677 53.8286   2 0.74798-0.74918-0.66316 0.10587-0.00588 0.65424
   0 -15  12 457.490 125.712   2 0.71611-0.71738-0.69702 0.13972 0.02438 0.68291
   0 -15  12 433.302 131.567   3 0.84446-0.84450-0.50755-0.04941 0.17234 0.53490
   0 -15  13 104.380 81.2383   3 0.83084-0.83092-0.51487-0.04208 0.21211 0.55407
   0 -15  13-14.1164 50.1781   2 0.68282-0.68416-0.72804 0.17075 0.05389 0.71234
   0 -15  14 102.302 70.9034   3 0.81690-0.81702-0.52080-0.03614 0.24852 0.57660
   0 -15  14-51.7198 63.7025   2 0.64328-0.64469-0.76016 0.20286 0.08666 0.73850
   0 -15  14-50.0312 67.3840   1 0.58297-0.58262-0.81137 0.25414 0.05235 0.77228
   0 -15  15 15.3318 51.8037   2 0.60031-0.60180-0.79019 0.23288 0.11992 0.76419
   0 -15  15 256.328 122.263   3 0.80048-0.80064-0.52628-0.03066 0.28729 0.59677
   0 -15  16 246.262 123.891   3 0.78424-0.78444-0.53045-0.02648 0.32222 0.62078
   0 -16  -8 420.782 73.3428   2 0.92400-0.92385-0.26719-0.32711-0.27402-0.19739
   0 -16  -7 24.5824 30.8025   2 0.92705-0.92697-0.24033-0.35397-0.28833-0.12414
   0 -16  -6 417.377 73.1252   2 0.92809-0.92808-0.22879-0.36551-0.29436-0.05918
   0 -16  -5-17.8865 20.8216   3 0.78409-0.78347-0.53049-0.06373 0.32254-0.61732
   0 -16  -5-69.2643 41.5115   2 0.92862-0.92869-0.22206-0.37226-0.29785 0.00325
   0 -16  -4 525.729 83.4629   2 0.92810-0.92824-0.22869-0.36563-0.29441 0.05875
   0 -16  -4 626.480 58.0249   3 0.68236-0.68178-0.53925-0.05496 0.49360-0.72944
   0 -16  -3-1.98072 14.2426   3 0.52546-0.52492-0.52165-0.07255 0.67204-0.84894
   0 -16  -3 2.98563 31.5547   2 0.92717-0.92739-0.23904-0.35529-0.28901 0.11228
   0 -16  -2 5933.44 164.458   3 0.32737-0.32686-0.47091-0.12328 0.81906-0.93702
   0 -16  -2 5755.23 284.272   2 0.92572-0.92600-0.25300-0.34133-0.28163 0.16383
   0 -16  -1 63.2783 53.9135   2 0.92310-0.92346-0.27381-0.32054-0.27043 0.21157
   0 -16   0 5382.36 293.298   2 0.91943-0.91986-0.29767-0.29668-0.25730 0.25737
   0 -16   1 301.875 98.9214   2 0.91445-0.91495-0.32434-0.27002-0.24224 0.30125
   0 -16   2 6051.29 245.361   3 0.88800-0.88764-0.36554-0.22863-0.28044 0.39826
   0 -16   2 6985.91 347.223   2 0.90785-0.90843-0.35372-0.24064-0.22516 0.34310
   0 -16   3-24.8636 31.7582   3 0.89417-0.89385-0.39056-0.20359-0.22066 0.39741
   0 -16   3 27.8562 59.2619   2 0.90001-0.90066-0.38324-0.21113-0.20747 0.38435
   0 -16   4 739.800 131.905   2 0.88946-0.89017-0.41704-0.17734-0.18653 0.42235
   0 -16   4 563.965 88.4265   3 0.89647-0.89619-0.41132-0.18284-0.16702 0.40272
   0 -16   5-2.56158 38.3505   3 0.89593-0.89569-0.42952-0.16463-0.11628 0.41092
   0 -16   5 52.2586 61.2387   2 0.87721-0.87800-0.45061-0.14378-0.16497 0.45972
   0 -16   6 524.369 115.573   2 0.86254-0.86340-0.48540-0.10899-0.14175 0.49544
   0 -16   6 326.478 79.0531   3 0.89311-0.89290-0.44527-0.14887-0.06894 0.42252
   0 -16   7-77.8897 60.5605   3 0.88880-0.88863-0.45817-0.13596-0.02732 0.43984
   0 -16   7 29.6768 67.5614   2 0.84529-0.84622-0.52094-0.07346-0.11705 0.52967
   0 -16   8 460.826 130.376   2 0.82611-0.82712-0.55551-0.03890-0.09198 0.56354
   0 -16   8 430.896 106.109   3 0.88230-0.88217-0.47099-0.12313 0.01729 0.45418
   0 -16   9-92.1379 58.5510   2 0.80316-0.80423-0.59179-0.00262-0.06444 0.59493
   0 -16   9-11.5148 50.6598   3 0.87477-0.87467-0.48168-0.11243 0.05751 0.47289
   0 -16  10 1343.47 204.666   2 0.77801-0.77916-0.62668 0.03225-0.03661 0.62604
   0 -16  10 1551.15 200.802   3 0.86553-0.86548-0.49164-0.10247 0.09818 0.49117
   0 -16  11-91.3143 70.0438   2 0.75047-0.75170-0.66032 0.06589-0.00834 0.65671
   0 -16  11-5.08637 58.7153   3 0.85488-0.85486-0.50057-0.09354 0.13809 0.51020
   0 -16  12 1315.11 206.492   2 0.71978-0.72107-0.69334 0.09891 0.02101 0.68629
   0 -16  12 1222.95 190.470   3 0.84347-0.84349-0.50814-0.08595 0.17539 0.53184
   0 -16  13-0.46920 70.0972   2 0.68769-0.68906-0.72375 0.12930 0.04969 0.71654
   0 -16  13 130.015 85.9336   3 0.82990-0.82995-0.51531-0.07877 0.21468 0.55149
   0 -16  14 1119.25 203.007   3 0.81538-0.81548-0.52137-0.07271 0.25228 0.57283
   0 -16  14 1053.63 200.431   2 0.64866-0.65010-0.75606 0.16161 0.08233 0.74284
   0 -16  15 68.6277 74.9289   3 0.79963-0.79976-0.52653-0.06755 0.28921 0.59485
   0 -16  15 6.81461 59.2482   2 0.60800-0.60951-0.78516 0.19070 0.11413 0.76998
   0 -17  -8 825.891 102.537   2 0.91873-0.91861-0.30175-0.32969-0.25502-0.21639
   0 -17  -7-7.77469 31.0334   2 0.92289-0.92284-0.27533-0.35611-0.26960-0.14287
   0 -17  -6 325.142 65.1367   2 0.92499-0.92501-0.25925-0.37221-0.27829-0.07524
   0 -17  -5-79.4170 49.6882   2 0.92571-0.92580-0.25313-0.37833-0.28156-0.01304
   0 -17  -4 536.040 91.9623   2 0.92544-0.92560-0.25547-0.37600-0.28031 0.04465
   0 -17  -3-155.409 56.0144   2 0.92445-0.92469-0.26364-0.36784-0.27594 0.09921
   0 -17  -3-17.8551 16.8108   3 0.54025-0.53968-0.52435-0.10699 0.65808-0.83498
   0 -17  -2 367.455 76.1684   2 0.92263-0.92294-0.27716-0.35432-0.26861 0.15081
   0 -17  -2 479.005 48.5186   3 0.34090-0.34037-0.47513-0.15620 0.81107-0.92903
   0 -17  -1 7.17439 42.2151   2 0.91990-0.92029-0.29486-0.33663-0.25886 0.20001
   0 -17   0 483.715 107.054   2 0.91613-0.91659-0.31588-0.31561-0.24706 0.24713
   0 -17   1 27.5494 31.8036   3 0.88254-0.88212-0.34991-0.28140-0.31545 0.37432
   0 -17   1 230.059 83.7983   2 0.91086-0.91138-0.34099-0.29051-0.23262 0.29163
   0 -17   2 562.531 82.0491   3 0.89097-0.89058-0.37591-0.25539-0.25626 0.37407
   0 -17   2 583.950 109.411   2 0.90445-0.90505-0.36712-0.26439-0.21720 0.33515
   0 -17   3-32.6764 28.8865   3 0.89537-0.89503-0.39843-0.23287-0.20081 0.37756
   0 -17   3 41.7487 60.3061   2 0.89623-0.89690-0.39601-0.23551-0.19965 0.37653
   0 -17   4 548.405 89.3745   3 0.89659-0.89628-0.41676-0.21452-0.15222 0.38792
   0 -17   4 568.654 118.326   2 0.88625-0.88700-0.42632-0.20521-0.18065 0.41647
   0 -17   5-44.0492 39.2856   3 0.89542-0.89515-0.43367-0.19761-0.10413 0.39876
   0 -17   5-71.6169 62.2408   2 0.87432-0.87513-0.45788-0.17365-0.16019 0.45495
   0 -17   6 341.753 100.709   2 0.85991-0.86079-0.49115-0.14039-0.13783 0.49152
   0 -17   6 290.587 74.9725   3 0.89220-0.89197-0.44853-0.18274-0.05869 0.41227
   0 -17   7 95.9002 59.1219   3 0.88757-0.88737-0.46101-0.17026-0.01774 0.43026
   0 -17   7 69.1301 75.7041   2 0.84338-0.84434-0.52458-0.10697-0.11446 0.52709
   0 -17   8 593.781 115.061   3 0.88116-0.88101-0.47281-0.15845 0.02391 0.44755
   0 -17   8 637.357 130.187   2 0.82485-0.82588-0.55764-0.07392-0.09040 0.56196
   0 -17   9 13.2791 52.1382   3 0.87327-0.87315-0.48348-0.14777 0.06461 0.46579
   0 -17   9-36.8714 57.2009   2 0.80263-0.80374-0.59257-0.03899-0.06383 0.59433
   0 -17  10 596.824 131.401   3 0.86372-0.86364-0.49332-0.13793 0.10541 0.48394
   0 -17  10 385.854 110.021   2 0.77838-0.77956-0.62619-0.00538-0.03701 0.62644
   0 -17  11 96.8401 70.7285   3 0.85335-0.85330-0.50169-0.12955 0.14339 0.50490
   0 -17  11-107.102 66.5555   2 0.75225-0.75350-0.65827 0.02669-0.01011 0.65848
   0 -17  12 177.297 88.4764   3 0.84194-0.84193-0.50904-0.12219 0.18006 0.52717
   0 -17  12 194.717 97.4531   2 0.72087-0.72219-0.69224 0.06065 0.02000 0.68731
   0 -17  13 0.24520 58.6775   2 0.69113-0.69252-0.72067 0.08908 0.04671 0.71953
   0 -17  13 126.161 80.8448   3 0.82838-0.82841-0.51602-0.11521 0.21881 0.54736
   0 -17  14 257.758 116.715   2 0.65327-0.65474-0.75249 0.12089 0.07860 0.74658
   0 -17  14 282.316 115.106   3 0.81389-0.81396-0.52191-0.10930 0.25593 0.56918
   0 -17  15-41.1757 61.0417   3 0.79814-0.79824-0.52695-0.10426 0.29253 0.59152
   0 -17  15-246.693 101.128   2 0.61437-0.61590-0.78088 0.14927 0.10929 0.77482
   0 -18  -8 771.267 104.968   2 0.91212-0.91202-0.33534-0.33324-0.23590-0.23550
   0 -18  -7 63.8862 44.0465   2 0.91797-0.91795-0.30603-0.36257-0.25262-0.15984
   0 -18  -6 529.431 92.9444   2 0.92067-0.92072-0.29016-0.37844-0.26146-0.09207
   0 -18  -5-59.1497 35.3739   2 0.92177-0.92189-0.28302-0.38559-0.26540-0.02920
   0 -18  -4 767.548 109.341   2 0.92178-0.92198-0.28294-0.38567-0.26544 0.02978
   0 -18  -3 24.1118 44.7650   2 0.92086-0.92113-0.28893-0.37969-0.26215 0.08542
   0 -18  -2 581.664 105.619   2 0.91901-0.91935-0.30013-0.36850-0.25593 0.13814
   0 -18  -1 138.183 72.5867   2 0.91627-0.91668-0.31515-0.35348-0.24747 0.18862
   0 -18   0 724.245 128.162   2 0.91217-0.91265-0.33510-0.33354-0.23604 0.23612
   0 -18   1-33.6402 42.1025   2 0.90708-0.90764-0.35685-0.31180-0.22331 0.28233
   0 -18   1 72.2806 40.2789   3 0.88726-0.88681-0.36321-0.30524-0.28576 0.34462
   0 -18   2 359.147 67.8229   3 0.89357-0.89316-0.38734-0.28109-0.22864 0.34644
   0 -18   2 467.149 112.596   2 0.90109-0.90171-0.37946-0.28920-0.20977 0.32772
   0 -18   3 2.59606 34.9896   3 0.89622-0.89584-0.40679-0.26164-0.17906 0.35581
   0 -18   3 9.90123 48.6503   2 0.89208-0.89278-0.40913-0.25953-0.19150 0.36839
   0 -18   4 905.381 115.978   3 0.89644-0.89610-0.42290-0.24552-0.13517 0.37086
   0 -18   4 1180.18 168.177   2 0.88237-0.88314-0.43708-0.23160-0.17376 0.40958
   0 -18   5-72.4659 51.9168   3 0.89449-0.89420-0.43917-0.22925-0.08770 0.38233
   0 -18   5-3.17150 56.4663   2 0.87091-0.87175-0.46617-0.20251-0.15470 0.44946
   0 -18   6 586.110 131.574   2 0.85689-0.85780-0.49759-0.17110-0.13340 0.48709
   0 -18   6 513.619 99.7020   3 0.89092-0.89066-0.45254-0.21586-0.04582 0.39939
   0 -18   7-22.4876 47.4273   3 0.88576-0.88554-0.46476-0.20364-0.00482 0.41733
   0 -18   7-45.7335 61.2224   2 0.84102-0.84201-0.52903-0.13967-0.11129 0.52392
   0 -18   8 722.393 124.305   3 0.87937-0.87918-0.47553-0.19287 0.03397 0.43748
   0 -18   8 659.128 146.816   2 0.82285-0.82391-0.56097-0.10774-0.08792 0.55949
   0 -18   9 135.263 75.1469   3 0.87106-0.87091-0.48600-0.18239 0.07474 0.45566
   0 -18   9-170.548 93.3165   2 0.80127-0.80240-0.59456-0.07414-0.06227 0.59278
   0 -18  10 931.453 159.501   3 0.86170-0.86159-0.49511-0.17328 0.11325 0.47609
   0 -18  10 685.521 164.254   2 0.77782-0.77902-0.62692-0.04179-0.03641 0.62584
   0 -18  11 14.8877 74.8531   2 0.75252-0.75379-0.65796-0.01076-0.01037 0.65874
   0 -18  11-58.5874 59.5074   3 0.85129-0.85122-0.50314-0.16524 0.15034 0.49794
   0 -18  12 235.436 101.232   3 0.83928-0.83924-0.51054-0.15782 0.18804 0.51919
   0 -18  12 28.1089 71.5601   2 0.72204-0.72339-0.69105 0.02232 0.01891 0.68840
   0 -18  13 60.8415 73.1075   2 0.69145-0.69287-0.72038 0.05164 0.04643 0.71982
   0 -18  13 2.51503 51.9323   3 0.82626-0.82626-0.51697-0.15139 0.22449 0.54168
   0 -18  14 91.6843 81.9688   3 0.81179-0.81183-0.52266-0.14569 0.26103 0.56407
   0 -18  14-0.27012 59.4208   2 0.65726-0.65875-0.74934 0.08060 0.07534 0.74984
   0 -18  15 0.51862 50.0102   3 0.79599-0.79607-0.52754-0.14080 0.29726 0.58679
   0 -18  15-119.691 79.2397   2 0.61870-0.62027-0.77791 0.10916 0.10596 0.77816
   0 -19  -7 139.822 61.4142   2 0.91170-0.91171-0.33722-0.36852-0.23481-0.17765
   0 -19  -6 400.865 87.9269   2 0.91568-0.91576-0.31821-0.38754-0.24573-0.10779
   0 -19  -5 79.3180 48.3797   2 0.91724-0.91738-0.31005-0.39570-0.25036-0.04423
   0 -19  -4 126.003 54.7711   2 0.91753-0.91775-0.30846-0.39730-0.25125 0.01560
   0 -19  -3 52.9824 50.6357   2 0.91672-0.91702-0.31279-0.39298-0.24881 0.07209
   0 -19  -2 985.065 136.588   2 0.91492-0.91528-0.32203-0.38375-0.24356 0.12577
   0 -19  -1 13.1771 51.3829   2 0.91186-0.91230-0.33650-0.36929-0.23523 0.17638
   0 -19   0 186.771 46.0498   3 0.88430-0.88379-0.35461-0.35098-0.30509 0.30501
   0 -19   0 237.382 81.0120   2 0.90799-0.90850-0.35318-0.35262-0.22548 0.22557
   0 -19   1 12.4370 26.9502   3 0.89143-0.89096-0.37774-0.32784-0.25191 0.31077
   0 -19   1 189.177 83.1697   2 0.90284-0.90343-0.37311-0.33269-0.21360 0.27262
   0 -19   2 778.802 94.5174   3 0.89532-0.89489-0.39803-0.30754-0.20182 0.31962
   0 -19   2 812.038 135.401   2 0.89630-0.89695-0.39578-0.31003-0.19979 0.31775
   0 -19   3 37.7787 36.9995   3 0.89657-0.89617-0.41478-0.29079-0.15766 0.33440
   0 -19   3 22.0760 63.8735   2 0.88832-0.88904-0.42039-0.28543-0.18442 0.36131
   0 -19   4 106.041 46.2973   3 0.89581-0.89545-0.43065-0.27491-0.11297 0.34866
   0 -19   4 205.509 78.0874   2 0.87865-0.87945-0.44692-0.25890-0.16738 0.40321
   0 -19   5 8.69671 36.2534   3 0.89316-0.89283-0.44508-0.26047-0.06953 0.36416
   0 -19   5-30.1061 53.0132   2 0.86706-0.86793-0.47520-0.23062-0.14865 0.44342
   0 -19   6 328.154 111.656   2 0.85333-0.85427-0.50499-0.20085-0.12827 0.48197
   0 -19   6 310.473 81.7672   3 0.88918-0.88889-0.45723-0.24831-0.03042 0.38399
   0 -19   7-78.8573 79.6370   2 0.83789-0.83890-0.53482-0.17102-0.10712 0.51975
   0 -19   7-5.79288 39.3247   3 0.88364-0.88339-0.46870-0.23684 0.00905 0.40346
   0 -19   8 93.2717 65.9945   2 0.82010-0.82119-0.56548-0.14037-0.08454 0.55611
   0 -19   8 117.781 69.0501   3 0.87625-0.87604-0.47980-0.22573 0.05020 0.42126
   0 -19   9 0.16978 42.2242   3 0.86861-0.86843-0.48860-0.21692 0.08541 0.44498
   0 -19   9-60.4328 63.4437   2 0.79915-0.80031-0.59766-0.10820-0.05986 0.59036
   0 -19  10 868.430 153.004   3 0.85960-0.85946-0.49687-0.20864 0.12114 0.46820
   0 -19  10 732.078 176.894   2 0.77639-0.77762-0.62877-0.07709-0.03489 0.62433
   0 -19  11-32.2878 54.1747   2 0.75182-0.75312-0.65877-0.04710-0.00968 0.65805
   0 -19  11-93.6178 66.5218   3 0.84850-0.84840-0.50501-0.20050 0.15950 0.48878
   0 -19  12 78.4451 81.2652   2 0.72214-0.72352-0.69095-0.01493 0.01882 0.68850
   0 -19  12 110.767 84.0247   3 0.83660-0.83653-0.51199-0.19352 0.19587 0.51135
   0 -19  13 95.1168 86.5664   2 0.69244-0.69389-0.71948 0.01360 0.04556 0.72069
   0 -19  13 45.5021 74.0294   3 0.82353-0.82350-0.51815-0.18735 0.23167 0.53449
   0 -19  14 174.865 100.835   3 0.80949-0.80950-0.52345-0.18204 0.26652 0.55859
   0 -19  14 301.579 122.353   2 0.65917-0.66069-0.74782 0.04193 0.07377 0.75142
   0 -19  15-59.4737 65.6716   2 0.62070-0.62229-0.77653 0.07063 0.10442 0.77970
   0 -20  -7 123.493 60.9483   2 0.90494-0.90498-0.36523-0.37765-0.21832-0.19413
   0 -20  -6 1137.52 143.252   2 0.90944-0.90954-0.34713-0.39576-0.22903-0.12449
   0 -20  -5 127.067 56.8776   2 0.91158-0.91176-0.33776-0.40514-0.23450-0.06009
   0 -20  -4 461.164 89.6567   2 0.91225-0.91250-0.33473-0.40818-0.23626 0.00061
   0 -20  -3 118.042 68.8525   2 0.91165-0.91197-0.33746-0.40546-0.23467 0.05796
   0 -20  -2 1209.78 158.034   2 0.90992-0.91031-0.34508-0.39784-0.23024 0.11246
   0 -20  -1-2.40828 20.3029   3 0.88273-0.88216-0.35040-0.39233-0.31437 0.25534
   0 -20  -1 16.1075 43.5879   2 0.90720-0.90766-0.35638-0.38655-0.22359 0.16474
   0 -20   0 351.669 58.8404   3 0.89019-0.88965-0.37299-0.36973-0.26314 0.26305
   0 -20   0 534.209 113.294   2 0.90329-0.90383-0.37146-0.37148-0.21460 0.21469
   0 -20   1 14.7135 61.9855   2 0.89813-0.89874-0.38968-0.35327-0.20354 0.26257
   0 -20   1 1.08102 20.9468   3 0.89445-0.89395-0.39218-0.35054-0.21664 0.27549
   0 -20   2 1013.21 110.223   3 0.89638-0.89592-0.40936-0.33335-0.17224 0.29004
   0 -20   2 995.445 155.178   2 0.89124-0.89192-0.41170-0.33126-0.18989 0.30786
   0 -20   3 26.6127 52.5813   2 0.88343-0.88418-0.43418-0.30878-0.17562 0.35252
   0 -20   3-9.93651 29.6894   3 0.89640-0.89597-0.42367-0.31904-0.13301 0.30974
   0 -20   4 446.004 106.710   2 0.87412-0.87494-0.45837-0.28460-0.15987 0.39570
   0 -20   4 263.105 65.1682   3 0.89461-0.89423-0.43854-0.30416-0.08961 0.32528
   0 -20   5-76.7513 48.0259   3 0.89145-0.89110-0.45095-0.29174-0.05097 0.34559
   0 -20   5 127.156 77.2199   2 0.86273-0.86362-0.48498-0.25800-0.14204 0.43681
   0 -20   6 759.785 119.181   3 0.88699-0.88668-0.46225-0.28043-0.01350 0.36706
   0 -20   6 849.357 153.688   2 0.84925-0.85022-0.51320-0.22978-0.12252 0.47623
   0 -20   7-15.7100 40.1997   3 0.88139-0.88111-0.47246-0.27022 0.02262 0.38989
   0 -20   7 90.0932 96.9334   2 0.83433-0.83537-0.54123-0.20176-0.10247 0.51511
   0 -20   8 35.3498 52.4882   2 0.81679-0.81790-0.57083-0.17216-0.08051 0.55209
   0 -20   8 134.941 62.3365   3 0.87418-0.87394-0.48240-0.26027 0.06032 0.41113
   0 -20   9 141.288 103.400   2 0.79627-0.79746-0.60179-0.14121-0.05660 0.58711
   0 -20   9-154.686 72.0307   3 0.86585-0.86565-0.49133-0.25133 0.09689 0.43349
   0 -20  10 452.455 148.477   2 0.77416-0.77542-0.63163-0.11138-0.03254 0.62198
   0 -20  10 541.792 130.927   3 0.85651-0.85634-0.49933-0.24332 0.13235 0.45698
   0 -20  11 5.53058 46.1759   3 0.84582-0.84569-0.50672-0.23593 0.16808 0.48019
   0 -20  11-81.2058 47.9920   2 0.74975-0.75108-0.66114-0.08188-0.00763 0.65601
   0 -20  12 249.745 121.574   2 0.72127-0.72267-0.69183-0.05119 0.01963 0.68769
   0 -20  12 224.228 88.9680   3 0.83341-0.83332-0.51362-0.22902 0.20494 0.50227
   0 -20  13-86.1881 67.2856   3 0.82071-0.82066-0.51931-0.22332 0.23894 0.52721
   0 -20  13-37.1811 60.6920   2 0.69236-0.69383-0.71956-0.02347 0.04564 0.72062
   0 -20  14-74.1896 65.4868   3 0.80610-0.80608-0.52457-0.21806 0.27448 0.55062
   0 -20  14-47.3727 64.5557   2 0.65991-0.66145-0.74723 0.00419 0.07316 0.75203
   0 -21  -7 189.874 68.3611   2 0.89728-0.89734-0.39252-0.38751-0.20179-0.21066
   0 -21  -6 223.402 73.9543   2 0.90261-0.90274-0.37398-0.40606-0.21308-0.14044
   0 -21  -5 97.6399 72.4757   2 0.90551-0.90572-0.36304-0.41701-0.21963-0.07495
   0 -21  -4 288.512 77.3427   2 0.90655-0.90682-0.35899-0.42107-0.22204-0.01360
   0 -21  -3 10.5761 44.5731   2 0.90627-0.90662-0.36007-0.41999-0.22140 0.04469
   0 -21  -2 303.876 90.3382   2 0.90470-0.90512-0.36616-0.41392-0.21777 0.10000
   0 -21  -1-24.4181 22.1636   3 0.89052-0.88991-0.37420-0.40567-0.26031 0.20127
   0 -21  -1 65.5852 55.5473   2 0.90276-0.90325-0.37341-0.40667-0.21342 0.15458
   0 -21   0 355.177 103.472   2 0.89809-0.89866-0.38982-0.39027-0.20346 0.20355
   0 -21   0 222.835 49.0547   3 0.89428-0.89371-0.39116-0.38870-0.21918 0.21909
   0 -21   1-5.27791 47.6498   2 0.89260-0.89324-0.40752-0.37257-0.19250 0.25154
   0 -21   1 21.0349 25.9278   3 0.89623-0.89570-0.40700-0.37285-0.17852 0.23736
   0 -21   2 223.308 60.2044   3 0.89654-0.89605-0.42015-0.35969-0.14286 0.26065
   0 -21   2 264.591 87.0819   2 0.88655-0.88725-0.42549-0.35461-0.18118 0.29915
   0 -21   3 28.6106 34.2983   3 0.89535-0.89490-0.43414-0.34570-0.10274 0.27948
   0 -21   3 108.418 63.1419   2 0.87867-0.87944-0.44687-0.33323-0.16741 0.34431
   0 -21   4 127.783 49.9946   3 0.89273-0.89232-0.44668-0.33315-0.06453 0.30020
   0 -21   4 285.189 94.5993   2 0.86915-0.87000-0.47033-0.30978-0.15192 0.38776
   0 -21   5 54.0943 35.3737   3 0.88908-0.88870-0.45749-0.32234-0.02958 0.32420
   0 -21   5-102.761 81.0117   2 0.85774-0.85866-0.49579-0.28433-0.13464 0.42941
   0 -21   6 185.369 74.8015   3 0.88409-0.88375-0.46791-0.31191 0.00622 0.34734
   0 -21   6 32.4194 53.4032   2 0.84471-0.84571-0.52205-0.25808-0.11627 0.46998
   0 -21   7 35.2497 48.8893   3 0.87735-0.87705-0.47835-0.30146 0.04462 0.36788
   0 -21   7 40.4421 60.5322   2 0.83007-0.83114-0.54873-0.23140-0.09698 0.50963
   0 -21   8 206.052 73.9825   3 0.87054-0.87027-0.48657-0.29323 0.07705 0.39439
   0 -21   8 54.6755 82.5835   2 0.81202-0.81316-0.57835-0.20179-0.07480 0.54638
   0 -21   9 12.9451 47.4895   3 0.86200-0.86177-0.49485-0.28495 0.11210 0.41828
   0 -21   9-107.918 77.7309   2 0.79280-0.79402-0.60670-0.17345-0.05272 0.58323
   0 -21  10 320.274 107.693   3 0.85250-0.85231-0.50229-0.27750 0.14626 0.44306
   0 -21  10 320.534 129.764   2 0.77119-0.77248-0.63541-0.14475-0.02942 0.61887
   0 -21  11 75.1517 98.3992   2 0.74734-0.74870-0.66389-0.11628-0.00525 0.65364
   0 -21  11 0.62565 50.1276   3 0.84199-0.84184-0.50901-0.27077 0.17991 0.46836
   0 -21  12 29.1688 54.7833   3 0.82949-0.82937-0.51551-0.26427 0.21580 0.49141
   0 -21  12 205.311 109.223   2 0.72081-0.72224-0.69230-0.08787 0.02005 0.68727
   0 -21  13 113.168 94.1762   2 0.69128-0.69278-0.72054-0.05964 0.04658 0.71968
   0 -21  13 14.0350 56.3619   3 0.81607-0.81600-0.52111-0.25866 0.25058 0.51557
   0 -22  -6 107.231 55.1981   2 0.89505-0.89521-0.39981-0.41738-0.19730-0.15621
   0 -22  -5 3.19361 35.5215   2 0.89976-0.89999-0.38412-0.43308-0.20694-0.08764
   0 -22  -4 215.126 72.7824   2 0.90120-0.90150-0.37906-0.43815-0.21001-0.02563
   0 -22  -3 44.0256 57.1580   2 0.90109-0.90147-0.37943-0.43778-0.20978 0.03308
   0 -22  -2 277.558 88.5693   2 0.89966-0.90011-0.38446-0.43276-0.20673 0.08896
   0 -22  -1 135.243 72.8885   2 0.89618-0.89669-0.39618-0.42105-0.19955 0.14071
   0 -22   0 655.157 132.265   2 0.89203-0.89262-0.40929-0.40794-0.19140 0.19150
   0 -22   1 66.2870 58.1410   2 0.88738-0.88804-0.42309-0.39415-0.18270 0.24174
   0 -22   1 14.6721 26.6428   3 0.89653-0.89597-0.42068-0.39630-0.14138 0.20022
   0 -22   2 281.193 60.8586   3 0.89548-0.89497-0.43321-0.38377-0.10548 0.22327
   0 -22   2 291.017 96.0370   2 0.88067-0.88141-0.44161-0.37564-0.17083 0.28880
   0 -22   3 0.20018 30.6072   3 0.89328-0.89280-0.44458-0.37240-0.07110 0.24783
   0 -22   3 6.89965 61.2452   2 0.87314-0.87395-0.46077-0.35648-0.15828 0.33519
   0 -22   4 143.045 52.7233   3 0.89019-0.88975-0.45460-0.36237-0.03913 0.27480
   0 -22   4 178.534 89.5018   2 0.86372-0.86459-0.48278-0.33448-0.14353 0.37938
   0 -22   5-33.3647 56.1248   2 0.85242-0.85337-0.50683-0.31044-0.12698 0.42176
   0 -22   5 43.9969 32.2129   3 0.88600-0.88559-0.46429-0.35267-0.00646 0.30107
   0 -22   6 105.759 56.2892   3 0.88091-0.88054-0.47321-0.34374 0.02540 0.32816
   0 -22   6 75.9506 68.1749   2 0.83986-0.84088-0.53120-0.28608-0.10973 0.46344
   0 -22   7-31.8941 39.8658   3 0.87425-0.87392-0.48231-0.33464 0.05997 0.35252
   0 -22   7-27.6032 52.3936   2 0.82515-0.82625-0.55712-0.26016-0.09079 0.50344
   0 -22   8 83.5350 76.7639   2 0.80749-0.80866-0.58530-0.23199-0.06947 0.54105
   0 -22   8-11.8054 51.6348   3 0.86671-0.86641-0.49051-0.32643 0.09339 0.37804
   0 -22   9-97.8999 61.4261   3 0.85820-0.85795-0.49801-0.31893 0.12626 0.40412
   0 -22   9-106.318 79.4225   2 0.78869-0.78993-0.61241-0.20489-0.04816 0.57868
   0 -22  10 768.790 174.215   2 0.76935-0.77066-0.63771-0.17959-0.02750 0.61696
   0 -22  10 526.521 125.118   3 0.84789-0.84767-0.50540-0.31152 0.16147 0.42785
   0 -22  11 233.129 120.455   2 0.74415-0.74553-0.66748-0.14984-0.00212 0.65051
   0 -22  11-88.0182 63.4955   3 0.83687-0.83669-0.51184-0.30507 0.19508 0.45318
   0 -22  12 262.556 116.561   2 0.71818-0.71964-0.69495-0.12237 0.02248 0.68485
   0 -22  12 90.2457 75.7364   3 0.82474-0.82459-0.51763-0.29928 0.22851 0.47870
   0 -22  13-129.445 74.6578   3 0.81132-0.81122-0.52283-0.29408 0.26215 0.50400
   0 -23  -6 158.305 65.8543   2 0.88687-0.88705-0.42457-0.42977-0.18177-0.17174
   0 -23  -5-9.43387 36.5169   2 0.89064-0.89090-0.41350-0.44084-0.18876-0.10581
   0 -23  -4 126.191 69.4699   2 0.89273-0.89306-0.40713-0.44722-0.19275-0.04289
   0 -23  -3-30.8760 38.7494   2 0.89307-0.89347-0.40607-0.44829-0.19341 0.01671
   0 -23  -2 337.221 92.2839   2 0.89194-0.89241-0.40957-0.44480-0.19123 0.07346
   0 -23  -1 84.2789 64.6517   2 0.88947-0.89001-0.41700-0.43737-0.18656 0.12773
   0 -23   0 359.855 101.284   2 0.88623-0.88685-0.42638-0.42800-0.18061 0.18072
   0 -23   1 73.4286 71.7319   2 0.88095-0.88164-0.44088-0.41350-0.17130 0.23034
   0 -23   2 318.341 104.005   2 0.87488-0.87564-0.45649-0.39790-0.16111 0.27908
   0 -23   3-68.1527 43.2706   3 0.89025-0.88974-0.45446-0.39965-0.03959 0.21632
   0 -23   3-57.8423 50.4844   2 0.86712-0.86795-0.47505-0.37935-0.14875 0.32567
   0 -23   4 69.3203 39.3476   3 0.88664-0.88617-0.46298-0.39112-0.01098 0.24665
   0 -23   4 280.437 107.466   2 0.85761-0.85851-0.49607-0.35834-0.13445 0.37030
   0 -23   5 2.69798 37.5304   3 0.88186-0.88142-0.47171-0.38239 0.01989 0.27471
   0 -23   5 2.74774 72.7233   2 0.84672-0.84770-0.51816-0.33625-0.11902 0.41380
   0 -23   6 110.261 59.5555   3 0.87551-0.87511-0.48076-0.37333 0.05390 0.29965
   0 -23   6 149.917 93.1016   2 0.83441-0.83546-0.54110-0.31332-0.10257 0.45628
   0 -23   7 83.0210 63.7981   2 0.81968-0.82080-0.56618-0.28825-0.08402 0.49668
   0 -23   7-15.8595 36.4884   3 0.86939-0.86903-0.48779-0.36629 0.08207 0.33042
   0 -23   8 56.7317 58.6160   2 0.80242-0.80362-0.59287-0.26156-0.06359 0.53518
   0 -23   8 21.0036 45.1455   3 0.86160-0.86128-0.49519-0.35888 0.11364 0.35779
   0 -23   9-13.5995 57.4305   2 0.78463-0.78589-0.61792-0.23653-0.04373 0.57425
   0 -23   9 0.18418 40.9255   3 0.85293-0.85265-0.50199-0.35208 0.14481 0.38556
   0 -23  10 75.2760 53.6201   3 0.84326-0.84302-0.50827-0.34580 0.17602 0.41330
   0 -23  10 111.781 84.4757   2 0.76500-0.76634-0.64310-0.21135-0.02300 0.61246
   0 -23  11 0.83679 62.4808   2 0.74002-0.74143-0.67204-0.18242 0.00188 0.64651
   0 -23  11-86.2511 59.3985   3 0.83175-0.83154-0.51443-0.33962 0.20958 0.43868
   0 -23  12-12.3539 45.5942   3 0.81992-0.81975-0.51963-0.33442 0.24093 0.46627
   0 -24  -5-15.8439 31.7295   2 0.88239-0.88267-0.43702-0.45447-0.17379-0.12077
   0 -24  -4 258.300 88.0933   2 0.88533-0.88569-0.42892-0.46258-0.17899-0.05664
   0 -24  -3 53.7716 47.4344   2 0.88608-0.88651-0.42680-0.46470-0.18034 0.00365
   0 -24  -2 85.8952 62.9763   2 0.88525-0.88575-0.42915-0.46236-0.17885 0.06108
   0 -24  -1 29.6617 42.5198   2 0.88275-0.88332-0.43604-0.45548-0.17442 0.11560
   0 -24   0 765.790 142.278   2 0.87945-0.88010-0.44482-0.44671-0.16874 0.16885
   0 -24   1 6.18419 50.9967   2 0.87454-0.87525-0.45734-0.43420-0.16055 0.21960
   0 -24   2 143.093 78.7070   2 0.86831-0.86910-0.47230-0.41924-0.15060 0.26858
   0 -24   3 26.0378 56.6390   2 0.86041-0.86127-0.49005-0.40149-0.13858 0.31549
   0 -24   4 194.693 93.7895   2 0.85116-0.85209-0.50938-0.38218-0.12520 0.36106
   0 -24   5-19.7108 60.8576   2 0.84070-0.84170-0.52963-0.36193-0.11085 0.40564
   0 -24   6 228.808 71.6217   3 0.87074-0.87032-0.48634-0.40488 0.07612 0.27743
   0 -24   6 251.377 95.6574   2 0.82831-0.82939-0.55176-0.33981-0.09476 0.44848
   0 -24   7 0.24676 68.0722   2 0.81376-0.81491-0.57563-0.31595-0.07687 0.48953
   0 -24   7-14.9832 32.3976   3 0.86382-0.86344-0.49322-0.39800 0.10501 0.30748
   0 -24   8 36.8442 75.4153   2 0.79673-0.79795-0.60113-0.29045-0.05712 0.52871
   0 -24   8 95.5334 51.8788   3 0.85634-0.85600-0.49946-0.39175 0.13295 0.33848
   0 -24   9-123.408 85.3907   2 0.77859-0.77988-0.62592-0.26567-0.03723 0.56776
   0 -24   9 7.30114 36.3295   3 0.84682-0.84651-0.50609-0.38511 0.16492 0.36545
   0 -24  10 35.8616 53.1637   3 0.83665-0.83638-0.51196-0.37924 0.19571 0.39360
   0 -24  10 63.4620 78.9264   2 0.75879-0.76016-0.65059-0.24101-0.01667 0.60614
   0 -24  11 2.59411 39.2865   3 0.82545-0.82521-0.51733-0.37386 0.22664 0.42162
   0 -24  12 119.653 81.8181   3 0.81303-0.81284-0.52222-0.36896 0.25802 0.44918
   0 -25  -5-22.1428 35.8130   2 0.87352-0.87382-0.45985-0.46878-0.15889-0.13568
   0 -25  -4 214.426 84.3593   2 0.87672-0.87710-0.45186-0.47678-0.16415-0.07148
   0 -25  -3 11.8634 50.0228   2 0.87794-0.87839-0.44875-0.47990-0.16619-0.01051
   0 -25  -2 206.429 89.9054   2 0.87745-0.87798-0.45000-0.47866-0.16537 0.04761
   0 -25  -1-52.6276 62.3356   2 0.87546-0.87605-0.45504-0.47362-0.16206 0.10324
   0 -25   0 237.532 86.5151   2 0.87212-0.87279-0.46325-0.46543-0.15664 0.15676
   0 -25   1-58.6427 58.9948   2 0.86735-0.86809-0.47454-0.45414-0.14910 0.20815
   0 -25   2 81.6650 75.5882   2 0.86098-0.86179-0.48882-0.43987-0.13942 0.25741
   0 -25   3 75.5699 66.9092   2 0.85334-0.85423-0.50495-0.42374-0.12829 0.30521
   0 -25   4 227.700 107.059   2 0.84435-0.84531-0.52274-0.40596-0.11577 0.35163
   0 -25   5 10.4105 67.3090   2 0.83404-0.83507-0.54176-0.38695-0.10209 0.39688
   0 -25   6 390.156 125.268   2 0.82152-0.82263-0.56316-0.36556-0.08629 0.44001
   0 -25   7-186.070 97.1401   2 0.80651-0.80769-0.58678-0.34194-0.06832 0.48099
   0 -25   8 248.774 127.305   2 0.79069-0.79193-0.60965-0.31908-0.05037 0.52197
   0 -25   9 69.6249 80.0788   2 0.77260-0.77392-0.63362-0.29511-0.03089 0.56143
   0 -26  -4 95.0377 55.9549   2 0.86737-0.86777-0.47449-0.49130-0.14913-0.08649
   0 -26  -3-37.8498 47.1141   2 0.86914-0.86962-0.47036-0.49543-0.15190-0.02479
   0 -26  -2 311.166 108.021   2 0.86903-0.86959-0.47061-0.49520-0.15174 0.03399
   0 -26  -1 55.7807 66.5445   2 0.86732-0.86795-0.47459-0.49122-0.14906 0.09025
   0 -26   0 225.287 100.162   2 0.86414-0.86484-0.48183-0.48399-0.14418 0.14430
   0 -26   1 1.04807 44.1227   2 0.85932-0.86009-0.49240-0.47342-0.13697 0.19602
   0 -26   2 367.663 127.825   2 0.85325-0.85410-0.50513-0.46070-0.12817 0.24616
   0 -26   3 0.22737 61.6463   2 0.84589-0.84681-0.51977-0.44607-0.11788 0.29481
   0 -26   4 99.6147 90.1627   2 0.83719-0.83817-0.53609-0.42975-0.10620 0.34206
   0 -26   5-51.4030 66.1173   2 0.82654-0.82760-0.55478-0.41108-0.09252 0.38732
   0 -26   6 157.901 97.6751   2 0.81421-0.81534-0.57492-0.39094-0.07741 0.43114
   0 -26   7 48.4409 97.5754   2 0.79945-0.80065-0.59722-0.36865-0.06019 0.47286
   0 -26   8 0.84390 78.9793   2 0.78446-0.78574-0.61814-0.34774-0.04355 0.51515
   0 -27  -4 283.886 96.0250   2 0.85700-0.85744-0.49734-0.50559-0.13357-0.10205
   0 -27  -3-99.7027 62.6291   2 0.85932-0.85982-0.49242-0.51052-0.13696-0.03973
   0 -27  -2 63.4953 51.2533   2 0.85965-0.86023-0.49171-0.51125-0.13745 0.01970
   0 -27  -1 32.0437 70.0634   2 0.85827-0.85892-0.49467-0.50829-0.13541 0.07660
   0 -27   0 75.1746 75.3152   2 0.85530-0.85602-0.50091-0.50205-0.13110 0.13122
   0 -27   1 102.412 79.4950   2 0.85087-0.85167-0.50996-0.49301-0.12479 0.18385
   0 -27   2 134.267 80.9475   2 0.84512-0.84599-0.52126-0.48172-0.11683 0.23482
   0 -27   3-77.1490 69.4403   2 0.83807-0.83901-0.53448-0.46851-0.10736 0.28429
   0 -27   4 355.424 135.426   2 0.82931-0.83032-0.55005-0.45294-0.09601 0.33188
   0 -27   5-2.09718 54.2712   2 0.81852-0.81961-0.56805-0.43495-0.08261 0.37741
   0 -27   6 407.361 154.457   2 0.80575-0.80690-0.58793-0.41508-0.06743 0.42117
   0 -27   7 56.5771 97.2451   2 0.79219-0.79342-0.60756-0.39546-0.05203 0.46470
   0 -28  -3 0.21339 40.3893   2 0.84904-0.84958-0.51360-0.52649-0.12224-0.05444
   0 -28  -2 46.3992 53.3092   2 0.84972-0.85033-0.51226-0.52784-0.12318 0.00544
   0 -28  -1 12.3818 47.0038   2 0.84883-0.84951-0.51402-0.52608-0.12194 0.06313
   0 -28   0 327.842 122.547   2 0.84617-0.84692-0.51923-0.52088-0.11826 0.11839
   0 -28   1-0.23534 65.4539   2 0.84230-0.84312-0.52664-0.51348-0.11300 0.17206
   0 -28   2 27.4840 63.0433   2 0.83659-0.83748-0.53718-0.50295-0.10541 0.22341
   0 -28   3-175.192 91.2172   2 0.82947-0.83044-0.54976-0.49037-0.09623 0.27316
   0 -28   4 380.983 145.099   2 0.82036-0.82139-0.56507-0.47507-0.08485 0.32072
   0 -28   5-15.9417 55.3899   2 0.80942-0.81053-0.58236-0.45779-0.07173 0.36653
   0 -29  -3-2.03619 39.6712   2 0.83821-0.83877-0.53423-0.54301-0.10754-0.06913
   0 -29  -2-147.523 72.9460   2 0.83954-0.84017-0.53178-0.54546-0.10931-0.00843
   0 -29  -1 0.70168 61.0792   2 0.83893-0.83963-0.53291-0.54434-0.10849 0.04969
   0 -29   0-157.223 80.0607   2 0.83658-0.83736-0.53719-0.54007-0.10540 0.10554
   0 -29   1 0.24804 53.8661   2 0.83270-0.83355-0.54413-0.53313-0.10035 0.15942
   0 -29   2 129.193 73.1857   2 0.82695-0.82787-0.55409-0.52319-0.09304 0.21104
   0 -29   3 0.26699 59.1523   2 0.81974-0.82074-0.56607-0.51121-0.08410 0.26104
   0 -29   4 25.4938 72.0270   2 0.81059-0.81165-0.58056-0.49672-0.07310 0.30898
   0 -30  -2-62.8281 58.9045   2 0.82792-0.82858-0.55244-0.56195-0.09425-0.02348
   0 -30  -1-0.24792 45.8257   2 0.82775-0.82848-0.55273-0.56167-0.09404 0.03524
   0 -30   0 0.25365 59.9918   2 0.82575-0.82656-0.55611-0.55830-0.09154 0.09167
   0 -30   1 51.8597 60.2850   2 0.82208-0.82295-0.56224-0.55217-0.08697 0.14604
  -1   0 -11 10.3410 18.6424   2 0.92931-0.94987-0.10367 0.10373-0.35537-0.29289
  -1   0 -10-11.6917 19.9354   2 0.93100-0.95163-0.15705 0.15711-0.33031-0.25902
   1   0 -10 2.23980 20.8691   2 0.92095-0.89887-0.28839 0.28848-0.26244-0.32694
   1   0  -9 17.3480 21.2163   2 0.90979-0.88778-0.34565 0.34573-0.22990-0.30054
  -1   0  -9-35.9823 26.1851   2 0.92945-0.95015-0.20979 0.20984-0.30414-0.22625
  -1   0  -8-28.5862 21.4666   2 0.92514-0.94591-0.25802 0.25806-0.27895-0.19251
   1   0  -8 5.54584 17.5437   2 0.89451-0.87258-0.40155 0.40163-0.19622-0.27529
   1   0  -7-19.5347 17.3088   2 0.87560-0.85374-0.45469 0.45476-0.16229-0.25028
  -1   0  -7 0.32367 17.7822   2 0.91866-0.93951-0.30214 0.30217-0.25480-0.15772
   1   0  -6-4.17583 21.1471   2 0.85207-0.83028-0.50755 0.50761-0.12648-0.22716
  -1   0  -6 43.6610 25.8022   2 0.91125-0.93217-0.33924 0.33927-0.23364-0.11995
  -1   0  -5 22.5001 19.3762   2 0.90313-0.92412-0.37206 0.37209-0.21423-0.08042
   1   0  -5-4.10880 16.8749   2 0.82365-0.80193-0.55964 0.55970-0.08891-0.20579
  -1   0  -4-1.69938 11.4321   2 0.89664-0.91771-0.39465 0.39466-0.20049-0.03523
   1   0  -4-20.4126 17.0437   2 0.78739-0.76575-0.61418 0.61422-0.04674-0.18903
   1   0  -3-3.89487 13.7701   2 0.74166-0.72009-0.67024 0.67028 0.00030-0.17713
  -1   0  -3 5.04700 11.5761   2 0.89555-0.91668-0.39822 0.39822-0.19829 0.02151
   1   0   2-5.81829 15.2741   3 0.89530-0.87401-0.43453 0.43453-0.10160 0.21947
   1   0   2-5.77442 9.20716   2 0.82382-0.80261-0.55936 0.55936-0.08912 0.20697
  -1   0   2 17.0274 20.3012   3 0.83114-0.85257-0.51473 0.51476 0.21127-0.09338
  -1   0   2 16.8157 13.1862   1 0.39815-0.41954-0.90797 0.90802 0.13305-0.01523
   1   0   3-3.91627 9.93041   2 0.74092-0.71978-0.67106 0.67105 0.00102 0.17576
  -1   0   3-5.58420 19.7717   3 0.83806-0.85953-0.51121 0.51124 0.19161-0.01477
   1   0   3-13.9841 21.8492   3 0.88772-0.86647-0.46066 0.46067-0.01890 0.19571
  -1   0   3-16.0977 17.2975   1 0.39129-0.41269-0.91055 0.91060 0.13577 0.04096
  -1   0   4 17.0237 19.4280   1 0.35446-0.37587-0.92326 0.92333 0.15006 0.08559
   1   0   4-6.62435 12.6927   1 0.54544-0.52415-0.83574 0.83576 0.07005 0.16559
   1   0   4-14.9681 20.3840   3 0.87826-0.85705-0.47710 0.47712 0.03990 0.19586
   1   0   4 10.6500 11.5676   2 0.67892-0.65785-0.73143 0.73142 0.05724 0.17848
  -1   0   4 15.1933 19.8554   3 0.83676-0.85827-0.51190 0.51195 0.19540 0.04038
   1   0   5 7.44234 13.1722   1 0.43968-0.41840-0.89100 0.89104 0.11622 0.17832
   1   0   5-17.8822 21.3399   2 0.62124-0.60025-0.77615 0.77613 0.10400 0.19065
   1   0   5 24.4979 28.9670   3 0.86876-0.84759-0.48845 0.48847 0.08476 0.20993
  -1   0   5 1.33760 22.3390   1 0.30193-0.32335-0.93838 0.93846 0.16960 0.12496
  -1   0   5 46.3972 31.2419   3 0.83216-0.85370-0.51423 0.51428 0.20845 0.08627
  -1   0   6-41.8112 32.8988   3 0.82503-0.84661-0.51751 0.51757 0.22775 0.12592
   1   0   6-38.8617 19.8463   1 0.32999-0.30872-0.93073 0.93078 0.15928 0.19418
  -1   0   6-34.7408 20.7419   1 0.23996-0.26140-0.95191 0.95199 0.19147 0.16200
   1   0   6 4.21204 40.3485   3 0.85845-0.83731-0.49781 0.49784 0.12537 0.22827
  -1   0   7 27.1840 26.9692   1 0.16705-0.18850-0.96219 0.96229 0.21565 0.19673
   1   0   7 7.83549 17.8197   1 0.23161-0.21036-0.95339 0.95344 0.19432 0.21805
   1   0   7 37.7128 34.2723   3 0.84721-0.82611-0.50584 0.50588 0.16366 0.24892
  -1   0   7-59.7136 51.0965   3 0.81598-0.83760-0.52115 0.52121 0.25082 0.16179
  -1   0   8-4.29254 34.3616   3 0.80649-0.82815-0.52444 0.52451 0.27356 0.19799
  -1   0   8 41.8544 26.1624   1 0.08684-0.10831-0.96681 0.96693 0.24041 0.23088
   1   0   8-18.5508 18.6226   1 0.12127-0.10004-0.96567 0.96574 0.23001 0.24126
   1   0   8-21.7903 41.7298   3 0.83540-0.81434-0.51261 0.51265 0.19932 0.27221
   1   0   9 10.7648 15.0282   1-0.00214 0.02336-0.96400 0.96408 0.26569 0.26449
  -1   0   9 18.4241 34.4613   3 0.79530-0.81700-0.52773 0.52781 0.29876 0.23173
   1   0   9 0.61430 51.9198   3 0.82304-0.80202-0.51836 0.51840 0.23294 0.29752
  -1   0   9 0.93557 18.4584   1-0.00142-0.02006-0.96406 0.96418 0.26550 0.26470
  -1   0  10 15.9086 22.8795   1-0.10044 0.07894-0.95129 0.95143 0.29098 0.29812
   1   0  10 9.94087 16.2674   1-0.13235 0.15356-0.94498 0.94507 0.29859 0.29051
  -1   0  10 76.2254 62.4251   3 0.78344-0.80518-0.53063 0.53072 0.32386 0.26557
   1   0  10 41.7733 59.8140   3 0.80948-0.78850-0.52345 0.52351 0.26653 0.32287
  -1   0  11 7.47021 50.9176   3 0.77040-0.79217-0.53322 0.53331 0.34982 0.29856
  -1   0  11-58.0291 32.6286   1-0.21868 0.19716-0.92239 0.92253 0.31765 0.33036
   1   0  11-6.34523 11.8061   1-0.30215 0.32334-0.89254 0.89264 0.33388 0.31412
   1   0  11-36.9643 45.1210   3 0.79505-0.77411-0.52780 0.52786 0.29931 0.34903
  -1   0  12-0.76633 14.8060   1-0.35583 0.33430-0.86891 0.86906 0.34310 0.36383
  -1   0  12 34.3069 101.445   3 0.75527-0.77708-0.53554 0.53564 0.37806 0.32926
   1   0  12 95.1072 107.933   3 0.77989-0.75898-0.53139 0.53146 0.33109 0.37621
  -1   0  13 24.6757 52.2132   3 0.73997-0.76181-0.53726 0.53737 0.40490 0.36136
   1   0  13-0.15899 43.3704   3 0.76373-0.74286-0.53433 0.53440 0.36250 0.40373
  -1   0  14 62.8223 67.7763   3 0.72352-0.74540-0.53849 0.53860 0.43204 0.39316
   1   0  14 31.6313 95.2452   3 0.74608-0.72525-0.53665 0.53673 0.39437 0.43081
  -1   0  15-42.9762 66.9463   3 0.70500-0.72692-0.53921 0.53933 0.46077 0.42338
   1   0  15 81.6656 76.1438   3 0.72782-0.70702-0.53823 0.53832 0.42510 0.45901
  -1   0  16-113.004 85.2135   3 0.68644-0.70839-0.53930 0.53943 0.48786 0.45523
   1   0  16 80.9207 82.1171   3 0.70747-0.68671-0.53915 0.53925 0.45705 0.48601
   1   0  17-57.5363 63.9855   3 0.68697-0.66625-0.53931 0.53941 0.48711 0.51489
  -1   0  17-281.336 103.683   3 0.66711-0.68911-0.53881 0.53895 0.51445 0.48758
   1   0  18-76.4988 69.0895   3 0.66575-0.64507-0.53876 0.53887 0.51626 0.54468
  -1   0  18-262.912 101.652   3 0.64625-0.66828-0.53769 0.53783 0.54152 0.51945
   1  -1 -11 18.3483 21.2555   2 0.92588-0.90376-0.25161 0.21455-0.28237-0.36594
  -1  -1 -11 55.6338 20.0998   2 0.92991-0.95050-0.11441 0.07732-0.35044-0.29782
  -1   1 -10 459.295 61.8584   2 0.93073-0.95134-0.13643 0.17364-0.34015-0.24918
  -1  -1 -10 567.209 63.1111   2 0.93071-0.95137-0.18040 0.14331-0.31890-0.27043
   1  -1 -10 488.901 63.2358   2 0.91504-0.89300-0.32141 0.28435-0.24391-0.34547
   1  -1  -9 106.399 33.9297   2 0.89837-0.87640-0.38887 0.35181-0.20403-0.32641
  -1  -1  -9 87.0698 24.9261   2 0.92715-0.94788-0.23933 0.20223-0.28886-0.24153
  -1   1  -9 116.386 29.5199   2 0.93064-0.95132-0.18309 0.22029-0.31756-0.21283
   1   1  -9 84.8508 27.9927   2 0.91782-0.89579-0.30688 0.34411-0.25214-0.27831
  -1   1  -8 1338.82 97.7659   2 0.92869-0.94944-0.22114 0.25833-0.29832-0.17314
   1   1  -8 1437.60 107.390   2 0.90791-0.88595-0.35350 0.39072-0.22529-0.24622
  -1  -1  -8 1393.06 90.3328   2 0.91917-0.93997-0.29922 0.26211-0.25644-0.21502
   1  -1  -8 1394.79 98.6440   2 0.87600-0.85410-0.45368 0.41661-0.16296-0.30855
   1   1  -7 865.462 81.4896   2 0.89565-0.87376-0.39790 0.43511-0.19848-0.21410
   1  -1  -7 839.192 73.6899   2 0.84558-0.82375-0.52037 0.48329-0.11746-0.29511
  -1  -1  -7 890.368 68.7976   2 0.90744-0.92831-0.35543 0.31831-0.22415-0.18837
  -1   1  -7 856.924 75.8144   2 0.92542-0.94624-0.25565 0.29283-0.28022-0.13231
  -1  -1  -6 566.212 49.5470   2 0.89147-0.91242-0.41099 0.37387-0.19034-0.16324
  -1   1  -6 527.077 56.0099   2 0.92170-0.94260-0.28348 0.32066-0.26515-0.08845
  -1  -1  -6 633.763 76.0463   3 0.89574-0.91685-0.40152 0.36436-0.19285-0.16079
   1  -1  -6 578.472 56.7134   2 0.80712-0.78536-0.58587 0.54878-0.06903-0.28461
   1   1  -6 585.745 64.5731   2 0.88155-0.85974-0.43927 0.47648-0.17234-0.18131
   1  -1  -6 652.990 79.6650   3 0.89389-0.87228-0.44205 0.40485-0.07892-0.27475
   1  -1  -5 2174.86 102.096   2 0.75489-0.73320-0.65520 0.61811-0.01274-0.28196
  -1  -1  -5 2337.59 133.018   3 0.89651-0.91766-0.41237 0.37521-0.16419-0.13051
  -1   1  -5 2064.58 100.742   2 0.91882-0.93979-0.30120 0.33837-0.25532-0.03933
  -1  -1  -5 2213.46 88.0879   2 0.87102-0.89204-0.46590 0.42878-0.15487-0.13977
   1   1  -5 2012.11 106.684   2 0.86711-0.84537-0.47507 0.51227-0.14874-0.14597
   1  -1  -4 938.232 62.0263   2 0.68112-0.65950-0.72953 0.69243 0.05536-0.29112
  -1   1  -4 914.303 60.4543   2 0.91817-0.93921-0.30491 0.34207-0.25325 0.01753
  -1  -1  -4 894.948 49.4817   2 0.84369-0.86478-0.52399 0.48686-0.11488-0.12083
   1  -1  -4 943.667 58.9952   1 0.56714-0.54569-0.82199 0.78476 0.05991-0.29556
   1   1  -4 922.897 66.7798   2 0.85135-0.82968-0.50901 0.54620-0.12546-0.11031
  -1  -1  -3 2978.07 73.5801   2 0.80499-0.82615-0.58907 0.55193-0.06655-0.11023
  -1   1  -3 2737.62 92.0022   2 0.92157-0.94268-0.28434 0.32149-0.26467 0.08789
   1  -1  -3 2863.82 91.5929   1 0.37326-0.35182-0.91700 0.87978 0.14283-0.31957
   1   1  -3 2901.99 106.821   2 0.83677-0.81518-0.53684 0.57403-0.10565-0.07118
  -1   1   2 4206.60 94.0146   1-0.22052 0.19910-0.92181 0.95902 0.31803-0.20020
   1  -1   2 4195.15 100.096   2 0.90335-0.88216-0.37126 0.33411-0.21472 0.33256
   1  -1   2 4263.84 119.177   3 0.89439-0.87308-0.39184 0.35471-0.21747 0.33533
  -1   1   2 4073.18 114.437   3 0.75787-0.77933-0.53519 0.57236 0.37335-0.25545
  -1  -1   2 4173.52 114.885   2 0.74817-0.76969-0.66295 0.62577-0.00606 0.12397
   1   1   2 4129.22 112.715   3 0.87461-0.85335-0.48188 0.51901 0.05828 0.05959
   1   1   3 2736.40 111.809   3 0.86729-0.84607-0.48994 0.52708 0.09099 0.08583
  -1   1   3 2983.32 91.4174   1-0.07555 0.05411-0.95547 0.99268 0.28484-0.10810
   1  -1   3 2641.88 118.309   3 0.89549-0.87422-0.43317 0.39604-0.10560 0.28241
  -1   1   3 2804.72 117.535   3 0.79403-0.81553-0.52807 0.56524 0.30153-0.12469
   1  -1   3 2854.07 98.9523   2 0.84549-0.82439-0.52054 0.48339-0.11734 0.29412
  -1  -1   3 2799.88 110.653   2 0.70789-0.72948-0.70506 0.66787 0.03185 0.14498
  -1  -1   3 2888.61 123.834   3 0.86636-0.88781-0.49084 0.45374 0.09480 0.08204
  -1  -1   4 931.326 74.7656   2 0.66754-0.68921-0.74102 0.70383 0.06683 0.16894
   1  -1   4 944.329 80.1302   3 0.88926-0.86803-0.45703 0.41990-0.03112 0.26687
  -1   1   4 945.069 79.2589   3 0.80457-0.82611-0.52505 0.56223 0.27800-0.04221
  -1   1   4 957.947 59.1771   1-0.02345 0.00200-0.96210 0.99933 0.27141-0.03576
  -1  -1   4 889.454 78.8034   3 0.85959-0.88107-0.49688 0.45979 0.12117 0.11461
   1   1   4 976.629 79.4108   3 0.85936-0.83818-0.49707 0.53422 0.12203 0.11372
   1  -1   4 893.357 65.6706   2 0.78701-0.76597-0.61470 0.57754-0.04632 0.28204
  -1  -1   5 1973.20 136.162   3 0.85149-0.87301-0.50300 0.46591 0.14966 0.14506
   1   1   5 2078.25 130.647   3 0.85054-0.82939-0.50365 0.54081 0.15284 0.14186
   1   1   5 2062.11 72.2318   1-0.03501 0.05625-0.96088 0.99807 0.27446 0.02009
   1  -1   5 2033.97 133.373   3 0.88075-0.85955-0.47345 0.43634 0.02627 0.26842
  -1  -1   5 1939.59 114.057   2 0.62705-0.64879-0.77206 0.73486 0.09949 0.19522
  -1   1   5 2219.85 133.681   3 0.80559-0.82716-0.52473 0.56191 0.27566 0.01907
  -1  -1   5 1887.81 108.813   1 0.51695-0.53834-0.85247 0.81539 0.08300 0.21155
   1  -1   5 1950.30 107.209   2 0.72841-0.70744-0.68448 0.64731 0.01296 0.28170
  -1   1   5 2237.95 96.8277   1-0.01995-0.00151-0.96245 0.99969 0.27048 0.02408
  -1  -1   6 551.247 79.3889   3 0.84306-0.86462-0.50838 0.47131 0.17663 0.17703
  -1  -1   6 430.338 55.7610   1 0.44717-0.46857-0.88768 0.85061 0.11312 0.24034
   1  -1   6 511.095 55.0536   1 0.56848-0.54718-0.82110 0.78399 0.05927 0.29417
   1  -1   6 576.379 82.9334   3 0.87090-0.84974-0.48618 0.44907 0.07545 0.27819
  -1   1   6 656.737 82.6280   3 0.80183-0.82344-0.52588 0.56308 0.28426 0.06941
   1   1   6 542.147 76.2529   3 0.84141-0.82030-0.50935 0.54651 0.18167 0.17197
  -1   1   6 626.656 56.6800   1-0.04683 0.02535-0.95948 0.99673 0.27753 0.07594
   1   1   6 518.166 41.6324   1-0.07201 0.09323-0.95601 0.99322 0.28395 0.06951
   1  -1   6 544.276 62.9342   2 0.67267-0.65177-0.73675 0.69958 0.06253 0.29106
   1   1   7 882.251 102.226   3 0.83096-0.80989-0.51481 0.55198 0.21177 0.20082
  -1  -1   7 776.091 79.4111   1 0.37091-0.39233-0.91781 0.88075 0.14374 0.26863
  -1   1   7 800.393 98.8759   3 0.79549-0.81714-0.52768 0.56488 0.29836 0.11425
   1  -1   7 811.348 101.797   3 0.86018-0.83905-0.49640 0.45930 0.11899 0.29358
   1  -1   7 767.420 82.8653   2 0.61734-0.59652-0.77885 0.74166 0.10700 0.30552
   1   1   7 703.974 50.2050   1-0.13761 0.15882-0.94384 0.98105 0.29981 0.11256
  -1   1   7 755.492 63.9847   1-0.09315 0.07166-0.95258 0.98984 0.28920 0.12318
   1  -1   7 721.212 69.3377   1 0.46602-0.44473-0.87893 0.84183 0.10519 0.30717
  -1  -1   7 739.857 96.8533   3 0.83315-0.85475-0.51374 0.47667 0.20567 0.20694
  -1   1   8 1402.34 90.0367   1-0.15628 0.13478-0.93953 0.97680 0.30410 0.16720
  -1  -1   8 1379.00 138.237   3 0.82254-0.84417-0.51856 0.48150 0.23423 0.23731
   1  -1   8 1432.34 149.996   3 0.84828-0.82719-0.50515 0.46806 0.16023 0.31129
   1  -1   8 1481.05 103.124   1 0.36078-0.33951-0.92121 0.88412 0.14764 0.32363
  -1  -1   8 1361.50 108.336   1 0.28401-0.30544-0.94276 0.90571 0.17605 0.29523
  -1   1   8 1407.88 133.455   3 0.78747-0.80916-0.52971 0.56692 0.31551 0.15605
   1   1   8 1165.40 64.7999   1-0.23481 0.25600-0.91725 0.95448 0.32096 0.15032
   1   1   8 1472.09 141.061   3 0.81962-0.79859-0.51975 0.55692 0.24170 0.22983
  -1   1   9 68.5865 17.7483   1-0.23877 0.21725-0.91594 0.95322 0.32176 0.20844
   1   1   9 37.4686 43.3078   3 0.80719-0.78619-0.52421 0.56140 0.27193 0.25853
  -1   1   9 15.8119 46.7079   3 0.77731-0.79904-0.53192 0.56913 0.33626 0.19424
  -1  -1   9 99.7066 38.6967   1 0.19410-0.21554-0.95907 0.92203 0.20687 0.32332
  -1  -1   9 96.8189 58.6533   3 0.81024-0.83191-0.52320 0.48614 0.26474 0.26575
   1   1   9 91.1252 19.2791   1-0.35009 0.37127-0.87161 0.90885 0.34216 0.18803
   1  -1   9 127.908 33.8582   1 0.24494-0.22368-0.95098 0.91391 0.18976 0.34042
   1  -1   9 102.693 59.1700   3 0.83572-0.81467-0.51244 0.47536 0.19839 0.33207
  -1  -1  10 465.336 69.8849   1 0.09221-0.11367-0.96672 0.92969 0.23881 0.35029
  -1  -1  10 464.461 100.389   3 0.79779-0.81950-0.52705 0.49000 0.29329 0.29614
   1  -1  10 410.044 55.1812   1 0.12075-0.09950-0.96570 0.92863 0.23017 0.35892
  -1   1  10 439.714 93.8845   3 0.76632-0.78808-0.53391 0.57113 0.35761 0.23182
   1   1  10 408.529 97.6184   3 0.79389-0.77293-0.52811 0.56530 0.30184 0.28757
   1   1  10 373.504 31.0936   1-0.51517 0.53634-0.77541 0.81266 0.36404 0.22507
   1  -1  10 348.343 78.3974   3 0.82269-0.80168-0.51850 0.48142 0.23384 0.35556
  -1   1  10 445.191 52.8014   1-0.33399 0.31245-0.87896 0.91625 0.33947 0.24964
  -1   1  11 48.1454 53.9568   3 0.75283-0.77463-0.53586 0.57309 0.38245 0.26593
   1  -1  11 77.3581 31.7962   1-0.02176 0.04299-0.96227 0.92522 0.27096 0.37704
  -1  -1  11 124.493 41.6669   1-0.01683-0.00465-0.96274 0.92573 0.26965 0.37836
  -1  -1  11 64.9202 46.7482   3 0.78464-0.80638-0.53036 0.49332 0.32140 0.32697
   1  -1  11 29.3760 46.4303   3 0.80813-0.78715-0.52391 0.48683 0.26973 0.37862
  -1   1  11 48.9674 18.2767   1-0.45611 0.43456-0.81449 0.85179 0.35749 0.29053
   1   1  11 31.3241 52.3752   3 0.77993-0.75901-0.53139 0.56858 0.33102 0.31733
   1   1  12 209.898 82.0388   3 0.76488-0.74400-0.53414 0.57135 0.36033 0.34696
  -1  -1  12 173.807 69.1031   3 0.77026-0.79204-0.53324 0.49621 0.35008 0.35723
   1  -1  12 203.697 40.5394   1-0.18764 0.20885-0.93145 0.89441 0.31106 0.39585
  -1   1  12 198.144 79.7431   3 0.73991-0.76175-0.53727 0.57450 0.40499 0.30233
   1  -1  12 174.102 85.4162   3 0.79282-0.77189-0.52838 0.49132 0.30414 0.40314
  -1  -1  12 261.580 55.7963   1-0.13660 0.11510-0.94406 0.90706 0.29958 0.40734
   1   1  13 124.013 71.1052   3 0.74838-0.72754-0.53639 0.57360 0.39035 0.37589
  -1   1  13 86.1511 67.4189   3 0.72409-0.74596-0.53846 0.57570 0.43113 0.33514
  -1  -1  13 37.6598 43.3609   3 0.75389-0.77571-0.53572 0.49870 0.38056 0.38569
   1  -1  13 148.971 91.6745   3 0.77668-0.75578-0.53204 0.49499 0.33752 0.42871
   1   1  14 415.716 111.508   3 0.73194-0.71113-0.53794 0.57516 0.41835 0.40683
  -1  -1  14 291.271 106.377   3 0.73816-0.76001-0.53743 0.50040 0.40797 0.41723
   1  -1  14 290.416 97.4858   3 0.75954-0.73868-0.53495 0.49790 0.37028 0.45489
  -1   1  14 342.147 96.5804   3 0.70701-0.72892-0.53916 0.57641 0.45773 0.36747
   1   1  15-42.2081 49.6791   3 0.71354-0.69277-0.53896 0.57618 0.44774 0.43638
   1  -1  15 130.125 81.4394   3 0.74086-0.72004-0.53718 0.50013 0.40337 0.48074
  -1   1  15-31.7170 49.5906   3 0.68986-0.71181-0.53933 0.57658 0.48298 0.40117
  -1  -1  15 78.0420 79.3523   3 0.72042-0.74231-0.53866 0.50164 0.43698 0.44716
  -1  -1  16 47.6021 52.6462   3 0.69962-0.72155-0.53929 0.50229 0.46880 0.47429
  -1   1  16 95.6139 53.3171   3 0.67188-0.69386-0.53899 0.57625 0.50804 0.43505
   1  -1  16 123.879 75.2066   3 0.72227-0.70148-0.53856 0.50152 0.43405 0.50901
   1   1  16 44.8088 51.4787   3 0.69291-0.67218-0.53933 0.57657 0.47859 0.46447
   1  -1  17-50.3904 61.9206   3 0.69980-0.67905-0.53929 0.50226 0.46853 0.53347
  -1  -1  17-20.4419 66.4421   3 0.68053-0.70250-0.53921 0.50221 0.49615 0.50587
   1   1  17-172.438 83.4715   3 0.67293-0.65224-0.53902 0.57626 0.50660 0.49540
  -1   1  17-213.006 91.6986   3 0.65248-0.67450-0.53809 0.57536 0.53360 0.46843
   1  -1  18-120.667 78.3039   3 0.67887-0.65816-0.53918 0.50215 0.49845 0.56248
   1   1  18-99.0902 72.4986   3 0.65147-0.63081-0.53803 0.57527 0.53489 0.52605
  -1  -1  18-123.299 78.9337   3 0.65873-0.68073-0.53843 0.50144 0.52553 0.53544
  -1   1  18 48.7313 59.5637   3 0.62829-0.65035-0.53627 0.57355 0.56358 0.49739
   1   1  19 16.5998 62.2382   3 0.62514-0.60452-0.53599 0.57324 0.56735 0.55254
   1  -2 -11 2682.07 135.344   2 0.92228-0.90019-0.27960 0.20540-0.26727-0.38103
  -1  -2 -11 2629.40 125.527   2 0.93034-0.95095-0.12402 0.04979-0.34598-0.30227
   1  -2 -10 793.201 75.7380   2 0.90683-0.88480-0.35788 0.28367-0.22270-0.36667
  -1  -2 -10 721.773 65.6777   2 0.92998-0.95066-0.20013 0.12589-0.30904-0.28028
  -1   2  -9 1388.44 106.269   2 0.93099-0.95164-0.15472 0.22907-0.33143-0.19897
   1  -2  -9 1251.16 92.3001   2 0.88279-0.86084-0.43594 0.36173-0.17449-0.35595
  -1  -2  -9 1311.47 86.2942   2 0.92309-0.94385-0.27391 0.19967-0.27038-0.26001
  -1  -2  -8 281.142 40.7407   2 0.90958-0.93041-0.34651 0.27226-0.22940-0.24205
   1   2  -8 298.707 50.1955   2 0.91715-0.89516-0.31052 0.38489-0.25009-0.22143
   1  -2  -8 273.242 44.3378   2 0.84979-0.82791-0.51213 0.43791-0.12327-0.34823
  -1   2  -8 245.601 44.9439   2 0.93043-0.95116-0.18944 0.26377-0.31441-0.15706
  -1   2  -7 1238.23 94.9545   2 0.92912-0.94992-0.21493 0.28926-0.30151-0.11102
   1  -2  -7 1170.96 85.8844   2 0.80498-0.78318-0.58908 0.51485-0.06655-0.34602
  -1  -2  -7 1212.08 74.8872   2 0.88845-0.90935-0.42000 0.34574-0.18466-0.22785
   1   2  -7 1302.53 101.193   2 0.90967-0.88776-0.34615 0.42051-0.22961-0.18298
   1  -2  -6 132.611 35.4396   3 0.88995-0.86831-0.45525 0.38092-0.03700-0.31667
  -1  -2  -6 169.391 36.2339   3 0.89658-0.91766-0.41639 0.34209-0.15326-0.20039
  -1  -2  -6 163.313 26.0922   2 0.85615-0.87713-0.49913 0.42486-0.13233-0.22124
  -1   2  -6 193.456 38.2897   2 0.92754-0.94841-0.23511 0.30943-0.29107-0.06252
   1  -2  -6 201.372 33.8862   2 0.74060-0.71887-0.67141 0.59717 0.00133-0.35496
   1   2  -6 179.455 43.1584   2 0.90147-0.87963-0.37809 0.45244-0.21060-0.14305
   1   2  -5 5127.33 181.072   2 0.89379-0.87203-0.40381 0.47816-0.19482-0.09990
  -1   2  -5 5315.65 171.064   2 0.92683-0.94777-0.24258 0.31690-0.28715-0.00751
  -1  -2  -5 5278.12 198.377   3 0.89588-0.91700-0.43000 0.35571-0.11486-0.17984
   1  -2  -5 4878.53 139.560   1 0.48546-0.46396-0.86933 0.79493 0.09686-0.39142
  -1  -2  -5 4962.95 124.056   2 0.80540-0.82645-0.58845 0.51417-0.06703-0.22761
   1  -2  -5 4914.43 148.498   2 0.65075-0.62909-0.75446 0.68021 0.08065-0.37534
   1  -2  -5 5176.35 203.855   3 0.88105-0.85945-0.47298 0.39866 0.02455-0.31928
  -1  -2  -4 1428.22 58.0998   2 0.71505-0.73617-0.69807 0.62379 0.02535-0.26106
   1  -2  -4 1483.11 73.2321   1 0.24082-0.21934-0.95175 0.87736 0.19117-0.42683
   1  -2  -4 1731.65 103.577   3 0.86464-0.84308-0.49247 0.41816 0.10177-0.33756
  -1  -2  -4 1550.58 96.2611   3 0.89331-0.91447-0.44447 0.37018-0.07145-0.16432
  -1   2  -4 1511.33 83.9400   2 0.92729-0.94830-0.23780 0.31210-0.28966 0.05394
   1   2  -4 1581.73 92.8288   2 0.88803-0.86633-0.42123 0.49556-0.18389-0.05189
   1  -2  -3 4004.57 110.036   1-0.08003 0.10150-0.95477 0.88039 0.28596-0.46271
  -1  -2  -3 4324.57 135.277   3 0.88796-0.90915-0.46012 0.38584-0.02075-0.15607
  -1   2  -3 4287.52 127.895   2 0.92960-0.95068-0.20728 0.28158-0.30542 0.12863
  -1  -2   2 7160.11 165.182   3 0.89037-0.91175-0.45411 0.37987-0.04072 0.15860
   1   2   2 6954.56 136.281   3 0.80882-0.78759-0.52368 0.59795 0.26811-0.15023
   1  -2   2 7092.55 141.323   4-0.96335 0.98471 0.01629-0.09038 0.26783-0.14999
   1  -2   2 6940.30 150.501   2 0.92123-0.90008-0.28656 0.21227-0.26345 0.38130
   1  -2   2 7288.99 164.861   3 0.88509-0.86375-0.35681 0.28253-0.30021 0.41807
  -1  -2   2 7179.16 164.952   2 0.83562-0.85717-0.53893 0.46461-0.10414 0.22205
  -1   2   2 6949.51 144.332   3 0.64826-0.66975-0.53782 0.61213 0.53898-0.42107
   1  -2   3 4240.75 134.301   2 0.88666-0.86558-0.42516 0.35086-0.18139 0.35818
   1   2   3 4159.77 134.539   3 0.82690-0.80571-0.51669 0.59096 0.22278-0.04596
  -1   2   3 4150.81 105.403   1-0.52546 0.50398-0.76801 0.84239 0.36501-0.18826
   1  -2   3 4126.02 150.052   3 0.89633-0.87503-0.40848 0.33421-0.17461 0.35141
  -1  -2   3 4152.78 144.016   2 0.79270-0.81432-0.60685 0.53252-0.05260 0.22944
  -1   2   3 4282.70 138.191   3 0.73125-0.75277-0.53799 0.61230 0.41949-0.24264
  -1  -2   3 4256.26 155.373   3 0.88278-0.90420-0.47018 0.39594 0.01435 0.16248
  -1   2   4 1467.68 68.4986   1-0.42850 0.40701-0.83089 0.90527 0.35392-0.11826
  -1  -2   4 1546.89 107.191   3 0.87496-0.89641-0.48144 0.40722 0.05658 0.17919
   1   2   4 1535.82 96.5278   3 0.82854-0.80738-0.51594 0.59023 0.21837 0.01739
  -1   2   4 1496.37 97.5213   3 0.76043-0.78199-0.53483 0.60914 0.36864-0.13285
  -1  -2   4 1426.36 95.4270   2 0.75084-0.77254-0.65989 0.58555-0.00871 0.24449
   1  -2   4 1573.67 91.4395   2 0.84170-0.82069-0.52776 0.45345-0.11219 0.34792
   1  -2   4 1467.22 102.432   3 0.89454-0.87328-0.43893 0.36468-0.08841 0.32415
  -1  -2   5 5193.27 197.907   2 0.70795-0.72972-0.70500 0.63066 0.03180 0.26291
  -1   2   5 4704.16 130.217   1-0.37944 0.35794-0.85734 0.93174 0.34683-0.05226
  -1   2   5 4980.59 197.165   3 0.77148-0.79308-0.53302 0.60735 0.34772-0.05299
   1  -2   5 5015.59 212.999   3 0.88838-0.86715-0.45916 0.38491-0.02397 0.31866
   1   2   5 4865.27 189.662   3 0.82473-0.80361-0.51764 0.59193 0.22853 0.06617
  -1  -2   5 4997.20 212.802   3 0.86604-0.88753-0.49116 0.41694 0.09614 0.19858
   1  -2   5 4996.23 180.985   2 0.79201-0.77107-0.60780 0.53349-0.05184 0.34650
   1   2   6 102.312 40.2006   3 0.81815-0.79707-0.52032 0.59462 0.24541 0.10824
   1  -2   6 114.964 44.1714   3 0.87979-0.85860-0.47491 0.40066 0.03166 0.32197
   1  -2   6 171.163 43.3653   2 0.74157-0.72070-0.67034 0.59602 0.00039 0.35321
  -1   2   6 138.563 26.8476   1-0.36626 0.34475-0.86389 0.93829 0.34477 0.00871
  -1  -2   6 120.519 31.3179   2 0.66445-0.68629-0.74355 0.66920 0.06940 0.28425
  -1  -2   6 191.217 54.4052   3 0.85664-0.87817-0.49924 0.42502 0.13190 0.22176
  -1   2   6 124.694 40.1870   3 0.77348-0.79511-0.53266 0.60699 0.34384 0.00984
   1  -2   7 1235.03 108.080   2 0.68873-0.66793-0.72283 0.64850 0.04880 0.36373
   1   2   7 1204.54 117.318   3 0.80946-0.78842-0.52346 0.59777 0.26659 0.14600
  -1  -2   7 1071.26 101.843   2 0.61855-0.64046-0.77802 0.70366 0.10608 0.30651
  -1   2   7 1221.19 118.364   3 0.77062-0.79229-0.53318 0.60752 0.34939 0.06323
  -1  -2   7 1114.63 128.193   3 0.84616-0.86773-0.50650 0.43230 0.16699 0.24561
  -1   2   7 1120.76 70.2945   1-0.38666 0.36513-0.85365 0.92807 0.34793 0.06446
  -1  -2   7 1119.21 101.642   1 0.50965-0.53103-0.85653 0.78231 0.08625 0.32611
   1  -2   7 1228.58 130.939   3 0.86975-0.84860-0.48742 0.41318 0.08051 0.33206
  -1   2   8 278.159 59.7097   3 0.76427-0.78598-0.53424 0.60859 0.36149 0.11007
   1  -2   8 218.795 58.4306   3 0.85870-0.83759-0.49761 0.42338 0.12445 0.34706
  -1  -2   8 209.141 45.4694   1 0.43092-0.45232-0.89479 0.82058 0.11983 0.35144
  -1  -2   8 257.963 70.4732   3 0.83511-0.85671-0.51276 0.43856 0.20014 0.27140
   1   2   8 211.174 56.7545   3 0.79922-0.77821-0.52665 0.60096 0.29013 0.18141
   1  -2   8 243.152 48.3864   1 0.50815-0.48684-0.85735 0.78310 0.08691 0.38435
   1  -2   8 273.292 55.2234   2 0.63556-0.61484-0.76591 0.69157 0.09281 0.37866
  -1   2   8 240.187 33.7025   1-0.42912 0.40758-0.83053 0.90496 0.35400 0.11730
   1  -2   9 1398.75 115.216   1 0.41138-0.39008-0.90284 0.82860 0.12777 0.40240
   1   2   9 1304.33 139.563   3 0.78829-0.76733-0.52951 0.60383 0.31378 0.21669
  -1   2   9 1419.97 144.157   3 0.75547-0.77722-0.53552 0.60987 0.37770 0.15280
  -1  -2   9 1336.63 121.422   1 0.34074-0.36215-0.92755 0.85335 0.15525 0.37493
   1  -2   9 1259.25 149.327   3 0.84627-0.82519-0.50644 0.43221 0.16665 0.36380
  -1  -2   9 1123.21 139.733   3 0.82342-0.84506-0.51819 0.44400 0.23195 0.29853
  -1   2   9 1261.95 76.5123   1-0.49537 0.47381-0.78915 0.86359 0.36202 0.16819
  -1  -2  10 763.724 127.501   3 0.81014-0.83182-0.52323 0.44905 0.26498 0.32445
   1  -2  10 698.186 81.5478   1 0.29949-0.27821-0.93900 0.86477 0.17048 0.41860
  -1   2  10 702.746 53.2402   1-0.58892 0.56735-0.71802 0.79247 0.36984 0.21928
  -1   2  10 620.131 106.573   3 0.74546-0.76725-0.53671 0.61107 0.39545 0.19399
  -1  -2  10 731.845 93.2635   1 0.24962-0.27105-0.95009 0.87591 0.18814 0.40095
   1  -2  10 648.834 111.976   3 0.83331-0.81227-0.51367 0.43945 0.20523 0.38417
   1   2  10 723.525 112.870   3 0.77572-0.75479-0.53223 0.60656 0.33942 0.24999
   1  -2  11 2918.00 174.271   1 0.17813-0.15686-0.96101 0.88679 0.21208 0.43591
  -1   2  11 2319.17 211.234   3 0.73446-0.75629-0.53774 0.61211 0.41416 0.23422
   1   2  11 2529.57 219.089   3 0.76216-0.74127-0.53457 0.60890 0.36543 0.28293
  -1  -2  11 2573.02 231.008   3 0.79659-0.81830-0.52738 0.45320 0.29595 0.35241
  -1  -2  11 2755.63 182.029   1 0.14695-0.16839-0.96400 0.88983 0.22203 0.42597
   1  -2  11 2440.99 226.448   3 0.81940-0.79840-0.51983 0.44562 0.24225 0.40609
   1  -2  12 168.230 46.2069   1 0.03396-0.01271-0.96614 0.89194 0.25571 0.45119
  -1  -2  12 106.307 45.1066   1 0.02764-0.04910-0.96586 0.89170 0.25748 0.44943
   1  -2  12 173.715 81.7176   3 0.80405-0.78309-0.52521 0.45100 0.27919 0.42809
  -1   2  12 124.446 62.7300   3 0.72134-0.74320-0.53861 0.61298 0.43552 0.27180
   1   2  12 131.839 68.3649   3 0.74707-0.72622-0.53654 0.61088 0.39264 0.31466
  -1  -2  12 110.658 71.2842   3 0.78238-0.80414-0.53086 0.45669 0.32604 0.38127
  -1  -2  13 33.8997 35.5011   1-0.10090 0.07943-0.95121 0.87706 0.29109 0.47473
  -1   2  13 85.8957 64.8579   3 0.70521-0.72711-0.53920 0.61358 0.46045 0.30582
  -1  -2  13 141.279 79.0237   3 0.76691-0.78870-0.53381 0.45965 0.35650 0.40976
   1  -2  13 60.9209 56.2626   3 0.78819-0.76727-0.52954 0.45534 0.31400 0.45223
   1   2  13 131.542 71.4689   3 0.73202-0.71120-0.53793 0.61228 0.41821 0.34803
   1   2  14 665.415 136.047   3 0.71497-0.69419-0.53890 0.61326 0.44552 0.37966
   1  -2  14 688.873 154.018   3 0.77134-0.75045-0.53305 0.45886 0.34800 0.47717
  -1  -2  14 710.188 144.319   3 0.74946-0.77129-0.53627 0.46211 0.38844 0.43675
  -1   2  14 553.894 131.747   3 0.68971-0.71165-0.53933 0.61371 0.48319 0.34202
  -1  -2  15 245.833 100.685   3 0.73261-0.75448-0.53788 0.46373 0.41724 0.46690
  -1   2  15 183.759 75.2671   3 0.67324-0.69521-0.53903 0.61342 0.50619 0.37796
   1   2  15 166.240 73.2387   3 0.69493-0.67419-0.53933 0.61369 0.47566 0.40846
   1  -2  15 110.793 60.0444   3 0.75238-0.73152-0.53591 0.46173 0.38327 0.50084
   1   2  16 48.8950 45.3849   3 0.67654-0.65583-0.53912 0.61349 0.50168 0.44139
   1  -2  16 115.234 95.6894   3 0.73401-0.71320-0.53778 0.46360 0.41492 0.52813
  -1   2  16-102.005 67.3581   3 0.65369-0.67571-0.53816 0.61256 0.53204 0.41105
  -1  -2  16 115.526 62.0639   3 0.71373-0.73563-0.53895 0.46481 0.44746 0.49561
   1   2  17 42.6130 52.1418   3 0.65532-0.63465-0.53825 0.61263 0.52994 0.47207
  -1   2  17 185.563 85.4271   3 0.63323-0.65528-0.53670 0.61111 0.55762 0.44441
   1  -2  17 148.457 86.8327   3 0.71346-0.69268-0.53896 0.46479 0.44788 0.55411
  -1  -2  17 109.836 65.8085   3 0.69244-0.71438-0.53933 0.46520 0.47927 0.52275
  -1   2  18-50.8949 60.7141   3 0.61169-0.63377-0.53463 0.60904 0.58306 0.47792
   1  -2  18 0.49463 47.0165   3 0.69046-0.66972-0.53933 0.46517 0.48212 0.57881
   1   2  18-130.172 77.8681   3 0.63259-0.61196-0.53665 0.61103 0.55840 0.50255
  -1  -2  18-199.449 94.4276   3 0.67198-0.69396-0.53899 0.46486 0.50790 0.55306
   1   2  19-0.24680 51.2494   3 0.60872-0.58813-0.53430 0.60869 0.58645 0.53344
  -1   2  19 25.9187 67.7651   3 0.58872-0.61085-0.53186 0.60628 0.60865 0.51127
   1  -3 -11 989.705 80.0913   2 0.91768-0.89561-0.30764 0.19629-0.25172-0.39659
  -1  -3 -11 893.875 69.7779   2 0.93047-0.95111-0.12766 0.01628-0.34428-0.30397
   1  -3 -10 388.565 53.5263   2 0.89559-0.87359-0.39809 0.28674-0.19837-0.39100
  -1  -3 -10 291.213 40.6120   2 0.92869-0.94941-0.22107 0.10969-0.29836-0.29096
  -1  -3  -9 339.374 43.0855   2 0.91687-0.93765-0.31201 0.20062-0.24925-0.28113
   1  -3  -9 261.090 43.7093   2 0.86196-0.84004-0.48667 0.37531-0.14089-0.38955
  -1  -3  -8 907.926 64.5694   2 0.89382-0.91468-0.40372 0.29232-0.19487-0.27657
   1  -3  -8 818.629 71.9814   2 0.81377-0.79192-0.57561 0.46425-0.07688-0.39461
  -1   3  -8 781.287 82.1573   2 0.93100-0.95170-0.15744 0.26892-0.33012-0.14135
   1  -3  -7 1851.69 101.910   2 0.74490-0.72313-0.66663 0.55526-0.00286-0.40970
  -1  -3  -7 1926.56 88.3185   2 0.85517-0.87610-0.50118 0.38978-0.13091-0.28160
  -1   3  -7 2139.98 130.547   2 0.93072-0.95149-0.18011 0.29158-0.31904-0.09350
   1   3  -7 1957.94 129.062   2 0.91902-0.89708-0.30010 0.41161-0.25594-0.15665
  -1  -3  -6 2802.46 156.454   3 0.89587-0.91693-0.43007 0.31864-0.11466-0.23899
   1  -3  -6 3003.37 163.154   3 0.88437-0.86270-0.46740 0.35594 0.00444-0.35812
   1  -3  -6 2579.62 109.091   1 0.44732-0.42577-0.88761 0.77604 0.11305-0.46654
   1   3  -6 2831.81 152.453   2 0.91461-0.89274-0.32356 0.43506-0.24268-0.11097
  -1   3  -6 2743.66 140.948   2 0.93031-0.95115-0.19263 0.30410-0.31281-0.04079
   1  -3  -6 2760.58 118.391   2 0.64735-0.62564-0.75707 0.64569 0.08340-0.43702
  -1  -3  -6 2634.17 95.6351   2 0.78990-0.81090-0.61074 0.49932-0.04950-0.30407
   1   3  -5 518.682 62.6474   2 0.91104-0.88925-0.34019 0.45168-0.23309-0.06163
   1  -3  -5 476.996 66.3839   3 0.87050-0.84887-0.48661 0.37515 0.07721-0.37195
  -1   3  -5 476.436 56.1706   2 0.93019-0.95111-0.19546 0.30692-0.31139 0.01673
   1  -3  -5 485.149 47.8674   1 0.19337-0.17183-0.95916 0.84761 0.20711-0.50168
  -1  -3  -5 404.800 35.3765   2 0.67548-0.69656-0.73437 0.62295 0.06015-0.35479
  -1  -3  -5 296.784 27.7187   1 0.33142-0.35259-0.93032 0.81881 0.15874-0.45331
  -1  -3  -5 440.103 58.6185   3 0.89280-0.91389-0.44642 0.33499-0.06534-0.22936
   1  -3  -4 317.465 38.1938   1-0.11152 0.13305-0.94922 0.83768 0.29366-0.52932
  -1   3  -4 278.449 38.0610   2 0.93060-0.95159-0.18437 0.29583-0.31693 0.08120
   1   3  -4 283.459 45.4372   2 0.90914-0.88741-0.34840 0.45989-0.22829-0.00749
   1  -3  -4 400.166 48.8570   3 0.84507-0.82348-0.50718 0.39573 0.17043-0.40623
  -1  -3  -4 325.790 28.2117   1-0.19228 0.17110-0.93016 0.81866 0.31206-0.54772
  -1  -3  -4 341.014 44.8544   3 0.88601-0.90714-0.46427 0.35284-0.00655-0.22922
  -1  -3  -3 4248.40 130.530   3 0.87087-0.89204-0.48620 0.37479 0.07556-0.25238
   1  -3  -3 3971.95 118.732   1-0.41758 0.43909-0.83707 0.72554 0.35242-0.52918
   1  -3  -3 4204.73 136.582   3 0.79272-0.77117-0.52841 0.41697 0.30437-0.48122
  -1  -3  -2 3576.00 94.3600   3 0.82567-0.84688-0.51723 0.40582 0.22604-0.34392
  -1  -3  -1 515.630 33.1601   2 0.92444-0.94581-0.05036-0.06109-0.37901 0.32012
   1  -3   1 461.185 26.2572   4-0.87514 0.89651 0.01551-0.12675 0.48369-0.42483
  -1  -3   1 504.431 36.4862   3 0.89161-0.91292-0.37844 0.26705-0.25023 0.30917
  -1  -3   1 461.807 44.7686   2 0.90558-0.92709-0.36278 0.25131-0.21979 0.27877
   1  -3   1 487.085 42.7210   2 0.92816-0.90696-0.08735-0.02408-0.36275 0.42167
   1   3   1 478.006 27.5837   4-0.89990 0.92119 0.01577 0.09555 0.43588-0.37684
  -1  -3   2 3351.68 117.966   3 0.89623-0.91758-0.42630 0.31492-0.12554 0.24343
   1  -3   2 3420.32 97.1246   4-0.95379 0.97516 0.01623-0.12742 0.30010-0.18229
   1  -3   2 3354.76 118.165   2 0.92663-0.90550-0.24457 0.13313-0.28610 0.40396
  -1  -3   2 3243.34 122.619   2 0.87497-0.89655-0.45625 0.34478-0.16126 0.27917
   1   3   2 3581.71 90.4987   3 0.67685-0.65565-0.53913 0.65054 0.50125-0.38336
  -1   3   2 3595.63 98.5591   3 0.50075-0.52226-0.51675 0.62819 0.69431-0.57640
   1   3   2 3496.77 100.474   4-0.96197 0.98325 0.01628 0.09508 0.27277-0.15478
   1  -3   3 3861.50 152.656   3 0.89377-0.87244-0.38837 0.27697-0.22610 0.40290
  -1  -3   3 4007.11 150.212   2 0.83946-0.86111-0.53192 0.42044-0.10921 0.28605
  -1  -3   3 4052.64 155.104   3 0.89142-0.91281-0.45105 0.33967-0.05066 0.22749
   1   3   3 4049.85 125.122   3 0.75921-0.73804-0.53500 0.64642 0.37089-0.19407
   1  -3   3 4038.88 144.085   2 0.90432-0.88326-0.36761 0.25617-0.21690 0.39370
  -1   3   3 3901.08 131.720   3 0.64728-0.66883-0.53776 0.64920 0.54021-0.36336
  -1   3   4 350.626 48.6807   3 0.70178-0.72337-0.53926 0.65072 0.46559-0.22980
  -1  -3   4 317.892 47.4437   2 0.80193-0.82365-0.59360 0.48211-0.06303 0.29881
   1  -3   4 290.113 50.0008   3 0.89646-0.87517-0.42234 0.31094-0.13674 0.37249
   1  -3   4 302.121 45.3929   2 0.87092-0.84993-0.46614 0.35469-0.15472 0.39045
  -1  -3   4 340.657 53.2170   3 0.88437-0.90580-0.46740 0.35604 0.00444 0.23133
   1   3   4 332.172 44.2237   3 0.78252-0.76140-0.53083 0.64225 0.32575-0.08998
   1   3   5 416.266 56.8456   3 0.78878-0.76769-0.52939 0.64082 0.31276-0.01805
   1  -3   5 352.328 54.9202   2 0.83111-0.81020-0.54692 0.43546-0.09832 0.39298
  -1   3   5 401.496 58.8635   3 0.72711-0.74874-0.53827 0.64973 0.42625-0.13152
  -1  -3   5 409.241 61.1391   2 0.76275-0.78454-0.64584 0.53435-0.02069 0.31541
   1  -3   5 412.435 66.8348   3 0.89264-0.87139-0.44699 0.33561-0.06354 0.35823
  -1  -3   5 343.127 63.9609   3 0.87577-0.89724-0.48042 0.36906 0.05260 0.24211
  -1  -3   6 2766.31 175.811   3 0.86690-0.88840-0.49032 0.37897 0.09260 0.26105
   1  -3   6 2667.84 150.391   2 0.78699-0.76615-0.61472 0.50325-0.04630 0.39990
  -1   3   6 2586.80 97.2471   1-0.63190 0.61035-0.67942 0.79099 0.37181-0.01832
  -1   3   6 2664.76 158.679   3 0.73771-0.75938-0.53747 0.64893 0.40872-0.05504
  -1  -3   6 2553.48 155.993   2 0.71970-0.74157-0.69342 0.58192 0.02108 0.33258
   1  -3   6 2600.64 172.245   3 0.88578-0.86457-0.46473 0.35335-0.00494 0.35857
   1   3   6 2847.21 158.603   3 0.78777-0.76672-0.52964 0.64107 0.31488 0.03877
  -1  -3   7 1820.87 140.316   2 0.67572-0.69766-0.73417 0.62266 0.05995 0.35264
  -1  -3   7 1867.80 159.048   3 0.85684-0.87838-0.49908 0.38773 0.13117 0.28142
   1  -3   7 2025.95 164.206   3 0.87658-0.85540-0.47937 0.36800 0.04855 0.36401
  -1   3   7 1814.76 82.6795   1-0.63681 0.61525-0.67474 0.78632 0.37196 0.04044
  -1   3   7 1998.44 147.963   3 0.73988-0.76158-0.53727 0.64874 0.40505 0.00757
   1  -3   7 1933.15 137.614   2 0.73929-0.71852-0.67284 0.56137 0.00259 0.40995
   1   3   7 1972.67 144.735   3 0.78275-0.76174-0.53078 0.64222 0.32527 0.08732
   1   3   8 772.787 100.738   3 0.77505-0.75407-0.53236 0.64381 0.34075 0.13079
   1  -3   8 697.125 108.380   3 0.86660-0.84547-0.49061 0.37924 0.09381 0.37770
  -1   3   8 770.610 100.033   3 0.73722-0.75896-0.53751 0.64899 0.40954 0.06202
  -1  -3   8 850.276 102.830   2 0.63035-0.65236-0.76970 0.65818 0.09691 0.37461
   1  -3   8 702.487 93.1138   2 0.68908-0.66839-0.72251 0.61103 0.04849 0.42298
  -1  -3   8 779.890 98.4076   1 0.53650-0.55786-0.84114 0.72978 0.07415 0.39711
  -1  -3   8 743.705 107.925   3 0.84558-0.86716-0.50687 0.39553 0.16883 0.30271
   1  -3   9 261.512 58.6463   2 0.63760-0.61698-0.76441 0.65292 0.09119 0.43922
   1  -3   9 265.350 59.1330   1 0.52874-0.50741-0.84572 0.73433 0.07769 0.45248
   1  -3   9 255.222 64.1678   3 0.85475-0.83364-0.50066 0.38930 0.13856 0.39190
  -1   3   9 294.656 72.3918   3 0.73061-0.75239-0.53803 0.64952 0.42054 0.10997
  -1  -3   9 258.785 76.0368   3 0.83388-0.85549-0.51338 0.40205 0.20363 0.32684
   1   3   9 277.210 70.7837   3 0.76581-0.74487-0.53400 0.64545 0.35859 0.17189
  -1  -3   9 297.698 66.7238   1 0.45508-0.47645-0.88407 0.77272 0.10981 0.42037
   1   3  10 330.369 83.3991   3 0.75359-0.73269-0.53576 0.64723 0.38110 0.20832
  -1   3  10 339.938 82.8495   3 0.72209-0.74390-0.53857 0.65006 0.43433 0.15512
   1  -3  10 303.662 59.7693   1 0.43088-0.40956-0.89481 0.78342 0.11985 0.46922
  -1  -3  10 323.924 67.2351   1 0.37023-0.39162-0.91804 0.80670 0.14400 0.44508
  -1  -3  10 290.993 72.6399   3 0.82136-0.84301-0.51905 0.40773 0.23727 0.35215
   1  -3  10 321.671 88.8862   3 0.84249-0.82142-0.50872 0.39737 0.17839 0.41100
   1   3  11 829.886 128.274   3 0.74103-0.72017-0.53716 0.64863 0.40308 0.24528
   1  -3  11 723.525 130.637   3 0.82845-0.80742-0.51599 0.40464 0.21862 0.42972
  -1  -3  11 842.396 107.806   1 0.27187-0.29328-0.94550 0.83417 0.18036 0.46763
  -1  -3  11 767.746 133.397   3 0.80742-0.82911-0.52414 0.41282 0.27140 0.37696
   1  -3  11 793.494 103.159   1 0.31554-0.29424-0.93479 0.82342 0.16463 0.48336
  -1   3  11 864.664 139.852   3 0.71097-0.73282-0.53905 0.65055 0.45171 0.19668
  -1  -3  12 53.5875 62.3192   3 0.79277-0.81450-0.52840 0.41709 0.30426 0.40305
   1  -3  12 98.0580 42.9880   1 0.20052-0.17923-0.95820 0.84684 0.20475 0.50214
   1   3  12 142.972 81.2799   3 0.72714-0.70631-0.53827 0.64975 0.42620 0.28110
   1  -3  12 94.0793 82.2508   3 0.81319-0.79220-0.52217 0.41083 0.25765 0.44962
  -1   3  12 53.2496 57.4810   3 0.69829-0.72018-0.53931 0.65082 0.47074 0.23659
  -1  -3  12 16.4532 31.4965   1 0.16659-0.18801-0.96224 0.85092 0.21579 0.49111
  -1   3  13 437.707 108.443   3 0.68517-0.70710-0.53929 0.65080 0.48965 0.27663
  -1  -3  13 505.144 86.4337   1 0.04666-0.06810-0.96657 0.85526 0.25211 0.51371
  -1  -3  13 509.019 115.836   3 0.77719-0.79896-0.53194 0.42064 0.33650 0.42974
   1  -3  13 302.487 96.0595   3 0.79750-0.77654-0.52713 0.41580 0.29395 0.47227
   1  -3  13 569.561 85.8564   1 0.05788-0.03661-0.96681 0.85546 0.24889 0.51692
   1   3  13 503.682 113.573   3 0.71109-0.69030-0.53904 0.65053 0.45152 0.31473
   1  -3  14 77.2024 61.5331   3 0.78091-0.76000-0.53118 0.41985 0.32903 0.49614
   1   3  14-25.6104 61.7308   3 0.69400-0.67325-0.53933 0.65082 0.47702 0.34817
  -1   3  14-45.2315 50.7324   3 0.67054-0.69250-0.53894 0.65046 0.50985 0.31537
  -1  -3  14-1.28391 57.2569   3 0.76072-0.78252-0.53478 0.42349 0.36811 0.45708
   1   3  15 191.405 86.0592   3 0.67715-0.65643-0.53914 0.65064 0.50083 0.38330
   1  -3  15 214.464 91.9259   3 0.76306-0.74219-0.53443 0.42311 0.36374 0.52036
  -1  -3  15 409.160 121.579   3 0.74269-0.76453-0.53700 0.42571 0.40025 0.48388
  -1   3  15 232.313 84.8662   3 0.65278-0.67478-0.53810 0.64963 0.53322 0.35094
   1   3  16 4.68689 43.4826   3 0.65741-0.63674-0.53836 0.64987 0.52723 0.41584
  -1  -3  16 153.682 98.2892   3 0.72394-0.74582-0.53847 0.42719 0.43137 0.51171
  -1   3  16 67.5192 74.0334   3 0.63409-0.65613-0.53677 0.64831 0.55657 0.38653
   1  -3  16-100.597 61.0455   3 0.74360-0.72276-0.53691 0.42560 0.39868 0.54437
  -1  -3  17 156.652 106.033   3 0.70303-0.72495-0.53924 0.42797 0.46372 0.53829
  -1   3  17 53.7135 46.4022   3 0.61425-0.63632-0.53490 0.64645 0.58011 0.42193
   1  -3  17 167.426 94.2557   3 0.72337-0.70256-0.53850 0.42720 0.43229 0.56970
   1   3  17 37.9371 54.8873   3 0.63626-0.61562-0.53695 0.64846 0.55393 0.44809
   1   3  18 85.9846 75.2108   3 0.61397-0.59336-0.53487 0.64639 0.58044 0.48052
  -1  -3  18 81.6045 95.9277   3 0.68261-0.70456-0.53925 0.42798 0.49326 0.56770
  -1   3  18 101.404 83.1727   3 0.59296-0.61507-0.53241 0.64396 0.60404 0.45694
   1  -3  18 91.0715 91.9100   3 0.70070-0.67993-0.53928 0.42798 0.46719 0.59374
   1   3  19 108.781 85.1248   3 0.59029-0.56972-0.53206 0.64359 0.60695 0.51295
  -1   3  19 41.9040 77.6176   3 0.56955-0.59170-0.52914 0.64070 0.62891 0.49102
  -1  -4 -11 1676.69 86.1181   2 0.93045-0.95112-0.12723-0.02129-0.34448-0.30376
   1  -4 -10 340.455 46.4440   2 0.88073-0.85877-0.44145 0.29295-0.17093-0.41843
  -1  -4 -10 267.183 35.0511   2 0.92692-0.94766-0.24168 0.09315-0.28762-0.30169
   1  -4  -9 474.517 55.4064   2 0.83333-0.81144-0.54301 0.39450-0.10118-0.42925
  -1  -4  -9 445.952 46.3015   2 0.90747-0.92828-0.35527 0.20673-0.22424-0.30613
  -1  -4  -8 579.624 49.0156   2 0.86886-0.88974-0.47101 0.32247-0.15146-0.31997
   1  -4  -8 552.313 57.9051   2 0.76335-0.74153-0.64511 0.49659-0.02131-0.45018
   1   4  -7 583.721 71.6010   2 0.92523-0.90326-0.25728 0.40593-0.27935-0.13325
  -1   4  -7 644.604 74.4876   2 0.93092-0.95166-0.14605 0.29467-0.33559-0.07695
   1  -4  -7 634.041 60.0360   2 0.66517-0.64342-0.74297 0.59444 0.06880-0.48136
   1  -4  -7 616.376 56.8593   1 0.46193-0.44033-0.88087 0.73214 0.10692-0.51932
  -1  -4  -7 537.934 46.7846   2 0.79997-0.82093-0.59646 0.44791-0.06079-0.35172
  -1   4  -6 4015.99 178.792   2 0.93100-0.95181-0.15519 0.30380-0.33120-0.02240
   1   4  -6 4021.40 185.988   2 0.92275-0.90086-0.27634 0.42499-0.26905-0.08460
   1  -4  -6 3951.77 140.283   1 0.19795-0.17636-0.95855 0.80983 0.20560-0.55909
   1  -4  -6 4017.65 196.129   3 0.87765-0.85595-0.47795 0.32935 0.04310-0.39679
  -1  -4  -6 3701.08 111.988   2 0.67674-0.69777-0.73330 0.58474 0.05909-0.41265
  -1  -4  -6 4322.80 192.968   3 0.89375-0.91478-0.44263 0.29406-0.07712-0.27654
   1  -4  -5 2369.76 105.922   1-0.08990 0.11148-0.95314 0.80443 0.28840-0.58299
   1   4  -5 2487.38 138.177   2 0.92130-0.89948-0.28612 0.43476-0.26370-0.03103
  -1  -4  -5 2445.61 133.716   3 0.88778-0.90884-0.46053 0.31196-0.01936-0.27535
   1  -4  -5 2541.77 141.273   3 0.85796-0.83630-0.49820 0.34961 0.12715-0.42189
  -1  -4  -5 2313.29 86.8876   1-0.14093 0.11980-0.94310 0.79443 0.30058-0.59516
  -1   4  -5 2454.15 133.853   2 0.93099-0.95188-0.15413 0.30274-0.33172 0.03705
   1  -4  -4 2332.23 100.987   1-0.36794 0.38950-0.86306 0.71436 0.34504-0.58071
  -1  -4  -4 2357.18 115.461   3 0.87503-0.89613-0.48136 0.33280 0.05625-0.29202
   1  -4  -4 2351.15 119.882   3 0.82181-0.80019-0.51886 0.37027 0.23611-0.47191
  -1  -4  -4 2294.46 84.0221   1-0.52929 0.50815-0.76521 0.61655 0.36536-0.60103
   1   4  -4 2415.70 128.451   2 0.92123-0.89948-0.28661 0.43524-0.26343 0.02764
  -1   4  -4 2472.17 124.346   2 0.93079-0.95174-0.13883 0.28743-0.33902 0.10328
  -1  -4  -3 744.579 55.1428   3 0.84480-0.86593-0.50735 0.35880 0.17128-0.34811
   1  -4  -3 746.159 56.6688   1-0.60026 0.62180-0.70824 0.55955 0.37047-0.54723
   1  -4  -3 771.326 58.4676   3 0.74896-0.72738-0.53632 0.38774 0.38933-0.56618
  -1  -4  -2 8371.09 138.760   3 0.75075-0.77192-0.53611 0.38757 0.38617-0.50406
   1  -4  -2 8263.03 152.825   3 0.57783-0.55629-0.53036 0.38179 0.62027-0.73819
  -1  -4  -1 14781.4 204.111   2 0.92701-0.94840-0.07418-0.07441-0.36862 0.30973
  -1  -4   0 282.298 34.5143   2 0.92952-0.95098-0.20860 0.06000-0.30475 0.30479
   1  -4   0 323.655 37.1014   2 0.90591-0.88466 0.05376-0.20234-0.42125 0.42124
   1  -4   1 14451.9 247.669   2 0.92883-0.90766-0.09639-0.05219-0.35868 0.41761
  -1  -4   1 14662.1 252.739   2 0.91586-0.93740-0.31727 0.16866-0.24627 0.30525
   1   4   1 13600.9 136.121   4-0.86809 0.88937 0.01544 0.13297 0.49622-0.43716
   1  -4   1 13825.3 137.846   4-0.82894 0.85033 0.01500-0.16332 0.55919-0.50036
  -1  -4   1 14368.4 204.287   3 0.88045-0.90174-0.34464 0.19612-0.32689 0.38582
  -1   4   2 8560.31 147.196   3 0.33580-0.35734-0.47355 0.62212 0.81411-0.69620
   1  -4   2 8241.49 151.189   4-0.93907 0.96045 0.01612-0.16440 0.34343-0.22565
   1   4   2 8277.88 154.791   4-0.95147 0.97274 0.01621 0.13224 0.30740-0.18938
  -1  -4   2 8196.77 210.072   2 0.89329-0.91490-0.40539 0.25677-0.19384 0.31175
   1  -4   2 8003.71 203.423   2 0.92837-0.90727-0.22535 0.07676-0.29615 0.41401
  -1  -4   2 8107.09 190.864   3 0.89590-0.91722-0.40305 0.25454-0.18887 0.30675
   1   4   2 8464.03 131.163   3 0.47507-0.45390-0.51118 0.65972 0.71613-0.59824
   1  -4   3 762.928 72.8872   3 0.88970-0.86835-0.37125 0.22271-0.26721 0.44401
  -1  -4   3 770.967 72.3343   3 0.89540-0.91676-0.43384 0.28533-0.10364 0.28046
  -1  -4   3 775.004 72.1262   2 0.86570-0.88738-0.47831 0.32968-0.14656 0.32341
  -1   4   3 755.036 56.0325   3 0.53928-0.56086-0.52417 0.67276 0.65901-0.48215
   1  -4   3 778.261 57.3466   4-0.95984 0.98122 0.01627-0.16450 0.28017-0.10344
   1  -4   3 830.936 74.5164   2 0.91270-0.89167-0.33265 0.18406-0.23746 0.41425
   1   4   3 747.902 53.5909   3 0.65819-0.63705-0.53841 0.68696 0.52622-0.34939
   1  -4   4 2331.16 130.133   2 0.88730-0.86634-0.42334 0.27474-0.18255 0.41828
  -1  -4   4 2226.77 131.220   2 0.83361-0.85536-0.54251 0.39388-0.10154 0.33732
  -1  -4   4 2331.97 137.980   3 0.89030-0.91170-0.45432 0.30582-0.04005 0.27582
  -1   4   4 2242.81 112.536   3 0.62923-0.65085-0.53636 0.68495 0.56246-0.32666
   1   4   4 2278.44 111.436   3 0.71862-0.69751-0.53874 0.68730 0.43983-0.20406
   1  -4   4 2249.91 134.720   3 0.89636-0.87505-0.40906 0.26053-0.17305 0.40879
   1  -4   5 2549.10 159.754   3 0.89514-0.87386-0.43552 0.28699-0.09867 0.39334
  -1   4   5 2435.18 132.049   3 0.67302-0.69467-0.53902 0.68762 0.50649-0.21175
   1   4   5 2383.02 129.933   3 0.74045-0.71938-0.53722 0.68578 0.40408-0.10937
   1  -4   5 2427.70 140.643   2 0.85470-0.83381-0.50216 0.35355-0.13023 0.42490
  -1  -4   5 2448.23 156.263   3 0.88303-0.90447-0.46976 0.32127 0.01286 0.28185
  -1  -4   5 2300.89 142.669   2 0.79822-0.82004-0.59901 0.45037-0.05879 0.35352
   1  -4   6 3686.49 186.923   2 0.81739-0.79658-0.56986 0.42125-0.08124 0.43485
  -1  -4   6 4299.50 222.384   3 0.87473-0.89621-0.48172 0.33323 0.05767 0.29598
  -1   4   6 3816.49 185.871   3 0.69256-0.71425-0.53933 0.68794 0.47910-0.12542
  -1  -4   6 3912.80 200.039   2 0.75989-0.78178-0.64928 0.50064-0.01778 0.37144
   1   4   6 3960.64 184.608   3 0.74852-0.72750-0.53637 0.68495 0.39010-0.03644
   1  -4   6 4133.80 217.943   3 0.88990-0.86866-0.45539 0.30687-0.03654 0.39016
   1  -4   7 525.539 88.7479   3 0.88212-0.86092-0.47128 0.32277 0.01832 0.39424
   1  -4   7 541.210 75.3593   2 0.77424-0.75350-0.63153 0.48291-0.03262 0.44516
  -1   4   7 534.680 77.0651   3 0.70141-0.72314-0.53927 0.68788 0.46613-0.05351
  -1  -4   7 583.013 92.6801   3 0.86487-0.88639-0.49226 0.34378 0.10084 0.31175
  -1  -4   7 576.705 83.5002   2 0.71885-0.74082-0.69427 0.54562 0.02186 0.39073
   1   4   7 506.947 76.5301   3 0.74884-0.72785-0.53634 0.68492 0.38954 0.02306
   1   4   8 579.428 90.0407   3 0.74500-0.72405-0.53676 0.68535 0.39625 0.07529
   1  -4   8 688.951 111.134   3 0.87293-0.85177-0.48388 0.33537 0.06619 0.40532
   1  -4   8 545.412 82.2427   2 0.72845-0.70778-0.68444 0.53581 0.01292 0.45856
  -1   4   8 528.730 87.6197   3 0.70354-0.72531-0.53923 0.68785 0.46296 0.00861
  -1  -4   8 626.792 90.9098   2 0.67543-0.69747-0.73442 0.58575 0.06020 0.41133
  -1  -4   8 566.723 96.9182   3 0.85394-0.87550-0.50125 0.35278 0.14133 0.33020
  -1   4   9 451.419 84.6203   3 0.70033-0.72213-0.53929 0.68791 0.46774 0.06277
   1  -4   9 433.554 89.9913   3 0.86152-0.84040-0.49526 0.34676 0.11391 0.41653
   1  -4   9 411.991 78.7059   2 0.68264-0.66205-0.72820 0.57956 0.05405 0.47636
  -1  -4   9 494.274 82.4316   1 0.54039-0.56173-0.83881 0.69029 0.07237 0.45780
   1   4   9 465.573 81.1483   3 0.73879-0.71788-0.53737 0.68596 0.40690 0.12359
  -1  -4   9 366.501 83.9109   3 0.84277-0.86436-0.50856 0.36009 0.17752 0.35295
  -1  -4   9 442.580 81.1352   2 0.63018-0.65229-0.76982 0.62115 0.09705 0.43342
   1   4  10 317.083 75.6135   3 0.72862-0.70774-0.53817 0.68677 0.42380 0.16563
  -1  -4  10 295.047 75.3376   1 0.45959-0.48094-0.88198 0.73347 0.10791 0.48117
   1  -4  10 417.554 103.533   3 0.84936-0.82827-0.50444 0.35595 0.15671 0.43268
   1  -4  10 268.988 68.1774   1 0.51639-0.49504-0.85278 0.70424 0.08324 0.50582
  -1   4  10 259.265 77.8026   3 0.69406-0.71590-0.53933 0.68796 0.47693 0.11253
   1  -4  10 135.205 44.0383   2 0.62948-0.60895-0.77032 0.62168 0.09759 0.49175
  -1  -4  10 125.942 63.4178   3 0.82992-0.85155-0.51530 0.36684 0.21461 0.37481
   1  -4  11 1833.46 159.910   1 0.42800-0.40666-0.89603 0.74750 0.12103 0.52695
  -1  -4  11 1588.14 186.411   3 0.81599-0.83766-0.52114 0.37269 0.25078 0.39758
   1  -4  11 1627.60 189.689   3 0.83599-0.81493-0.51230 0.36382 0.19762 0.45071
  -1  -4  11 1939.57 173.356   1 0.37458-0.39595-0.91654 0.76805 0.14231 0.50567
   1   4  11 1646.89 180.133   3 0.71798-0.69714-0.53877 0.68738 0.44082 0.20754
  -1   4  11 1534.93 166.491   3 0.68607-0.70795-0.53930 0.68794 0.48838 0.16002
  -1   4  12 688.185 122.452   3 0.67536-0.69728-0.53909 0.68774 0.50329 0.20404
  -1  -4  12 741.957 116.579   1 0.27508-0.29646-0.94480 0.79632 0.17923 0.52767
  -1  -4  12 530.629 115.586   3 0.80164-0.82334-0.52594 0.37749 0.28468 0.42262
   1   4  12 673.884 126.942   3 0.70348-0.68268-0.53924 0.68785 0.46305 0.24426
   1  -4  12 548.666 121.058   3 0.82197-0.80095-0.51880 0.37032 0.23571 0.47156
   1  -4  12 671.733 108.498   1 0.31422-0.29290-0.93515 0.78663 0.16511 0.54178
   1  -4  13 277.206 60.4118   1 0.19879-0.17748-0.95844 0.80993 0.20532 0.56047
  -1  -4  13 294.761 103.484   3 0.78667-0.80840-0.52990 0.38146 0.31719 0.44905
  -1   4  13 248.095 80.1270   3 0.66277-0.68473-0.53863 0.68728 0.52021 0.24606
   1   4  13 253.395 79.8868   3 0.68930-0.66854-0.53932 0.68795 0.48378 0.28247
  -1  -4  13 234.115 67.8666   1 0.16783-0.18922-0.96211 0.81365 0.21540 0.55041
   1  -4  13 274.843 99.6937   3 0.80615-0.78517-0.52455 0.37608 0.27435 0.49187
  -1   4  14 154.433 71.7473   3 0.64918-0.67117-0.53788 0.68654 0.53781 0.28741
  -1  -4  14 189.063 95.9840   3 0.77032-0.79209-0.53323 0.38480 0.34997 0.47521
   1  -4  14 96.4759 64.7080   3 0.78955-0.76860-0.52921 0.38075 0.31114 0.51401
   1   4  14 19.8756 43.8697   3 0.67349-0.65277-0.53904 0.68767 0.50584 0.31935
   1  -4  15 94.2585 67.1074   3 0.77222-0.75132-0.53289 0.38444 0.34629 0.53781
   1   4  15 56.9563 54.4394   3 0.65550-0.63481-0.53826 0.68690 0.52971 0.35442
  -1   4  15 65.9259 46.9431   3 0.63069-0.65271-0.53649 0.68515 0.56070 0.32346
  -1  -4  15 100.000 76.5052   3 0.75206-0.77387-0.53595 0.38753 0.38384 0.50029
   1  -4  16 78.5409 86.6328   3 0.75261-0.73174-0.53589 0.38744 0.38285 0.56019
  -1  -4  16 160.241 82.1066   3 0.73422-0.75607-0.53776 0.38934 0.41458 0.52849
   1   4  16 51.2504 45.9725   3 0.63612-0.61547-0.53694 0.68558 0.55409 0.38899
  -1   4  16-53.8878 55.3194   3 0.61278-0.63485-0.53475 0.68342 0.58180 0.36130
   1   4  17 30.4844 45.6503   3 0.61553-0.59492-0.53504 0.68369 0.57862 0.42340
   1  -4  17 193.081 99.2272   3 0.73337-0.71254-0.53783 0.38939 0.41598 0.58601
  -1  -4  17 155.439 98.5492   3 0.71435-0.73624-0.53893 0.39052 0.44650 0.55551
  -1   4  17 248.606 99.9536   3 0.59334-0.61545-0.53246 0.68114 0.60362 0.39843
  -1  -4  18 53.4669 48.7575   3 0.69195-0.71387-0.53933 0.39093 0.47998 0.58097
  -1   4  18 109.713 75.7953   3 0.57182-0.59396-0.52948 0.67817 0.62656 0.43443
   1   4  18 9.10327 64.1648   3 0.59354-0.57296-0.53248 0.68114 0.60341 0.45755
   1  -4  18 54.0441 64.5331   3 0.71051-0.68972-0.53906 0.39063 0.45241 0.60851
  -1   4  19 0.23448 46.8484   3 0.54958-0.57176-0.52596 0.67465 0.64901 0.47092
   1   4  19-80.5228 61.3781   3 0.56942-0.54888-0.52912 0.67779 0.62904 0.49086
  -1  -5 -10 641.005 50.5262   2 0.92420-0.94497-0.26560 0.07993-0.27488-0.31443
   1  -5 -10 616.627 58.1994   2 0.86115-0.83921-0.48844 0.30280-0.13968-0.44968
   1  -5  -9 245.097 37.9917   2 0.79368-0.77182-0.60546 0.41981-0.05370-0.47673
  -1  -5  -9 304.133 35.6314   2 0.89185-0.91269-0.40983 0.22414-0.19106-0.33931
  -1  -5  -8 213.913 29.4294   2 0.82495-0.84586-0.55746 0.37177-0.09053-0.38090
   1  -5  -8 224.719 34.8043   1 0.50413-0.48247-0.85953 0.67363 0.08869-0.56001
   1  -5  -8 226.061 37.7243   2 0.69815-0.67636-0.71425 0.52859 0.04054-0.51203
  -1  -5  -7 243.173 29.4836   1 0.36771-0.38877-0.91890 0.73304 0.14498-0.55738
  -1  -5  -7 283.855 33.8225   2 0.70461-0.72560-0.70819 0.52249 0.03480-0.44730
   1  -5  -7 328.880 44.3567   1 0.23728-0.21564-0.95239 0.76649 0.19239-0.60480
   1  -5  -6 1109.20 81.4561   1-0.04026 0.06189-0.96027 0.77439 0.27583-0.62933
   1   5  -6 940.992 93.4294   2 0.92779-0.90587-0.23225 0.41805-0.29256-0.06110
  -1  -5  -6 1080.23 67.1287   1-0.05700 0.03592-0.95816 0.77231 0.28015-0.63364
  -1  -5  -6 1032.44 94.2284   3 0.89065-0.91165-0.45333 0.26762-0.04327-0.31039
   1  -5  -6 1132.64 101.821   3 0.86949-0.84778-0.48768 0.30194 0.08161-0.43530
  -1   5  -6 961.849 91.6528   2 0.93024-0.95102-0.12158 0.30735-0.34712-0.00649
   1  -5  -5 1467.17 88.5389   1-0.30201 0.32362-0.89260 0.70672 0.33386-0.62845
  -1  -5  -5 1419.58 76.6700   1-0.41535 0.39426-0.83831 0.65248 0.35211-0.64669
  -1  -5  -5 1430.69 102.652   3 0.88058-0.90162-0.47372 0.28802 0.02725-0.32197
   1  -5  -5 1500.47 110.038   3 0.84401-0.82233-0.50782 0.32209 0.17371-0.46845
  -1   5  -5 1609.22 113.947   2 0.93006-0.95092-0.11762 0.30337-0.34896 0.05428
   1   5  -5 1528.37 113.998   2 0.92728-0.90544-0.23787 0.42366-0.28962-0.00510
  -1   5  -4 1033.39 84.7839   2 0.92918-0.95011-0.10157 0.28732-0.35633 0.12059
   1  -5  -4 992.924 76.7101   3 0.79682-0.77517-0.52732 0.34159 0.29545-0.53125
   1  -5  -4 988.062 71.8280   1-0.52661 0.54821-0.76717 0.58131 0.36512-0.60080
  -1  -5  -4 931.399 71.8944   3 0.85962-0.88069-0.49686 0.31117 0.12107-0.35685
   1  -5  -3 3204.56 116.902   3 0.70208-0.68048-0.53926 0.35354 0.46514-0.64200
  -1  -5  -3 3174.98 109.210   3 0.81018-0.83129-0.52322 0.33753 0.26488-0.44172
   1  -5  -2 3812.19 103.748   3 0.49650-0.47493-0.51586 0.33015 0.69801-0.81593
  -1  -5  -2 3771.22 92.7513   3 0.66050-0.68165-0.53852 0.35284 0.52321-0.64110
  -1  -5  -2 3843.42 108.977   2 0.91244-0.93379 0.02388-0.20962-0.40966 0.29184
  -1  -5  -1 3681.24 118.371   2 0.92886-0.95028-0.09681-0.08893-0.35849 0.29960
  -1  -5   0 1784.32 90.8333   2 0.92995-0.95144-0.20065 0.01490-0.30878 0.30882
   1  -5   0 1818.10 90.7888   2 0.91479-0.89358 0.01188-0.19760-0.40488 0.40488
   1  -5   1 3791.31 139.881   2 0.92963-0.90848-0.10906-0.07667-0.35290 0.41184
   1   5   1 3436.00 66.2453   4-0.81979 0.84105 0.01489 0.17061 0.57253-0.51343
  -1  -5   1 3563.22 136.597   2 0.92034-0.94190-0.29217 0.10641-0.26035 0.31934
  -1  -5   2 3774.22 134.387   3 0.89315-0.91445-0.38523 0.19958-0.23382 0.35169
   1   5   2 3695.59 102.145   4-0.93522 0.95648 0.01609 0.16946 0.35377-0.23573
  -1  -5   2 3868.45 155.082   2 0.90336-0.92499-0.37121 0.18545-0.21474 0.33266
   1  -5   2 3767.79 153.127   2 0.92912-0.90805-0.21494 0.02921-0.30151 0.41938
   1  -5   2 3693.14 101.113   4-0.91758 0.93898 0.01594-0.20131 0.39729-0.27954
  -1   5   3 3230.69 110.574   3 0.41674-0.43835-0.49685 0.68257 0.76110-0.58424
   1  -5   3 3079.02 113.264   4-0.94862 0.97001 0.01619-0.20152 0.31609-0.13939
   1  -5   3 3257.42 149.349   2 0.91711-0.89611-0.31071 0.12497-0.24998 0.42679
   1  -5   3 3205.65 146.390   3 0.88583-0.86445-0.35893 0.17325-0.29545 0.47224
  -1  -5   3 3132.27 149.621   2 0.88045-0.90215-0.44220 0.25643-0.17044 0.34730
   1   5   3 3108.25 101.234   3 0.52396-0.50285-0.52136 0.70705 0.67343-0.49660
   1   5   3 3127.49 115.172   4-0.95803 0.97928 0.01625 0.16934 0.28630-0.10930
  -1  -5   3 3157.29 142.418   3 0.89656-0.91790-0.41911 0.23347-0.14574 0.32256
   1   5   4 901.638 67.2465   3 0.63240-0.61132-0.53663 0.72233 0.55863-0.32286
  -1  -5   4 977.266 91.0091   3 0.89352-0.91490-0.44361 0.25797-0.07412 0.30988
   1   5   4 954.179 76.2358   4-0.96366 0.98491 0.01629 0.16935 0.26673-0.03078
   1  -5   4 973.890 93.3615   2 0.89673-0.87579-0.39437 0.20862-0.20066 0.43640
   1  -5   4 953.633 73.2973   4-0.95692 0.97831 0.01625-0.20153 0.28996-0.05431
  -1  -5   4 983.654 93.1943   2 0.85370-0.87548-0.50422 0.31844-0.12880 0.36460
  -1   5   4 929.921 71.3626   3 0.54254-0.56418-0.52475 0.71047 0.65587-0.42007
   1  -5   4 1023.43 94.3465   3 0.89538-0.87404-0.39848 0.21282-0.20067 0.43640
  -1   5   5 1426.14 101.285   3 0.60718-0.62886-0.53413 0.71986 0.58820-0.29345
   1  -5   5 1512.26 126.603   3 0.89623-0.87493-0.42623 0.24057-0.12574 0.42041
  -1  -5   5 1400.64 118.236   2 0.82308-0.84492-0.56059 0.37481-0.08820 0.38293
   1  -5   5 1401.63 99.6569   4-0.95840 0.97979 0.01626-0.20149 0.28504 0.00956
   1  -5   5 1489.51 115.707   2 0.86972-0.84886-0.46899 0.28323-0.15282 0.44749
   1   5   5 1357.68 95.7291   3 0.67945-0.65841-0.53919 0.72489 0.49765-0.20293
  -1  -5   5 1496.43 130.266   3 0.88789-0.90930-0.46029 0.27466-0.02016 0.31486
   1   5   5 1483.49 106.853   4-0.96375 0.98500 0.01629 0.16940 0.26640 0.02850
  -1  -5   6 902.115 106.249   2 0.78771-0.80963-0.61374 0.42794-0.04709 0.40076
   1   5   6 1008.47 93.5944   3 0.69936-0.67836-0.53930 0.72501 0.46917-0.11551
   1  -5   6 952.571 99.0462   2 0.83720-0.81641-0.53607 0.35031-0.10621 0.45982
  -1   5   6 944.637 90.6491   3 0.64303-0.66475-0.53747 0.72320 0.54556-0.19187
  -1  -5   6 935.147 108.830   3 0.88020-0.90165-0.47429 0.28867 0.02937 0.32427
   1  -5   6 1055.99 116.223   3 0.89248-0.87121-0.44759 0.26194-0.06166 0.41527
   1  -5   7 369.811 76.8712   3 0.88597-0.86474-0.46436 0.27871-0.00623 0.41879
  -1  -5   7 349.109 74.9474   2 0.75093-0.77292-0.65979 0.47399-0.00879 0.42139
   1  -5   7 265.322 56.1930   2 0.80031-0.77960-0.59597 0.41020-0.06118 0.47372
   1   5   7 321.558 57.8403   3 0.70808-0.68712-0.53913 0.72485 0.45611-0.04351
  -1   5   7 327.940 58.0278   3 0.65832-0.68007-0.53841 0.72416 0.52606-0.11343
  -1  -5   7 347.716 75.0896   3 0.87100-0.89249-0.48606 0.30044 0.07497 0.33761
  -1  -5   8 223.145 67.8480   3 0.86067-0.88219-0.49599 0.31038 0.11715 0.35438
   1  -5   8 280.533 67.7623   2 0.75933-0.73869-0.64995 0.46418-0.01721 0.48869
   1  -5   8 279.715 66.2730   3 0.87701-0.85581-0.47881 0.29317 0.04639 0.42511
  -1   5   8 207.518 54.4167   3 0.66657-0.68836-0.53879 0.72455 0.51518-0.04361
   1   5   8 283.188 64.5875   3 0.70915-0.68822-0.53910 0.72482 0.45449 0.01705
  -1  -5   8 210.353 58.7012   2 0.71062-0.73269-0.70241 0.51661 0.02938 0.44215
  -1  -5   9 265.288 79.0627   3 0.84936-0.87092-0.50444 0.31884 0.15670 0.37376
   1  -5   9 272.247 81.1943   3 0.86721-0.84605-0.49002 0.30438 0.09132 0.43913
   1   5   9 330.735 70.0235   3 0.70551-0.68462-0.53919 0.72492 0.46001 0.07048
  -1   5   9 372.132 80.3235   3 0.66778-0.68961-0.53884 0.72460 0.51356 0.01695
  -1  -5   9 168.061 54.0290   2 0.66743-0.68957-0.74111 0.55529 0.06692 0.46355
   1  -5   9 271.690 66.4842   2 0.71454-0.69397-0.69857 0.51279 0.02582 0.50460
  -1  -5  10 653.973 104.880   2 0.62212-0.64432-0.77554 0.58972 0.10332 0.48608
   1  -5  10 619.130 101.322   2 0.66661-0.64611-0.74179 0.55600 0.06761 0.52174
  -1  -5  10 644.983 112.110   3 0.83706-0.85866-0.51174 0.32615 0.19451 0.39490
  -1  -5  10 634.437 107.156   1 0.53129-0.55261-0.84423 0.65857 0.07653 0.51254
  -1   5  10 636.474 102.362   3 0.66449-0.68636-0.53871 0.72447 0.51794 0.07152
   1  -5  10 713.805 125.919   3 0.85534-0.83422-0.50022 0.31459 0.13648 0.45291
   1   5  10 583.569 97.6558   3 0.69818-0.67733-0.53931 0.72505 0.47090 0.11852
  -1   5  11 292.229 71.5153   3 0.65708-0.67898-0.53835 0.72412 0.52767 0.12073
  -1  -5  11 330.463 97.6169   3 0.82399-0.84563-0.51795 0.33237 0.23046 0.41789
   1  -5  11 238.703 85.9696   3 0.84291-0.82183-0.50848 0.32286 0.17710 0.47122
   1  -5  11 319.716 77.7984   2 0.61635-0.59593-0.77952 0.59372 0.10776 0.54052
   1  -5  11 401.868 78.2598   1 0.50434-0.48296-0.85942 0.67373 0.08860 0.55937
   1   5  11 287.050 76.7478   3 0.68947-0.66866-0.53932 0.72507 0.48355 0.16483
  -1  -5  11 388.128 83.7573   1 0.45139-0.47272-0.88576 0.70012 0.11135 0.53663
   1  -5  12 188.753 79.9564   3 0.82854-0.80749-0.51595 0.33033 0.21838 0.48889
  -1   5  12 214.100 72.9725   3 0.64966-0.67160-0.53791 0.72369 0.53720 0.17014
   1   5  12 227.777 71.8585   3 0.67809-0.65732-0.53916 0.72491 0.49953 0.20778
   1  -5  12 318.132 78.7662   1 0.40954-0.38818-0.90357 0.71788 0.12851 0.57837
  -1  -5  12 206.893 62.9785   1 0.36455-0.38589-0.91996 0.73432 0.14619 0.56070
  -1  -5  12 281.059 97.4063   3 0.80967-0.83134-0.52339 0.33781 0.26609 0.44120
  -1  -5  13 132.334 74.2999   3 0.79440-0.81611-0.52797 0.34240 0.30073 0.46551
   1   5  13 192.345 71.3866   3 0.66483-0.64410-0.53872 0.72448 0.51748 0.24877
   1  -5  13 189.550 82.5656   3 0.81290-0.79190-0.52227 0.33667 0.25833 0.50787
  -1  -5  13 206.571 72.0287   1 0.26508-0.28644-0.94697 0.76134 0.18275 0.58305
   1  -5  13 91.9704 43.0648   1 0.30285-0.28150-0.93814 0.75247 0.16926 0.59653
  -1   5  13 215.797 74.3653   3 0.63586-0.65784-0.53692 0.72271 0.55442 0.21187
   1  -5  14 54.4380 74.8982   3 0.79667-0.77570-0.52736 0.34176 0.29577 0.52938
  -1   5  14-43.7184 58.5026   3 0.62143-0.64345-0.53563 0.72143 0.57173 0.25349
   1   5  14 58.6347 49.2464   3 0.65064-0.62994-0.53797 0.72374 0.53595 0.28924
  -1  -5  14 79.1005 66.0431   3 0.77804-0.79978-0.53177 0.34621 0.33482 0.49036
  -1  -5  15 530.313 134.389   3 0.76078-0.78257-0.53477 0.34921 0.36799 0.51613
   1  -5  15 320.065 113.311   3 0.77952-0.75858-0.53147 0.34588 0.33185 0.55225
  -1   5  15 446.117 103.706   3 0.60653-0.62858-0.53405 0.71986 0.58894 0.29523
   1   5  15 412.986 103.716   3 0.63144-0.61078-0.53655 0.72232 0.55979 0.32435
   1  -5  16 193.894 86.5862   3 0.76099-0.74010-0.53474 0.34916 0.36760 0.57544
   1   5  16 296.222 107.426   3 0.61283-0.59220-0.53475 0.72053 0.58175 0.36133
  -1   5  16 342.870 109.274   3 0.58925-0.61134-0.53193 0.71774 0.60808 0.33503
  -1  -5  16 78.4891 65.4145   3 0.74189-0.76371-0.53708 0.35153 0.40162 0.54145
  -1   5  17 760.383 157.248   3 0.56986-0.59199-0.52919 0.71501 0.62858 0.37346
   1  -5  17 752.810 178.441   3 0.74075-0.71989-0.53719 0.35161 0.40356 0.59842
  -1  -5  17 717.743 167.161   3 0.72222-0.74408-0.53856 0.35302 0.43412 0.56788
   1   5  17 529.675 123.716   3 0.59271-0.57212-0.53238 0.71816 0.60431 0.39771
   1   5  18-0.21633 48.7702   3 0.57051-0.54996-0.52929 0.71508 0.62792 0.43305
   1  -5  18 43.5563 77.4112   3 0.72039-0.69957-0.53866 0.35309 0.43703 0.62389
  -1   5  18 60.4989 57.7338   3 0.54961-0.57178-0.52596 0.71178 0.64898 0.41201
  -1  -5  18-106.188 77.5771   3 0.70010-0.72200-0.53929 0.35375 0.46808 0.59287
   1   5  19-153.200 74.9920   3 0.54616-0.52565-0.52537 0.71117 0.65236 0.46755
  -1   5  19 7.35711 42.4014   3 0.52529-0.54749-0.52161 0.70745 0.67220 0.44773
   1  -6 -10 1665.21 92.3422   2 0.83463-0.81272-0.54069 0.31790-0.10286-0.48649
   1  -6  -9 2816.13 123.700   2 0.74329-0.72145-0.66844 0.44564-0.00128-0.52913
  -1  -6  -9 2445.97 89.0471   2 0.86696-0.88782-0.47543 0.25260-0.14850-0.38187
   1  -6  -8 394.456 48.3882   2 0.61570-0.59393-0.77997 0.55716 0.10826-0.57975
   1  -6  -8 396.522 48.4662   1 0.30674-0.28505-0.93714 0.71407 0.16785-0.63917
  -1  -6  -8 413.593 39.9656   2 0.75554-0.77648-0.65443 0.43159-0.01340-0.45803
  -1  -6  -8 282.508 30.2371   1 0.46794-0.48896-0.87801 0.65498 0.10437-0.57569
  -1  -6  -7 657.254 81.0552   3 0.89356-0.91449-0.44347 0.22062-0.07454-0.33807
  -1  -6  -7 568.288 51.7945   1 0.04301-0.06404-0.96646 0.74345 0.25315-0.66555
   1  -6  -7 631.943 65.3218   1 0.03298-0.01130-0.96610 0.74304 0.25598-0.66840
  -1  -6  -6 1830.07 96.4378   1-0.30037 0.27933-0.89326 0.67026 0.33356-0.68706
  -1  -6  -6 1910.30 127.168   3 0.88650-0.90747-0.46328 0.24044-0.00995-0.34372
   1  -6  -6 1896.38 110.569   1-0.22687 0.24853-0.91981 0.69677 0.31934-0.67285
   1  -6  -6 1848.56 127.759   3 0.86125-0.83951-0.49549 0.27261 0.11494-0.46863
  -1  -6  -5 2510.62 111.381   1-0.56256 0.54150-0.73973 0.51674 0.36810-0.66268
  -1  -6  -5 2645.63 136.813   3 0.87207-0.89308-0.48487 0.26203 0.07017-0.36489
   1   6  -5 2926.60 160.755   2 0.93029-0.90841-0.19327 0.41620-0.31249 0.01776
   1  -6  -5 2596.66 127.820   1-0.44725 0.46890-0.81987 0.59684 0.35638-0.65098
  -1   6  -5 2815.77 154.169   2 0.92787-0.94871-0.08388 0.30678-0.36431 0.06963
   1  -6  -5 2552.38 139.801   3 0.82867-0.80696-0.51588 0.29302 0.21803-0.51278
   1  -6  -4 2672.78 125.148   1-0.62185 0.64349-0.68883 0.46581 0.37145-0.60714
  -1  -6  -4 2773.00 121.521   3 0.84207-0.86311-0.50897 0.28614 0.17968-0.41546
   1  -6  -4 2736.47 126.028   3 0.77078-0.74911-0.53315 0.31029 0.34908-0.58489
  -1  -6  -3 1077.69 62.1490   2 0.90199-0.92329 0.06980-0.29268-0.42730 0.25054
   1  -6  -3 1000.67 65.4951   3 0.65626-0.63462-0.53830 0.31545 0.52873-0.70560
  -1  -6  -3 965.871 61.1216   3 0.77126-0.79234-0.53306 0.31024 0.34816-0.52500
  -1  -6  -2 2682.76 104.916   2 0.92112-0.94249-0.02567-0.19722-0.38950 0.27168
  -1  -6  -2 2672.88 78.9989   3 0.57048-0.59160-0.52928 0.30647 0.62794-0.74584
   1  -6  -2 2833.05 91.0631   3 0.42724-0.40564-0.49959 0.27674 0.75345-0.87137
  -1  -6  -1 5337.14 157.575   2 0.93008-0.95153-0.11806-0.10483-0.34875 0.28987
   1  -6  -1 5555.90 162.309   2 0.89921-0.87794 0.08055-0.30341-0.43128 0.37234
  -1  -6   0 477.016 51.8803   2 0.92992-0.95144-0.20123-0.02167-0.30849 0.30854
   1  -6   0 524.043 54.2278   2 0.92074-0.89955-0.02309-0.19978-0.39058 0.39058
   1  -6   1 5638.83 184.122   2 0.93031-0.90919-0.12338-0.09949-0.34628 0.40521
  -1  -6   1 5721.52 186.084   2 0.92222-0.94381-0.27999 0.05709-0.26706 0.32605
   1  -6   2 2618.64 137.858   2 0.92922-0.90817-0.21345-0.00943-0.30227 0.42014
  -1  -6   2 2819.67 147.179   2 0.90859-0.93025-0.35069 0.12778-0.22694 0.34487
  -1  -6   2 2711.07 121.860   3 0.88967-0.91094-0.37112 0.14833-0.26752 0.38540
   1   6   2 2636.95 85.7649   4-0.91409 0.93533 0.01590 0.20673 0.40528-0.28720
   1  -6   2 2697.94 84.9625   4-0.88806 0.90947 0.01565-0.23811 0.45953-0.34181
   1   6   3 1058.00 56.7498   3 0.36444-0.34335-0.48222 0.70504 0.79652-0.61968
  -1  -6   3 936.942 93.6149   2 0.88956-0.91129-0.41673 0.19381-0.18673 0.36359
   1  -6   3 1079.28 90.9613   3 0.88277-0.86136-0.35051 0.12770-0.31414 0.49092
   1   6   3 987.831 66.3940   4-0.94577 0.96701 0.01617 0.20651 0.32452-0.14749
   1  -6   3 947.952 61.9219   4-0.93226 0.95367 0.01606-0.23848 0.36150-0.18483
   1  -6   3 996.104 91.9749   2 0.91931-0.89833-0.29841 0.07552-0.25689 0.43370
  -1  -6   3 959.500 82.5272   3 0.89632-0.91763-0.40833 0.18555-0.17500 0.35182
  -1   6   4 2785.43 119.513   3 0.44242-0.46409-0.50343 0.72629 0.74205-0.50624
  -1  -6   4 2820.26 164.880   2 0.86685-0.88865-0.47568 0.25275-0.14833 0.38413
   1   6   4 2788.34 113.435   3 0.52617-0.50512-0.52178 0.74461 0.67139-0.43561
   1  -6   4 2796.11 155.898   3 0.89401-0.87264-0.38966 0.16686-0.22291 0.45863
  -1  -6   4 2797.58 155.812   3 0.89542-0.91676-0.43371 0.21093-0.10403 0.33978
   1  -6   4 2808.56 125.794   4-0.94614 0.96755 0.01617-0.23855 0.32342-0.08780
   1   6   4 2717.41 129.529   4-0.95502 0.97626 0.01624 0.20649 0.29617-0.06019
   1  -6   4 3041.46 167.017   2 0.90242-0.88151-0.37467 0.15177-0.21266 0.44841
  -1  -6   5 2582.41 165.407   2 0.83953-0.86140-0.53181 0.30887-0.10929 0.40402
   1  -6   5 2706.83 166.744   2 0.87910-0.85827-0.44574 0.22283-0.16815 0.46283
   1  -6   5 2636.32 168.120   3 0.89658-0.87525-0.41795 0.19516-0.14895 0.44362
   1  -6   5 2521.96 134.047   4-0.95026 0.97166 0.01620-0.23853 0.31111-0.01654
   1   6   5 2665.89 129.264   3 0.60262-0.58161-0.53360 0.75644 0.59334-0.29862
  -1  -6   5 2691.80 166.981   3 0.89087-0.91226-0.45269 0.22993-0.04535 0.34004
  -1   6   5 2465.19 127.722   3 0.53074-0.55245-0.52263 0.74550 0.66712-0.37236
   1   6   5 2580.56 139.554   4-0.95700 0.97824 0.01625 0.20653 0.28971 0.00521
   1   6   6 1769.14 117.523   3 0.64276-0.62178-0.53745 0.76029 0.54589-0.19223
  -1  -6   6 1809.86 149.770   3 0.88406-0.90548-0.46796 0.24520 0.00642 0.34722
   1  -6   6 1744.43 148.063   3 0.89419-0.87290-0.44065 0.21786-0.08320 0.43681
   1  -6   6 1857.69 144.445   2 0.85128-0.83052-0.50914 0.28623-0.12537 0.47898
  -1  -6   6 2003.30 153.944   2 0.80862-0.83057-0.58358 0.36064-0.07079 0.42445
  -1   6   6 1808.63 122.486   3 0.57942-0.60117-0.53059 0.75346 0.61859-0.26490
  -1  -6   7 678.148 99.8016   3 0.87597-0.89743-0.48017 0.25742 0.05162 0.36096
   1   6   7 540.143 71.3894   3 0.65933-0.63840-0.53846 0.76131 0.52474-0.11213
   1  -6   7 589.402 87.3316   2 0.81894-0.79825-0.56738 0.34446-0.08312 0.49567
   1  -6   7 569.521 91.3604   3 0.88886-0.86760-0.45802 0.23523-0.02782 0.44037
  -1   6   7 569.642 78.5447   3 0.60748-0.62926-0.53416 0.75704 0.58786-0.17522
  -1  -6   7 635.764 92.4314   2 0.77422-0.79624-0.63156 0.40862-0.03259 0.44520
  -1  -6   8 480.188 91.7577   3 0.86612-0.88762-0.49107 0.26833 0.09579 0.37573
  -1  -6   8 455.317 81.4560   2 0.73767-0.75976-0.67461 0.45166 0.00415 0.46739
   1  -6   8 501.417 97.8689   3 0.88104-0.85982-0.47300 0.25022 0.02460 0.44689
   1  -6   8 361.170 71.2550   2 0.78176-0.76115-0.62174 0.39882-0.04063 0.51212
  -1   6   8 334.290 62.5460   3 0.62124-0.64306-0.53561 0.75850 0.57196-0.10039
   1   6   8 331.464 61.9947   3 0.66794-0.64704-0.53885 0.76170 0.51334-0.04179
   1   6   9 2767.78 192.262   3 0.66906-0.64820-0.53889 0.76175 0.51184 0.01866
   1  -6   9 2767.89 204.398   2 0.74068-0.72014-0.67131 0.44838 0.00124 0.52918
  -1   6   9 2767.65 189.842   3 0.62736-0.64921-0.53619 0.75909 0.56470-0.03419
   1  -6   9 2755.04 226.031   3 0.87137-0.85018-0.48566 0.26289 0.07334 0.45710
  -1  -6   9 2734.17 209.386   2 0.69745-0.71961-0.71491 0.49194 0.04117 0.48931
  -1  -6   9 2883.22 228.122   3 0.85503-0.87657-0.50045 0.27771 0.13755 0.39291
  -1  -6  10 1543.37 179.438   3 0.84355-0.86512-0.50810 0.28537 0.17514 0.41426
  -1   6  10 1942.32 179.782   3 0.62764-0.64954-0.53622 0.75912 0.56436 0.02510
   1   6  10 1722.65 161.761   3 0.66548-0.64466-0.53875 0.76162 0.51663 0.07280
   1  -6  10 1832.78 198.188   3 0.86011-0.83896-0.49645 0.27369 0.11924 0.47014
   1  -6  10 1719.08 173.686   2 0.69629-0.67582-0.71597 0.49303 0.04219 0.54717
  -1  -6  10 1799.42 179.768   1 0.58399-0.60527-0.81066 0.58784 0.05186 0.53720
  -1  -6  10 1720.24 178.349   2 0.65464-0.67688-0.75141 0.52844 0.07748 0.51193
  -1  -6  11 467.506 112.281   3 0.83021-0.85182-0.51517 0.29244 0.21384 0.43451
   1  -6  11 387.027 103.483   3 0.84773-0.82662-0.50551 0.28275 0.16199 0.48633
  -1  -6  11 409.574 96.0095   1 0.51068-0.53198-0.85596 0.63315 0.08579 0.56218
   1  -6  11 377.746 85.6098   1 0.56211-0.54069-0.82525 0.60240 0.06228 0.58568
   1   6  11 315.314 75.8988   3 0.65766-0.63687-0.53838 0.76126 0.52692 0.12146
  -1  -6  11 352.277 82.1697   2 0.60885-0.63116-0.78459 0.56161 0.11348 0.53486
   1  -6  11 294.730 75.3110   2 0.64889-0.62849-0.75589 0.53294 0.08215 0.56614
  -1   6  11 356.538 83.9990   3 0.62362-0.64556-0.53584 0.75875 0.56914 0.07926
   1  -6  12 353.413 93.2926   2 0.59649-0.57617-0.79264 0.56969 0.12277 0.58446
   1  -6  12 283.676 80.5505   1 0.48164-0.46024-0.87127 0.64843 0.09851 0.60836
   1   6  12 261.759 75.7426   3 0.64983-0.62909-0.53792 0.76081 0.53698 0.17034
  -1  -6  12 271.527 97.9071   3 0.81582-0.83747-0.52121 0.29849 0.25120 0.45609
  -1  -6  12 284.525 76.9836   1 0.43248-0.45378-0.89413 0.67133 0.11919 0.58769
   1  -6  12 294.801 101.221   3 0.83416-0.81309-0.51324 0.29049 0.20284 0.50443
  -1   6  12 170.161 63.1486   3 0.61707-0.63904-0.53519 0.75811 0.57684 0.13050
  -1  -6  13 68.1698 55.2434   1 0.34097-0.36229-0.92748 0.70469 0.15517 0.61063
   1  -6  13 81.8585 54.4587   1 0.38624-0.36485-0.91240 0.68957 0.13776 0.62802
  -1   6  13 18.0589 45.0373   3 0.60690-0.62890-0.53410 0.75702 0.58852 0.17776
   1  -6  13 116.272 72.4890   3 0.81963-0.79860-0.51974 0.29700 0.24167 0.52453
  -1  -6  13 143.169 69.7999   3 0.80084-0.82253-0.52617 0.30346 0.28648 0.47975
   1   6  13-41.8463 45.4876   3 0.63546-0.61475-0.53689 0.75978 0.55491 0.21135
  -1   6  14 72.8976 54.9178   3 0.59453-0.61657-0.53261 0.75554 0.60232 0.22291
  -1  -6  14 80.5375 78.9704   3 0.78524-0.80696-0.53023 0.30752 0.32017 0.50501
   1   6  14 13.0193 38.8635   3 0.62041-0.59974-0.53553 0.75843 0.57294 0.25226
   1   6  15 281.057 91.3667   3 0.60494-0.58431-0.53387 0.75678 0.59073 0.29341
  -1   6  15 253.876 84.6330   3 0.57887-0.60096-0.53051 0.75345 0.61917 0.26500
  -1  -6  15 295.372 118.084   3 0.76811-0.78987-0.53361 0.31092 0.35421 0.52991
   1  -6  15 327.693 120.836   3 0.78634-0.76538-0.52997 0.30725 0.31787 0.56622
  -1   6  16 59.6697 60.4964   3 0.56293-0.58505-0.52813 0.75107 0.63568 0.30743
  -1  -6  16 109.988 78.5493   3 0.74910-0.77090-0.53631 0.31362 0.38908 0.55398
   1  -6  16 69.9276 65.8372   3 0.76809-0.74717-0.53362 0.31090 0.35425 0.58878
   1   6  16 26.0167 54.2799   3 0.58708-0.56648-0.53164 0.75456 0.61042 0.33266
  -1   6  17-3.33168 55.8333   3 0.54367-0.56583-0.52494 0.74790 0.65478 0.34728
  -1  -6  17 112.693 96.5709   3 0.72976-0.75159-0.53809 0.31541 0.42193 0.58007
   1   6  17 27.4635 50.4560   3 0.56707-0.54651-0.52877 0.75169 0.63145 0.37058
   1  -6  17 33.0307 83.1893   3 0.74791-0.72703-0.53644 0.31373 0.39118 0.61080
  -1   6  18 43.2853 40.9563   3 0.52301-0.54521-0.52118 0.74414 0.67431 0.38669
   1   6  18-33.7224 60.5644   3 0.54477-0.52424-0.52513 0.74806 0.65372 0.40725
   1  -6  18 180.096 114.140   3 0.72704-0.70619-0.53828 0.31557 0.42637 0.63455
  -1  -6  18 19.6780 56.8521   3 0.70800-0.72987-0.53913 0.31646 0.45624 0.60470
   1   6  19 244.875 86.9073   3 0.52204-0.50155-0.52100 0.74393 0.67520 0.44471
  -1   6  19-48.2396 51.5282   3 0.50032-0.52255-0.51666 0.73963 0.69469 0.42525
  -1  -7 -10 39.1345 11.3181   2 0.91610-0.93692-0.31602 0.05605-0.24698-0.34232
   1  -7 -10 47.5696 19.1378   2 0.80053-0.77864-0.59565 0.33571-0.06143-0.52792
   1  -7  -9 1389.99 87.9166   1 0.40333-0.38159-0.90599 0.64576 0.13099-0.66124
   1  -7  -9 1462.85 89.7571   2 0.67858-0.65676-0.73172 0.47178 0.05752-0.58794
  -1  -7  -9 1269.91 63.9105   2 0.82141-0.84230-0.56335 0.30337-0.08614-0.44422
  -1  -7  -8 91.2020 19.5205   2 0.65455-0.67552-0.75148 0.49150 0.07755-0.54898
   1  -7  -8 118.634 31.6732   1 0.11860-0.09687-0.96581 0.70558 0.23083-0.70217
  -1  -7  -8 116.808 27.0885   1 0.16823-0.18920-0.96207 0.70189 0.21527-0.68659
   1  -7  -7 154.027 37.9255   1-0.13579 0.15750-0.94424 0.68402 0.29939-0.71181
  -1  -7  -7 182.073 42.8777   3 0.89158-0.91248-0.45057 0.19058-0.05218-0.36043
  -1  -7  -7 133.659 29.2597   1-0.18067 0.15968-0.93334 0.67317 0.30954-0.72195
  -1  -7  -6 19.4037 26.0083   3 0.88191-0.90286-0.47162 0.21164 0.01957-0.37324
   1  -7  -6 14.9196 22.2369   3 0.85233-0.83056-0.50241 0.24240 0.14684-0.50053
   1  -7  -6-26.2740 25.7066   1-0.35819 0.37989-0.86778 0.60758 0.34348-0.69700
  -1  -7  -6 27.0078 20.2946   1-0.45056 0.42955-0.81788 0.55772 0.35680-0.71030
  -1  -7  -5 1871.26 105.201   1-0.64488 0.62386-0.66692 0.40677 0.37217-0.66676
   1  -7  -5 1871.11 114.293   1-0.53900 0.56068-0.75799 0.49779 0.36622-0.66082
  -1  -7  -5 1907.61 114.105   3 0.86277-0.88375-0.49417 0.23420 0.10913-0.40386
   1  -7  -5 1819.28 117.090   3 0.81369-0.79195-0.52199 0.26198 0.25643-0.55118
   1  -7  -4 625.235 61.4549   3 0.74422-0.72253-0.53684 0.27684 0.39760-0.63341
  -1  -7  -4 612.130 60.1528   3 0.82178-0.84280-0.51888 0.25891 0.23619-0.47197
  -1  -7  -3 7385.39 163.049   3 0.72888-0.74994-0.53815 0.27820 0.42338-0.60022
  -1  -7  -3 7366.30 177.873   2 0.91550-0.93682 0.00813-0.26816-0.40338 0.22663
   1  -7  -3 7491.91 178.342   3 0.61334-0.59168-0.53481 0.27482 0.58115-0.75802
   1  -7  -2 4104.50 112.154   3 0.37174-0.35011-0.48436 0.22437 0.79184-0.90977
  -1  -7  -2 4082.38 144.213   2 0.92619-0.94758-0.06588-0.19415-0.37227 0.25446
  -1  -7  -2 4096.78 99.7087   3 0.49055-0.51165-0.51459 0.25464 0.70313-0.82103
   1  -7  -1 1069.96 82.6383   2 0.91125-0.89001 0.02971-0.28972-0.41196 0.35303
  -1  -7  -1 1136.39 82.5459   2 0.93074-0.95221-0.13672-0.12332-0.34002 0.28114
   1  -7   0 1167.14 88.4232   2 0.92507-0.90391-0.05571-0.20431-0.37670 0.37671
  -1  -7   0 1169.22 87.6191   2 0.92962-0.95116-0.20692-0.05312-0.30560 0.30566
  -1  -7   1 1204.28 93.8640   2 0.92291-0.94452-0.27521 0.01516-0.26967 0.32866
   1  -7   1 1286.49 97.6139   2 0.93076-0.90967-0.13761-0.12241-0.33960 0.39854
   1  -7   2 4041.53 101.351   4-0.84488 0.86630 0.01518-0.27474 0.53480-0.41711
   1   7   2 4043.62 102.439   4-0.88130 0.90253 0.01558 0.24415 0.47237-0.35427
  -1  -7   2 4354.96 189.671   2 0.91131-0.93300-0.33898 0.07893-0.23379 0.35172
   1  -7   2 4104.08 181.046   2 0.92901-0.90799-0.21663-0.04339-0.30064 0.41852
  -1  -7   2 4012.28 152.600   3 0.88693-0.90818-0.36221 0.10228-0.28804 0.40591
   1   7   3 7266.37 174.863   4-0.92900 0.95023 0.01604 0.24374 0.36979-0.19274
  -1  -7   3 7527.37 262.115   2 0.89542-0.91717-0.39864 0.13858-0.19802 0.37489
  -1  -7   3 7160.10 229.390   3 0.89560-0.91688-0.40024 0.14033-0.19615 0.37296
   1  -7   3 7389.65 236.068   3 0.87991-0.85848-0.34333 0.08338-0.32972 0.50650
   1  -7   3 6835.83 165.887   4-0.91064 0.93206 0.01587-0.27538 0.41297-0.23633
   1  -7   3 7190.55 251.758   2 0.92029-0.89934-0.29251 0.03247-0.26017 0.43698
   1  -7   4 668.175 92.6700   3 0.89275-0.87135-0.38335 0.12341-0.23840 0.47412
   1   7   4 630.608 52.3264   3 0.40242-0.38140-0.49300 0.75297 0.77124-0.53545
  -1  -7   4 713.654 98.6022   2 0.87553-0.89736-0.45485 0.19478-0.16218 0.39798
  -1   7   4 672.420 58.9140   3 0.33357-0.35527-0.47286 0.73285 0.81543-0.57962
   1  -7   4 760.840 99.5573   2 0.90573-0.88485-0.36220 0.10216-0.22014 0.45588
   1  -7   4 635.368 60.6312   4-0.93167 0.95309 0.01606-0.27552 0.36303-0.12744
  -1  -7   4 623.048 85.0324   3 0.89621-0.91753-0.42646 0.16655-0.12506 0.36081
   1   7   4 639.173 61.8284   4-0.94378 0.96501 0.01616 0.24367 0.33024-0.09424
  -1  -7   5 1741.05 141.569   3 0.89270-0.91406-0.44679 0.18689-0.06418 0.35887
  -1   7   5 1868.84 107.625   3 0.44421-0.46594-0.50387 0.76388 0.74068-0.44592
   1  -7   5 1853.11 144.555   3 0.89650-0.87514-0.41205 0.15212-0.16504 0.45971
   1   7   5 1826.06 101.684   3 0.51195-0.49097-0.51903 0.77900 0.68438-0.38965
   1   7   5 1774.57 113.693   4-0.94859 0.96981 0.01619 0.24368 0.31616-0.02121
  -1  -7   5 1778.06 143.932   2 0.85137-0.87327-0.50896 0.24888-0.12549 0.42023
   1  -7   5 1779.46 111.578   4-0.93889 0.96031 0.01612-0.27554 0.34391-0.04937
   1  -7   5 1912.05 148.068   2 0.88579-0.86498-0.42764 0.16759-0.17981 0.47449
  -1   7   6-17.4280 21.9448   3 0.51047-0.53225-0.51873 0.77874 0.68570-0.33200
   1   7   6-1.58753 21.1843   3 0.56985-0.54891-0.52919 0.78917 0.62859-0.27492
  -1  -7   6-17.2728 37.8924   3 0.88692-0.90832-0.46240 0.20250-0.01298 0.36662
   1  -7   6 0.24750 36.8012   3 0.89524-0.87391-0.43491 0.17498-0.10047 0.45408
  -1  -7   6-15.3113 37.6914   2 0.82409-0.84607-0.55890 0.29881-0.08946 0.44314
   1  -7   6-9.47016 29.9371   2 0.86085-0.84012-0.48910 0.22905-0.13923 0.49285
   1  -7   7 93.1984 47.3063   3 0.89063-0.86934-0.45339 0.19347-0.04308 0.45563
   1   7   7 145.670 38.6186   3 0.60135-0.58044-0.53345 0.79344 0.59477-0.18216
   1  -7   7 167.790 53.0181   2 0.83174-0.81108-0.54581 0.28575-0.09913 0.51168
  -1  -7   7 144.383 48.7575   2 0.79201-0.81406-0.60780 0.34771-0.05184 0.46444
  -1   7   7 112.285 32.6868   3 0.54952-0.57133-0.52594 0.78596 0.64907-0.23644
  -1  -7   7 118.932 54.7724   3 0.87942-0.90085-0.47545 0.21556 0.03368 0.37890
   1   7   8 66.4346 35.4177   3 0.61783-0.59696-0.53527 0.79527 0.57595-0.10440
  -1  -7   8 257.240 71.3458   2 0.75853-0.78065-0.65090 0.39080-0.01640 0.48795
   1  -7   8 83.9193 48.9861   3 0.88355-0.86231-0.46886 0.20895 0.00962 0.46187
  -1   7   8 149.686 48.1173   3 0.57120-0.59305-0.52939 0.78942 0.62720-0.15562
   1  -7   8 29.7455 35.1063   2 0.79810-0.77751-0.59917 0.33910-0.05866 0.53015
   1  -7   9 1697.59 166.278   2 0.76223-0.74171-0.64647 0.38639-0.02016 0.55059
   1   7   9 1678.98 144.783   3 0.62394-0.60311-0.53587 0.79587 0.56877-0.03828
   1  -7   9 1655.53 176.931   3 0.87492-0.85371-0.48150 0.22159 0.05679 0.47365
  -1  -7   9 1553.36 168.999   3 0.85989-0.88140-0.49664 0.23676 0.12007 0.41039
  -1  -7   9 1612.13 168.872   2 0.72083-0.74302-0.69228 0.43217 0.02003 0.51045
  -1   7   9 1708.39 148.339   3 0.58382-0.60570-0.53120 0.79123 0.61392-0.08340
  -1  -7  10 20.5077 39.1960   2 0.68222-0.70448-0.72857 0.46846 0.05441 0.53500
   1  -7  10 131.892 84.3256   3 0.86394-0.84277-0.49311 0.23322 0.10453 0.48484
  -1   7  10 22.0648 32.4582   3 0.58846-0.61038-0.53182 0.79186 0.60893-0.01946
   1   7  10 45.8701 45.7204   3 0.62460-0.60380-0.53593 0.79594 0.56799 0.02144
   1  -7  10 69.5709 68.9849   2 0.71950-0.69906-0.69362 0.43354 0.02126 0.56810
  -1  -7  10 52.4988 52.0487   3 0.84798-0.86952-0.50535 0.24548 0.16120 0.42820
   1  -7  11 224.969 90.7426   3 0.85207-0.83094-0.50259 0.24270 0.14771 0.50060
  -1  -7  11 105.610 53.1146   2 0.63787-0.66020-0.76421 0.50409 0.09098 0.55737
   1   7  11 88.7021 44.6015   3 0.62063-0.59987-0.53555 0.79557 0.57268 0.07570
  -1   7  11 9.00929 35.5358   3 0.58772-0.60968-0.53173 0.79177 0.60973 0.03868
   1  -7  11 44.9103 38.6960   2 0.67473-0.65436-0.73501 0.47492 0.06079 0.58751
  -1  -7  11 244.062 82.0970   1 0.55729-0.57855-0.82834 0.56837 0.06454 0.58342
  -1  -7  11 51.5927 52.8932   3 0.83527-0.85686-0.51267 0.25281 0.19967 0.44868
   1  -7  12 215.372 79.2472   2 0.62683-0.60653-0.77221 0.51211 0.09966 0.60757
   1  -7  12 217.209 74.0742   1 0.53513-0.51370-0.84196 0.58196 0.07478 0.63209
  -1  -7  12 253.173 79.0085   1 0.48617-0.50743-0.86897 0.60901 0.09655 0.61033
  -1  -7  12 200.813 91.1752   3 0.82197-0.84359-0.51880 0.25894 0.23570 0.47159
  -1   7  12 227.185 74.3416   3 0.58207-0.60407-0.53096 0.79101 0.61578 0.09156
  -1  -7  12 212.152 69.6431   2 0.59013-0.61253-0.79666 0.53653 0.12748 0.57980
   1  -7  12 187.240 90.4230   3 0.83873-0.81763-0.51084 0.25096 0.18965 0.51761
   1   7  12 214.183 70.8709   3 0.61399-0.59327-0.53487 0.79490 0.58041 0.12691
   1  -7  13 60.9783 59.4929   3 0.82439-0.80333-0.51778 0.25790 0.22941 0.53679
   1   7  13 69.8248 46.7932   3 0.60351-0.58283-0.53370 0.79373 0.59235 0.17392
   1  -7  13 35.4880 38.2516   1 0.44823-0.42681-0.88720 0.62721 0.11267 0.65310
  -1  -7  13 15.9727 50.3666   1 0.40378-0.42507-0.90582 0.64587 0.13081 0.63497
  -1  -7  13 153.018 88.0394   3 0.80684-0.82850-0.52433 0.26448 0.27274 0.49349
  -1   7  13 52.3239 51.6617   3 0.57379-0.59583-0.52977 0.78984 0.62451 0.14178
   1  -7  14 41.9812 64.3796   3 0.80867-0.78764-0.52373 0.26386 0.26846 0.55668
  -1  -7  14-1.59518 55.7503   3 0.79097-0.81267-0.52886 0.26902 0.30811 0.51706
   1   7  14 38.5322 40.9866   3 0.59079-0.57014-0.53213 0.79217 0.60641 0.21880
  -1   7  14 26.2602 43.9087   3 0.56356-0.58563-0.52822 0.78829 0.63504 0.19019
   1  -7  15 59.2151 57.2798   3 0.79182-0.77083-0.52864 0.26878 0.30630 0.57778
  -1   7  15 54.1853 48.4511   3 0.55068-0.57279-0.52614 0.78622 0.64793 0.23624
  -1  -7  15 131.894 79.1529   3 0.77384-0.79557-0.53259 0.27276 0.34312 0.54099
   1   7  15 245.287 84.9657   3 0.57467-0.55406-0.52990 0.78995 0.62359 0.26056
   1  -7  16 255.068 106.329   3 0.77357-0.75262-0.53264 0.27279 0.34365 0.59938
   1   7  16 86.2330 61.6607   3 0.55904-0.53847-0.52751 0.78756 0.63960 0.30349
  -1   7  16 69.2681 60.4686   3 0.53378-0.55592-0.52319 0.78327 0.66425 0.27887
  -1  -7  16 147.223 94.4535   3 0.75545-0.77722-0.53552 0.27569 0.37774 0.56532
   1  -7  17-11.3656 51.6691   3 0.75395-0.73304-0.53571 0.27587 0.38044 0.62153
  -1   7  17 14.0644 43.6746   3 0.51658-0.53877-0.51994 0.78003 0.68019 0.32187
  -1  -7  17 76.2193 80.4565   3 0.73681-0.75862-0.53754 0.27773 0.41024 0.59176
   1   7  17 24.3860 41.3561   3 0.53834-0.51780-0.52401 0.78407 0.65991 0.34212
  -1   7  18 131.189 73.9743   3 0.49486-0.51708-0.51551 0.77561 0.69943 0.36157
   1  -7  18 352.382 133.324   3 0.73398-0.71311-0.53778 0.27794 0.41496 0.64595
  -1  -7  18 104.978 96.9584   3 0.71617-0.73801-0.53885 0.27904 0.44367 0.61727
   1   7  18 55.2617 61.5595   3 0.51803-0.49753-0.52022 0.78029 0.67888 0.38210
  -1   7  19 106.644 73.2235   3 0.47264-0.49490-0.51062 0.77073 0.71813 0.40182
   1  -8 -10 738.612 59.3910   2 0.75382-0.73196-0.65644 0.35936-0.01168-0.57767
   1  -8 -10 526.085 47.4878   1 0.54007-0.51828-0.83900 0.54159 0.07252-0.66168
   1  -8  -9 122.932 30.4661   1 0.23085-0.20907-0.95352 0.65612 0.19458-0.72483
  -1  -8  -9 129.462 21.8665   2 0.75236-0.77328-0.65815 0.36102-0.01021-0.52014
   1  -8  -9 77.9997 23.6252   2 0.59951-0.57772-0.79071 0.49362 0.12052-0.65093
   1  -8  -8 161.302 37.9819   1-0.03429 0.05606-0.96096 0.66357 0.27427-0.74561
  -1  -8  -8 157.458 33.7396   1-0.04558 0.02464-0.95963 0.66229 0.27721-0.74854
  -1  -8  -7 630.203 66.0775   1-0.32711 0.30616-0.88200 0.58467 0.33829-0.75071
   1  -8  -7 484.629 62.9612   1-0.26298 0.28473-0.90756 0.61019 0.32654-0.73898
  -1  -8  -7 574.428 73.9898   3 0.88946-0.91034-0.45653 0.15941-0.03276-0.37986
  -1  -8  -6 467.205 57.4808   1-0.53985 0.51888-0.75734 0.46002 0.36629-0.71980
   1  -8  -6 446.236 63.7935   3 0.84380-0.82200-0.50795 0.21080 0.17436-0.52806
  -1  -8  -6 507.256 68.0942   3 0.87763-0.89855-0.47796 0.18085 0.04316-0.39683
   1  -8  -6 466.313 62.6491   1-0.45142 0.47316-0.81735 0.51999 0.35691-0.71043
   1  -8  -5 427.314 59.1041   1-0.60211 0.62383-0.70661 0.40926 0.37057-0.66518
  -1  -8  -5 459.218 57.7773   3 0.85267-0.87362-0.50217 0.20506 0.14569-0.44043
  -1  -8  -5 466.511 45.5704   2 0.90493-0.92614 0.05787-0.35502-0.42281 0.12819
   1  -8  -5 435.989 57.8804   3 0.79901-0.77725-0.52670 0.22956 0.29058-0.58534
  -1  -8  -4 79.0583 25.2953   3 0.80197-0.82297-0.52584 0.22874 0.28393-0.51972
  -1  -8  -4 71.2320 25.8454   2 0.91462-0.93590 0.01278-0.30994-0.40524 0.16957
   1  -8  -4 84.5559 25.1444   3 0.71997-0.69825-0.53868 0.24155 0.43769-0.67351
  -1  -8  -3 13437.1 264.049   2 0.92321-0.94456-0.04058-0.25659-0.38320 0.20646
  -1  -8  -3 13313.1 219.886   3 0.68811-0.70914-0.53932 0.24222 0.48548-0.66233
   1  -8  -3 13124.6 240.315   3 0.57543-0.55374-0.53001 0.23289 0.62279-0.79967
   1  -8  -2 1433.51 69.6879   3 0.32851-0.30686-0.47127 0.17415 0.81840-0.93633
  -1  -8  -2 1442.08 61.5835   3 0.42867-0.44974-0.49996 0.20287 0.75239-0.87029
  -1  -8  -2 1374.13 91.9707   2 0.92894-0.95036-0.09794-0.19924-0.35798 0.24017
   1  -8  -2 1402.46 95.7552   2 0.90455-0.88327 0.05946-0.35660-0.42341 0.30555
  -1  -8  -1 3878.03 158.593   2 0.93100-0.95250-0.15760-0.13959-0.33004 0.27117
   1  -8  -1 3905.79 158.693   2 0.91897-0.89776-0.01180-0.28535-0.39526 0.33634
  -1  -8   0 50.2871 28.4094   2 0.92910-0.95066-0.21536-0.08183-0.30130 0.30136
   1  -8   0 57.3709 32.7520   2 0.92780-0.90667-0.08305-0.21411-0.36468 0.36469
  -1  -8   1 3769.90 177.034   2 0.92285-0.94449-0.27564-0.02156-0.26944 0.32843
   1  -8   1 3939.57 176.453   2 0.93099-0.90993-0.15471-0.14246-0.33143 0.39038
  -1  -8   2 1293.23 59.3506   4-0.95455 0.93332 0.01623-0.31287 0.29769-0.18002
   1  -8   2 1367.45 57.8135   4-0.78767 0.80910 0.01450-0.31115 0.61599-0.49833
   1   8   2 1307.27 56.7513   4-0.83690 0.85812 0.01509 0.28173 0.54721-0.42907
   1  -8   2 1388.00 114.292   2 0.92855-0.90755-0.22302-0.07415-0.29735 0.41523
  -1  -8   2 1456.11 122.659   2 0.91262-0.93433-0.33303 0.03582-0.23724 0.35517
  -1  -8   2 1487.11 98.9375   3 0.88506-0.90628-0.35672 0.05966-0.30039 0.41825
  -1  -8   3 13019.5 315.623   3 0.89476-0.91601-0.39409 0.09704-0.21183 0.38863
  -1  -8   3 13027.4 359.694   2 0.89882-0.92061-0.38734 0.09013-0.20497 0.38184
   1  -8   3 12553.9 352.556   2 0.92049-0.89957-0.29124-0.00594-0.26087 0.43768
   1  -8   3 13046.7 224.073   4-0.88219 0.90363 0.01559-0.31219 0.47070-0.29409
   1   8   3 13086.5 232.971   4-0.90616 0.92737 0.01583 0.28104 0.42271-0.24563
   1   8   4 92.2637 25.1882   4-0.92878 0.94999 0.01603 0.28088 0.37035-0.13432
   1  -8   4 155.164 52.6012   3 0.89163-0.87020-0.37852 0.08144-0.25005 0.48577
   1  -8   4 99.5674 30.9865   4-0.91305 0.93448 0.01589-0.31245 0.40761-0.17205
   1  -8   4 307.961 72.4614   2 0.90744-0.88659-0.35542 0.05823-0.22416 0.45991
  -1  -8   4 65.1215 49.1958   3 0.89654-0.91784-0.42001 0.12297-0.14325 0.37899
   1   8   5 461.783 52.0660   3 0.40658-0.38563-0.49414 0.79125 0.76832-0.47359
   1   8   5 471.710 58.3329   4-0.93622 0.95743 0.01610 0.28086 0.35112-0.05614
   1  -8   5 405.499 51.8537   4-0.92500 0.94643 0.01600-0.31251 0.37970-0.08519
   1  -8   5 507.807 81.4957   3 0.89627-0.87488-0.40753 0.11046-0.17712 0.47178
  -1  -8   5 540.510 84.9959   3 0.89404-0.91537-0.44138 0.14434-0.08098 0.37566
  -1   8   5 464.679 55.0534   3 0.35058-0.37234-0.47808 0.77522 0.80519-0.51043
  -1  -8   5 451.990 82.7313   2 0.85936-0.88129-0.49232 0.19509-0.13702 0.43176
   1  -8   5 529.370 89.5676   2 0.88937-0.86859-0.41731 0.12011-0.18636 0.48105
  -1  -8   6 538.400 87.7304   2 0.83460-0.85660-0.54075 0.24351-0.10282 0.45650
  -1   8   6 540.621 66.2803   3 0.43099-0.45279-0.50055 0.79770 0.75067-0.39697
   1  -8   6 560.734 88.0699   2 0.86765-0.84695-0.47382 0.17662-0.14958 0.50320
   1  -8   6 502.920 86.8171   3 0.89578-0.87443-0.43087 0.13381-0.11233 0.46593
  -1  -8   6 537.222 83.1928   3 0.88908-0.91045-0.45747 0.16044-0.02964 0.38327
   1   8   6 508.312 60.9287   3 0.48740-0.46648-0.51391 0.81103 0.70582-0.35214
  -1  -8   7 543.688 98.0732   2 0.80570-0.82777-0.58800 0.29076-0.06738 0.47999
   1   8   7 479.174 63.7900   3 0.53384-0.51296-0.52320 0.82032 0.66419-0.25158
  -1  -8   7 637.848 104.299   3 0.88202-0.90343-0.47144 0.17442 0.01891 0.39366
   1  -8   7 523.767 94.8518   3 0.89186-0.87054-0.44968 0.15262-0.05504 0.46758
   1  -8   7 462.476 85.6930   2 0.84103-0.82040-0.52900 0.23179-0.11130 0.52386
  -1   8   7 536.994 70.7302   3 0.48213-0.50397-0.51276 0.80991 0.71026-0.29761
  -1  -8   8 166.008 61.7326   2 0.77373-0.79588-0.63218 0.33494-0.03208 0.50363
  -1  -8   8 123.558 68.7618   3 0.87349-0.89493-0.48322 0.18621 0.06359 0.40792
   1  -8   8 62.3382 42.3320   2 0.81013-0.78957-0.58128 0.28406-0.07256 0.54405
   1  -8   8 74.0301 53.3109   3 0.88555-0.86427-0.46519 0.16814-0.00334 0.47483
  -1   8   8 145.318 47.6204   3 0.51571-0.53758-0.51977 0.81693 0.68098-0.20940
   1   8   8 155.200 46.5319   3 0.56083-0.53999-0.52780 0.82493 0.63780-0.16624
   1  -8   9 315.431 92.4040   3 0.87678-0.85555-0.47911 0.18207 0.04753 0.48290
  -1   8   9 137.129 45.5193   3 0.53382-0.55573-0.52319 0.82036 0.66421-0.13368
  -1  -8   9 149.711 62.3641   3 0.86311-0.88459-0.49387 0.19686 0.10781 0.42265
   1  -8   9 77.6334 58.8399   2 0.77553-0.75504-0.62988 0.33266-0.03398 0.56441
   1   8   9 128.666 47.5418   3 0.57423-0.55342-0.52984 0.82698 0.62405-0.09355
  -1  -8   9 135.327 56.2808   2 0.73941-0.76163-0.67271 0.37545 0.00247 0.52801
   1   8  10 740.311 105.273   3 0.58005-0.55928-0.53067 0.82782 0.61793-0.02849
   1  -8  10 785.065 134.829   3 0.86725-0.84605-0.48998 0.19294 0.09116 0.49821
   1  -8  10 757.408 118.948   2 0.73795-0.71753-0.67431 0.37708 0.00389 0.58548
  -1   8  10 717.054 103.006   3 0.54299-0.56494-0.52483 0.82200 0.65543-0.06596
  -1  -8  10 839.672 132.387   2 0.70191-0.72420-0.71075 0.41348 0.03721 0.55221
  -1  -8  10 864.961 141.954   3 0.85191-0.87343-0.50271 0.20570 0.14826 0.44114
   1  -8  11 1308.83 182.394   3 0.85551-0.83435-0.50009 0.20306 0.13588 0.51244
   1  -8  11 1460.04 173.793   2 0.69616-0.67582-0.71609 0.41885 0.04230 0.60600
  -1  -8  11 1236.92 164.070   2 0.66112-0.68348-0.74626 0.44898 0.07216 0.57619
  -1  -8  11 1571.79 197.439   3 0.83948-0.86104-0.51043 0.21344 0.18743 0.46091
   1   8  11 1373.76 145.858   3 0.57991-0.55917-0.53065 0.82781 0.61808 0.03030
  -1   8  11 1427.00 150.900   3 0.54604-0.56802-0.52535 0.82254 0.65248-0.00407
   1   8  12 37.4803 39.7601   3 0.57525-0.55456-0.52999 0.82715 0.62298 0.08435
   1  -8  12 53.3044 49.6433   2 0.65112-0.63085-0.75416 0.45692 0.08034 0.62689
   1  -8  12-67.9861 52.7513   1 0.57560-0.55413-0.81637 0.51921 0.05589 0.65097
  -1   8  12 74.4807 54.1928   3 0.54406-0.56609-0.52501 0.82220 0.65440 0.05296
  -1  -8  12 48.6556 67.3092   3 0.82616-0.84776-0.51701 0.22002 0.22474 0.48254
   1  -8  12 20.2120 63.8453   3 0.84307-0.82194-0.50838 0.21136 0.17663 0.53063
  -1  -8  12-22.4625 40.1206   2 0.61647-0.63890-0.77945 0.48217 0.10767 0.59961
  -1  -8  12-76.2797 59.9318   1 0.53161-0.55285-0.84404 0.54692 0.07638 0.63049
   1  -8  13 159.507 70.3816   1 0.49705-0.47559-0.86332 0.56617 0.09181 0.67396
  -1  -8  13 139.040 80.7502   3 0.81118-0.83281-0.52288 0.22589 0.26250 0.50372
  -1   8  13 115.192 56.1267   3 0.53809-0.56015-0.52396 0.82116 0.66015 0.10614
   1   8  13 127.889 47.8389   3 0.56790-0.54725-0.52889 0.82606 0.63060 0.13567
  -1  -8  13 219.081 79.7412   1 0.45430-0.47555-0.88443 0.58733 0.11013 0.65564
   1  -8  13 79.6446 76.2076   3 0.82852-0.80743-0.51595 0.21894 0.21843 0.54777
   1  -8  13 41.5238 38.1026   2 0.60123-0.58103-0.78960 0.49235 0.11923 0.64694
  -1   8  14-37.6224 36.9350   3 0.52916-0.55126-0.52234 0.81954 0.66859 0.15664
  -1  -8  14 53.1885 53.0258   1 0.37105-0.39231-0.91776 0.62067 0.14368 0.68100
   1  -8  14 36.6656 75.3926   3 0.81273-0.79168-0.52233 0.22533 0.25877 0.56637
   1   8  14 9.28851 44.4177   3 0.55735-0.53673-0.52724 0.82441 0.64131 0.18390
  -1  -8  14-8.54209 62.2116   3 0.79595-0.81762-0.52756 0.23058 0.29734 0.52782
   1  -8  15-6.90652 77.1943   3 0.79610-0.77509-0.52752 0.23052 0.29702 0.58706
  -1   8  15 58.6013 36.0733   3 0.51781-0.53995-0.52018 0.81739 0.67908 0.20510
  -1  -8  15 49.3664 66.7351   3 0.77901-0.80072-0.53157 0.23461 0.33286 0.55125
   1   8  15 51.7242 60.7242   3 0.54219-0.52161-0.52469 0.82187 0.65621 0.22794
  -1   8  16 78.3852 61.9040   3 0.50210-0.52428-0.51703 0.81425 0.69312 0.25000
  -1  -8  16 59.1297 53.2665   3 0.76116-0.78290-0.53472 0.23776 0.36728 0.57577
   1   8  16 165.014 76.6795   3 0.52606-0.50551-0.52176 0.81895 0.67149 0.27161
   1  -8  16 38.1623 96.3420   3 0.77855-0.75758-0.53167 0.23468 0.33378 0.60924
   1  -8  17 226.383 106.676   3 0.75949-0.73855-0.53496 0.23798 0.37037 0.63159
   1   8  17 322.536 96.9454   3 0.50756-0.48705-0.51815 0.81534 0.68830 0.31373
  -1  -8  17 179.923 103.547   3 0.74157-0.76335-0.53711 0.24016 0.40217 0.59982
  -1   8  17 181.116 77.2303   3 0.48435-0.50656-0.51325 0.81047 0.70839 0.29367
  -1   8  18-20.2342 37.8360   3 0.46256-0.48481-0.50829 0.80553 0.72629 0.33471
   1   8  18 74.8788 61.5636   3 0.48603-0.46556-0.51361 0.81081 0.70698 0.35400
  -1  -9  -9 262.702 29.8669   2 0.92337-0.94431-0.04177-0.29251-0.38269-0.14766
  -1  -9  -9 164.079 25.7273   2 0.65762-0.67856-0.74906 0.41479 0.07505-0.60540
   1  -9  -9 303.411 48.6535   1 0.08400-0.06218-0.96685 0.63230 0.24125-0.77151
  -1  -9  -9 209.686 35.6829   1 0.11337-0.13425-0.96605 0.63153 0.23243-0.76268
   1  -9  -8 668.540 78.7068   1-0.15512 0.17693-0.93981 0.60527 0.30383-0.77518
  -1  -9  -8 557.511 65.1849   1-0.19563 0.17473-0.92922 0.59472 0.31278-0.78412
  -1  -9  -8 593.304 48.1695   2 0.91506-0.93607 0.01048-0.34476-0.40433-0.06709
   1  -9  -7 1194.72 105.379   1-0.35880 0.38059-0.86749 0.53296 0.34358-0.75602
  -1  -9  -7 1269.22 98.7822   1-0.42677 0.40585-0.83188 0.49739 0.35369-0.76612
  -1  -9  -7 1299.03 74.1736   2 0.91217-0.93326 0.02524-0.35952-0.41020-0.00229
  -1  -9  -7 1463.04 113.938   3 0.88739-0.90824-0.46140 0.12714-0.01641-0.39621
  -1  -9  -6 489.633 63.4504   1-0.59997 0.57904-0.70849 0.37401 0.37046-0.72397
   1  -9  -6 551.688 68.3283   3 0.83585-0.81403-0.51238 0.17809 0.19801-0.55172
  -1  -9  -6 547.042 67.8223   3 0.87279-0.89368-0.48404 0.14979 0.06685-0.42053
   1  -9  -6 496.741 67.0813   1-0.51831 0.54009-0.77317 0.43865 0.36434-0.71787
  -1  -9  -6 475.669 48.5578   2 0.91378-0.93495 0.01714-0.35143-0.40699 0.05344
   1  -9  -5 522.028 63.8771   3 0.78524-0.76345-0.53023 0.19595 0.32016-0.61492
  -1  -9  -5 538.498 53.6673   2 0.91834-0.93957-0.00800-0.32630-0.39682 0.10221
  -1  -9  -5 463.734 56.3273   3 0.84305-0.86398-0.50839 0.17415 0.17668-0.47142
   1  -9  -5 611.755 74.3502   1-0.64400 0.66576-0.66779 0.33328 0.37215-0.66677
  -1  -9  -4 52.0636 26.5472   2 0.92311-0.94442-0.03982-0.29449-0.38352 0.14785
  -1  -9  -4 50.5748 19.7878   3 0.78250-0.80347-0.53084 0.19660 0.32579-0.56158
   1  -9  -4 50.9289 18.9456   3 0.69685-0.67510-0.53932 0.20505 0.47286-0.70868
   1  -9  -3 2303.11 123.278   2 0.90217-0.88084 0.06908-0.40337-0.42703 0.25024
  -1  -9  -3 2275.05 92.9534   3 0.65180-0.67281-0.53805 0.20381 0.53447-0.71132
  -1  -9  -3 2336.72 121.126   2 0.92756-0.94893-0.08017-0.25414-0.36596 0.18922
   1  -9  -3 2396.69 106.782   3 0.54466-0.52295-0.52512 0.19085 0.65382-0.83070
  -1  -9  -2 109.120 32.4692   2 0.93047-0.95192-0.12765-0.20667-0.34428 0.22648
  -1  -9  -2 167.941 24.8588   3 0.38364-0.40468-0.48777 0.15355 0.78403-0.90194
   1  -9  -2 200.576 43.3757   2 0.91457-0.89331 0.01306-0.34736-0.40536 0.28750
   1  -9  -1 3316.49 157.069   2 0.92403-0.90284-0.04697-0.28733-0.38047 0.32155
  -1  -9  -1 3053.39 153.498   2 0.93080-0.95232-0.17682-0.15751-0.32066 0.26180
   1  -9   0 194.396 46.3633   2 0.92964-0.90853-0.10927-0.22504-0.35281 0.35282
  -1  -9   0 300.332 58.9894   2 0.92811-0.94970-0.22856-0.10578-0.29449 0.29455
   1  -9   1 3542.39 178.419   2 0.93090-0.90986-0.17109-0.16322-0.32348 0.38243
  -1  -9   1 3372.28 173.590   2 0.92226-0.94393-0.27972-0.05463-0.26721 0.32621
   1   9   2 135.719 18.9868   4-0.77552 0.79672 0.01436 0.31956 0.63121-0.51305
   1  -9   2 139.361 45.0590   2 0.92767-0.90670-0.23369-0.10063-0.29181 0.40970
  -1  -9   2 219.036 65.9516   2 0.91294-0.93468-0.33154-0.00281-0.23810 0.35604
  -1  -9   2 157.432 38.2442   3 0.88415-0.90534-0.35418 0.01998-0.30605 0.42391
  -1  -9   2 159.579 20.9265   4-0.91036 0.88914 0.01587-0.34959 0.41359-0.29595
  -1   9   2 141.017 21.3936   4-0.94824 0.92677 0.01619 0.31774 0.31723-0.19907
   1  -9   3 2416.55 95.6773   4-0.84379 0.86524 0.01517-0.34886 0.53652-0.35994
   1  -9   3 2374.31 165.261   2 0.92014-0.89924-0.29342-0.04091-0.25966 0.43648
  -1  -9   3 2238.28 94.8874   4-0.94782 0.92661 0.01619-0.34986 0.31846-0.14187
  -1  -9   3 2407.88 168.887   2 0.90059-0.92240-0.38122 0.04686-0.20870 0.38557
  -1  -9   3 2357.34 140.029   3 0.89414-0.91537-0.39039 0.05620-0.22110 0.39790
   1   9   3 2262.78 94.6773   4-0.87623 0.89743 0.01552 0.31844 0.48171-0.30459
  -1  -9   4 86.5887 54.3514   2 0.88409-0.90597-0.43238 0.09801-0.17678 0.41259
   1  -9   4 129.849 51.3784   2 0.90820-0.88738-0.35229 0.01796-0.22600 0.46176
   1  -9   4 66.2984 20.3906   4-0.88958 0.91103 0.01566-0.34931 0.45657-0.22104
  -1  -9   4 30.2788 20.2831   4-0.95701 0.93579 0.01625-0.34988 0.28968-0.05415
  -1  -9   4 114.320 47.9066   3 0.89658-0.91785-0.41642 0.08224-0.15316 0.38890
   1  -9   4 88.0643 44.3351   3 0.89099-0.86953-0.37598 0.04177-0.25609 0.49180
   1   9   4 45.0808 19.1342   4-0.90998 0.93118 0.01586 0.31814 0.41441-0.17835
  -1  -9   5 466.908 75.4855   3 0.89478-0.91609-0.43763 0.10345-0.09235 0.38703
   1  -9   5 566.811 93.1488   2 0.89179-0.87104-0.41001 0.07567-0.19095 0.48564
  -1  -9   5 530.720 86.7648   2 0.86500-0.88696-0.47989 0.14552-0.14549 0.44024
  -1  -9   5 509.807 59.7390   4-0.95854 0.93731 0.01626-0.34984 0.28458 0.00990
   1  -9   5 521.980 80.6175   3 0.89605-0.87464-0.40476 0.07055-0.18442 0.47907
   1  -9   5 459.564 55.4824   4-0.90734 0.92878 0.01584-0.34944 0.42017-0.12569
   1   9   5 521.358 61.2906   4-0.92243 0.94362 0.01598 0.31807 0.38592-0.09091
  -1  -9   6 390.935 78.8447   2 0.84202-0.86405-0.52716 0.19278-0.11262 0.46630
   1  -9   6 409.166 74.7191   3 0.89610-0.87473-0.42776 0.09356-0.12134 0.47494
   1  -9   6 486.115 94.5117   2 0.87206-0.85139-0.46339 0.12904-0.15655 0.51018
   1   9   6 507.994 60.4742   3 0.39446-0.37357-0.49081 0.82507 0.77673-0.42305
  -1  -9   6 388.640 76.2587   3 0.89030-0.91164-0.45432 0.12015-0.04005 0.39367
  -1   9   6 557.104 64.7025   3 0.34741-0.36924-0.47712 0.81140 0.80713-0.45342
  -1  -9   7 1211.75 146.150   2 0.81640-0.83850-0.57145 0.23706-0.08005 0.49266
   1   9   7 1331.50 106.569   3 0.45567-0.43482-0.50666 0.84092 0.73177-0.31914
   1  -9   7 1165.20 140.180   3 0.89267-0.87133-0.44690 0.11271-0.06385 0.47639
  -1  -9   7 1300.36 144.225   3 0.88370-0.90508-0.46861 0.13445 0.00872 0.40385
   1  -9   7 1312.06 142.608   2 0.84762-0.82701-0.51642 0.18206-0.12025 0.53282
  -1   9   7 1280.81 107.474   3 0.40998-0.43185-0.49505 0.82934 0.76593-0.35328
   1  -9   8 563.771 101.933   2 0.82020-0.79966-0.56533 0.23096-0.08466 0.55616
   1   9   8 632.876 81.6448   3 0.49559-0.47477-0.51567 0.84993 0.69880-0.22724
  -1  -9   8 477.530 94.8468   2 0.78680-0.80897-0.61499 0.28059-0.04609 0.51764
  -1  -9   8 714.224 121.003   3 0.87578-0.89720-0.48040 0.14625 0.05254 0.41897
  -1   9   8 634.672 87.2964   3 0.45189-0.47380-0.50575 0.84005 0.73473-0.26314
   1  -9   8 518.849 106.771   3 0.88695-0.86564-0.46235 0.12816-0.01316 0.48465
   1   9   9 289.074 71.0578   3 0.51877-0.49799-0.52037 0.85464 0.67820-0.14769
   1  -9   9 173.756 68.5469   2 0.78724-0.76678-0.61439 0.28001-0.04657 0.57701
  -1  -9   9 333.231 94.5358   3 0.86605-0.88750-0.49114 0.15700 0.09609 0.43436
  -1   9   9 316.374 74.1240   3 0.47707-0.49900-0.51163 0.84593 0.71448-0.18395
  -1  -9   9 263.929 78.3477   2 0.75415-0.77640-0.65606 0.32166-0.01200 0.54249
   1  -9   9 312.763 94.0373   3 0.87921-0.85794-0.47576 0.14158 0.03484 0.49559
  -1  -9  10 88.5631 73.1557   3 0.85496-0.87645-0.50050 0.16636 0.13780 0.45159
  -1  -9  10 33.4889 45.5816   2 0.71810-0.74042-0.69503 0.36062 0.02255 0.56687
  -1   9  10 27.2972 42.5723   3 0.49342-0.51540-0.51521 0.84952 0.70067-0.11119
   1  -9  10 66.2606 61.3911   2 0.75261-0.73222-0.65786 0.32348-0.01046 0.59983
   1   9  10 9.17783 27.9768   3 0.52992-0.50918-0.52248 0.85676 0.66788-0.07844
   1  -9  10 120.282 65.1242   3 0.86943-0.84821-0.48775 0.15358 0.08187 0.50750
   1  -9  11 18.4029 48.4440   2 0.71316-0.69284-0.69993 0.36554 0.02708 0.62123
  -1  -9  11 55.2791 68.7654   3 0.84334-0.86487-0.50822 0.17409 0.17579 0.47255
  -1   9  11 68.1237 53.2510   3 0.50073-0.52275-0.51675 0.85107 0.69432-0.04591
   1  -9  11 11.0358 59.8737   3 0.85853-0.83734-0.49774 0.16358 0.12507 0.52324
   1   9  11-3.08948 27.7602   3 0.53437-0.51367-0.52329 0.85758 0.66368-0.01530
  -1  -9  11-101.362 64.8215   2 0.68110-0.70349-0.72954 0.39512 0.05537 0.59299
  -1   9  12 25.8420 34.0518   3 0.50213-0.52419-0.51704 0.85136 0.69310 0.01426
  -1  -9  12 68.0847 69.0692   3 0.82968-0.85125-0.51541 0.18129 0.21527 0.49201
   1  -9  12 38.3652 76.5581   3 0.84561-0.82446-0.50685 0.17269 0.16874 0.53851
   1   9  12-24.6883 36.6424   3 0.53321-0.51255-0.52308 0.85738 0.66478 0.04255
  -1  -9  12-48.3577 70.2755   2 0.63812-0.66058-0.76402 0.42960 0.09078 0.61652
  -1  -9  12 124.042 72.9054   1 0.56300-0.58420-0.82468 0.49040 0.06186 0.64500
   1  -9  12 41.4074 47.0000   2 0.67021-0.64996-0.73881 0.40441 0.06460 0.64264
   1   9  13 37.2609 38.9612   3 0.52764-0.50701-0.52206 0.85636 0.67001 0.09626
   1  -9  13 5.07776 48.0688   1 0.53842-0.51692-0.84000 0.50569 0.07328 0.69248
   1  -9  13 75.2010 69.8101   3 0.83179-0.81067-0.51441 0.18026 0.20948 0.55672
   1  -9  13 37.0334 52.9991   2 0.62403-0.60386-0.77420 0.43979 0.10184 0.66434
  -1  -9  13 41.8945 49.3620   3 0.81504-0.83664-0.52150 0.18738 0.25313 0.51309
  -1   9  13 42.1023 42.6770   3 0.49879-0.52088-0.51634 0.85067 0.69602 0.07028
  -1  -9  13-24.5833 47.6333   2 0.59161-0.61414-0.79573 0.46130 0.12639 0.63984
  -1  -9  13-28.5500 46.1090   1 0.49541-0.51662-0.86418 0.52992 0.09252 0.67325
   1  -9  14-49.2137 62.4997   1 0.45491-0.43343-0.88415 0.54986 0.10988 0.71479
   1  -9  14-5.88480 55.7637   3 0.81703-0.79595-0.52075 0.18661 0.24821 0.57693
  -1  -9  14 75.4455 72.5111   3 0.79957-0.82122-0.52654 0.19243 0.28933 0.53583
   1   9  14 85.3868 52.7868   3 0.51939-0.49880-0.52049 0.85480 0.67763 0.14759
  -1   9  14 0.41749 42.8430   3 0.49138-0.51350-0.51477 0.84911 0.70242 0.12282
  -1  -9  14 47.9491 45.0655   1 0.41589-0.43711-0.90103 0.56678 0.12595 0.69873
  -1  -9  15 113.298 79.8377   3 0.78351-0.80519-0.53062 0.19651 0.32372 0.56038
   1  -9  15 159.234 87.4298   3 0.79997-0.77893-0.52643 0.19229 0.28844 0.59563
  -1   9  15 121.083 59.2919   3 0.48037-0.50253-0.51237 0.84671 0.71173 0.17245
   1   9  15 68.2340 65.6809   3 0.50627-0.48572-0.51788 0.85220 0.68945 0.19471
  -1   9  16 40.2800 52.7317   3 0.46506-0.48726-0.50888 0.84323 0.72429 0.21884
  -1  -9  16-63.2938 69.9812   3 0.76572-0.78743-0.53401 0.19991 0.35876 0.58428
   1   9  16 23.4653 47.7748   3 0.49077-0.47025-0.51464 0.84896 0.70294 0.24015
   1  -9  17 90.1806 68.6586   3 0.76383-0.74287-0.53431 0.20019 0.36231 0.63965
  -1   9  17 145.811 71.2529   3 0.45029-0.47253-0.50536 0.83972 0.73598 0.26609
  -1  -9  17 39.6137 62.4555   3 0.74620-0.76795-0.53663 0.20254 0.39416 0.60782
   1   9  17 74.7376 48.9996   3 0.47293-0.45245-0.51069 0.84502 0.71789 0.28415
  -1   9  18 14.2642 32.1967   3 0.43113-0.45341-0.50059 0.83496 0.75056 0.31045
  -1 -10  -9 1865.01 83.3581   2 0.93052-0.95149-0.12918-0.24224-0.34357-0.18678
  -1 -10  -9 1857.18 114.286   1-0.04652 0.02567-0.95952 0.58784 0.27745-0.80771
   1 -10  -9 1984.92 130.649   1-0.03835 0.06020-0.96050 0.58878 0.27533-0.80560
   1 -10  -8 2380.16 148.676   1-0.25193 0.27377-0.91147 0.53977 0.32438-0.79574
  -1 -10  -8 2518.65 144.926   1-0.30311 0.28224-0.89215 0.52049 0.33406-0.80540
  -1 -10  -8 2490.58 106.049   2 0.92653-0.94757-0.06924-0.30219-0.37080-0.10061
  -1 -10  -7 311.487 53.0607   3 0.88527-0.90610-0.46571 0.09431-0.00151-0.41111
  -1 -10  -7 366.064 55.5698   1-0.49784 0.47696-0.78747 0.41582 0.36228-0.77471
  -1 -10  -7 384.838 47.1919   2 0.92397-0.94508-0.04649-0.32495-0.38068-0.03180
   1 -10  -7 339.242 56.9226   1-0.42486 0.44669-0.83297 0.46128 0.35343-0.76587
   1 -10  -6 238.922 47.4779   3 0.82800-0.80614-0.51619 0.14477 0.21983-0.57355
   1 -10  -6 258.616 50.2227   1-0.56507 0.58688-0.73772 0.36604 0.36828-0.72181
  -1 -10  -6 304.887 44.8638   2 0.92385-0.94504-0.04554-0.32590-0.38108 0.02754
  -1 -10  -6 274.635 49.5967   1-0.64124 0.62035-0.67047 0.29883 0.37208-0.72561
  -1 -10  -6 252.292 47.7209   3 0.86838-0.88925-0.48883 0.11744 0.08637-0.44005
  -1 -10  -5 1414.27 93.9831   2 0.92563-0.94689-0.06068-0.31077-0.37454 0.07994
   1 -10  -5 1343.66 97.5154   3 0.77313-0.75132-0.53272 0.16131 0.34450-0.63927
  -1 -10  -5 1280.60 91.2101   3 0.83439-0.85529-0.51313 0.14174 0.20218-0.49693
  -1 -10  -4 980.090 81.5800   2 0.92787-0.94921-0.08389-0.28756-0.36430 0.12863
   1 -10  -4 997.953 76.5236   3 0.67769-0.65591-0.53915 0.16774 0.50009-0.73592
  -1 -10  -4 983.494 70.6870   3 0.76435-0.78529-0.53423 0.16285 0.36133-0.59713
   1 -10  -4 945.539 83.3237   2 0.90478-0.88341 0.05848-0.42991-0.42304 0.18732
   1 -10  -3 318.763 52.3008   2 0.91355-0.89225 0.01833-0.38976-0.40746 0.23067
  -1 -10  -3 301.426 51.2524   2 0.93002-0.95142-0.11658-0.25488-0.34944 0.17270
   1 -10  -3 350.775 42.1682   3 0.51801-0.49627-0.52022 0.14882 0.67889-0.85577
  -1 -10  -3 370.938 39.0740   3 0.62070-0.64168-0.53556 0.16419 0.57260-0.74945
   1 -10  -2 2107.10 130.119   2 0.92150-0.90027-0.02821-0.34323-0.38843 0.27058
  -1 -10  -2 2181.36 83.2258   3 0.35226-0.37327-0.47859 0.10723 0.80415-0.92207
  -1 -10  -2 2347.51 135.220   2 0.93099-0.95247-0.15435-0.21712-0.33161 0.21381
   1 -10  -1 3771.69 177.567   2 0.92745-0.90629-0.07893-0.29252-0.36651 0.30760
  -1 -10  -1 3551.28 174.753   2 0.93022-0.95177-0.19481-0.17667-0.31172 0.25286
   1 -10   0 4502.12 204.172   2 0.93063-0.90954-0.13260-0.23886-0.34196 0.34198
  -1 -10   0 4467.22 203.948   2 0.92713-0.94875-0.23954-0.13195-0.28875 0.28882
   1 -10   1 3718.28 195.241   2 0.93052-0.90950-0.18707-0.18439-0.31559 0.37454
  -1 -10   1 3621.79 193.492   2 0.92128-0.94297-0.28625-0.08524-0.26362 0.32263
  -1 -10   2 2040.49 67.6181   4-0.84058 0.81937 0.01513-0.38595 0.54154-0.42394
   1 -10   2 2177.53 156.434   2 0.92680-0.90586-0.24282-0.12865-0.28702 0.40492
  -1 -10   2 2286.46 166.413   2 0.91254-0.93430-0.33341-0.03809-0.23702 0.35496
  -1  10   2 1935.06 69.4229   4-0.90126 0.87979 0.01578 0.35524 0.43306-0.31486
  -1 -10   2 2213.14 126.288   3 0.88413-0.90530-0.35414-0.01719-0.30613 0.42399
   1  10   3 319.244 34.6229   4-0.83653 0.85772 0.01508 0.35597 0.54778-0.37063
  -1 -10   3 355.994 37.7000   4-0.91562 0.89442 0.01592-0.38669 0.40179-0.22524
   1 -10   3 348.581 35.8908   4-0.79439 0.81585 0.01459-0.38537 0.60729-0.43074
   1 -10   3 381.451 73.0948   2 0.91934-0.89847-0.29820-0.07328-0.25700 0.43383
  -1  10   3 333.752 37.8114   4-0.94291 0.92143 0.01615 0.35492 0.33274-0.15560
  -1 -10   3 338.790 59.0970   3 0.89384-0.91504-0.38872 0.01739-0.22525 0.40204
  -1 -10   3 409.025 83.7656   2 0.90125-0.92309-0.37887 0.00736-0.21012 0.38700
  -1  10   4 931.391 73.6955   4-0.95367 0.93219 0.01623 0.35489 0.30049-0.06440
   1 -10   4 1219.68 131.931   2 0.90819-0.88739-0.35236-0.01912-0.22596 0.46172
   1  10   4 886.539 68.7378   4-0.88385 0.90503 0.01560 0.35549 0.46758-0.23148
  -1 -10   4 907.578 99.3818   3 0.89656-0.91780-0.41411 0.04279-0.15947 0.39521
  -1 -10   4 1007.44 120.971   2 0.88636-0.90827-0.42601 0.05449-0.18085 0.41666
   1 -10   4 940.638 69.5690   4-0.85917 0.88063 0.01534-0.38608 0.51153-0.27603
  -1 -10   4 899.881 69.7999   4-0.93688 0.91567 0.01610-0.38683 0.34937-0.11386
   1 -10   4 1028.87 107.237   3 0.89076-0.86928-0.37511 0.00376-0.25815 0.49386
   1 -10   5 1330.26 93.2928   4-0.88566 0.90712 0.01562-0.38631 0.46413-0.16968
  -1 -10   5 1211.84 91.2369   4-0.94331 0.92210 0.01615-0.38683 0.33160-0.03715
  -1  10   5 1358.81 100.036   4-0.95583 0.93434 0.01624 0.35492 0.29356 0.00149
   1  10   5 1372.06 95.6624   4-0.90357 0.92475 0.01580 0.35534 0.42821-0.13317
   1 -10   5 1322.35 130.172   3 0.89591-0.87446-0.40313 0.03179-0.18866 0.48331
   1 -10   5 1396.37 144.544   2 0.89303-0.87231-0.40620 0.03471-0.19333 0.48803
  -1 -10   5 1452.18 145.334   2 0.86852-0.89050-0.47182 0.10030-0.15093 0.44568
  -1 -10   5 1189.96 120.569   3 0.89523-0.91651-0.43495 0.06364-0.10035 0.39503
  -1 -10   6 284.206 64.8454   3 0.89107-0.91238-0.45212 0.08082-0.04719 0.40081
   1 -10   6 209.254 64.0379   2 0.87502-0.85437-0.45614 0.08464-0.16134 0.51497
  -1 -10   6 194.423 57.3317   2 0.84726-0.86931-0.51711 0.14558-0.11976 0.47345
   1 -10   6 248.683 61.8468   3 0.89626-0.87486-0.42579 0.05446-0.12698 0.48058
   1 -10   7 219.505 70.8567   3 0.89323-0.87186-0.44481 0.07348-0.07038 0.48291
  -1  10   7 426.249 63.4231   3 0.33077-0.35266-0.47198 0.84341 0.81708-0.40443
  -1 -10   7 341.040 85.3069   3 0.88498-0.90633-0.46627 0.09497 0.00045 0.41211
   1 -10   7 315.692 75.3176   2 0.85253-0.83195-0.50662 0.13511-0.12713 0.53970
   1  10   7 417.309 58.8688   3 0.37076-0.34993-0.48407 0.85547 0.79247-0.37984
  -1 -10   7 295.480 75.8070   2 0.82358-0.84571-0.55975 0.18821-0.08883 0.50145
   1 -10   8 2305.29 213.951   3 0.88806-0.86673-0.45989 0.08857-0.02152 0.49300
   1 -10   8 2613.25 219.486   2 0.82696-0.80645-0.55407 0.18256-0.09305 0.56455
  -1 -10   8 2517.36 212.289   3 0.87675-0.89814-0.47915 0.10786 0.04768 0.42383
  -1  10   8 2536.13 157.801   3 0.38222-0.40414-0.48737 0.85880 0.78497-0.31338
  -1 -10   8 2267.18 213.668   2 0.79516-0.81736-0.60337 0.23183-0.05535 0.52691
   1  10   8 2568.43 154.572   3 0.42189-0.40110-0.49820 0.86961 0.75737-0.28580
   1 -10   9 2103.43 209.510   3 0.88053-0.85924-0.47379 0.10247 0.02751 0.50291
  -1  10   9 2364.75 161.159   3 0.41623-0.43820-0.49672 0.86816 0.76147-0.23093
   1  10   9 2132.64 151.776   3 0.45423-0.43348-0.50632 0.87773 0.73290-0.20239
  -1 -10   9 2112.50 212.937   2 0.76653-0.78880-0.64122 0.26967-0.02457 0.55506
   1 -10   9 2138.21 209.325   2 0.79678-0.77635-0.60106 0.22954-0.05718 0.58762
  -1 -10   9 2173.25 211.172   3 0.86804-0.88946-0.48919 0.11791 0.08785 0.44260
  -1 -10  10 1661.83 195.107   3 0.85761-0.87908-0.49848 0.12720 0.12841 0.46098
  -1 -10  10 1528.68 188.886   2 0.73048-0.75282-0.68231 0.31075 0.01101 0.57842
   1 -10  10 1835.59 204.501   3 0.87111-0.84986-0.48594 0.11464 0.07450 0.51486
  -1  10  10 1862.79 156.859   3 0.43745-0.45945-0.50219 0.87364 0.74583-0.15635
   1 -10  10 1371.33 180.345   2 0.76516-0.74480-0.64290 0.27137-0.02317 0.61254
   1  10  10 1924.21 154.453   3 0.47220-0.45149-0.51053 0.88194 0.71848-0.12903
  -1 -10  11 857.019 154.295   3 0.84590-0.86740-0.50667 0.13540 0.16781 0.48052
   1  10  11 808.595 110.163   3 0.48204-0.46136-0.51274 0.88416 0.71034-0.06194
   1 -10  11 846.888 135.230   2 0.72566-0.70537-0.68733 0.31580 0.01554 0.63278
  -1  10  11 826.163 114.596   3 0.45011-0.47215-0.50532 0.87678 0.73612-0.08770
   1 -10  11 927.118 163.841   3 0.86014-0.83892-0.49643 0.12513 0.11914 0.52916
  -1 -10  11 666.525 129.783   2 0.69471-0.71712-0.71742 0.34586 0.04358 0.60479
  -1  10  12 380.040 82.0878   3 0.45523-0.47731-0.50655 0.87802 0.73211-0.02475
  -1 -10  12 295.114 94.2664   2 0.65488-0.67737-0.75122 0.37965 0.07728 0.63002
   1 -10  12 491.446 131.931   3 0.84793-0.82675-0.50538 0.13409 0.16135 0.54589
  -1 -10  12 361.260 111.201   3 0.83248-0.85402-0.51408 0.14281 0.20755 0.49972
   1 -10  12 372.401 107.840   2 0.68836-0.66814-0.72316 0.35162 0.04912 0.65813
   1  10  12 388.406 86.8427   3 0.48575-0.46511-0.51355 0.88498 0.70721 0.00012
  -1  10  13 170.725 64.2138   3 0.45479-0.47690-0.50645 0.87792 0.73246 0.03384
  -1 -10  13 227.379 88.5053   1 0.53030-0.55147-0.84481 0.47339 0.07698 0.68878
   1 -10  13 52.9714 43.3408   2 0.64336-0.62321-0.76010 0.38856 0.08660 0.67958
  -1 -10  13 85.9115 71.3787   3 0.81877-0.84034-0.52008 0.14883 0.24386 0.52236
   1  10  13 200.621 66.5243   3 0.48265-0.46204-0.51287 0.88431 0.70983 0.05645
   1 -10  13 132.327 81.0752   3 0.83438-0.81324-0.51313 0.14185 0.20222 0.56397
  -1 -10  13 131.887 69.4877   2 0.61192-0.63448-0.78254 0.41096 0.11115 0.65508
   1 -10  13 231.903 91.7071   1 0.56846-0.54693-0.82112 0.44965 0.05928 0.70647
   1 -10  14 137.557 92.0510   3 0.81989-0.79878-0.51964 0.14836 0.24103 0.58410
   1 -10  14-2.43605 50.8217   2 0.59439-0.57432-0.79398 0.42242 0.12433 0.70079
  -1  10  14 58.6432 55.5998   3 0.44981-0.47196-0.50525 0.87672 0.73635 0.08889
  -1 -10  14 0.95258 47.7549   1 0.45551-0.47670-0.88387 0.51246 0.10963 0.71505
  -1 -10  14-21.4679 68.8011   3 0.80281-0.82442-0.52559 0.15434 0.28203 0.54313
   1 -10  14 46.2187 54.8741   1 0.49326-0.47174-0.86531 0.49385 0.09346 0.73120
   1  10  14 16.2418 39.6825   3 0.47594-0.45538-0.51137 0.88282 0.71541 0.10981
  -1  10  15 19.7645 57.4293   3 0.44077-0.46296-0.50302 0.87451 0.74331 0.14088
   1  10  15 84.8341 50.0567   3 0.46375-0.44322-0.50857 0.88003 0.72534 0.15882
  -1 -10  15 37.7739 63.8803   3 0.78695-0.80860-0.52983 0.15859 0.31660 0.56749
   1 -10  15 92.5575 76.8209   3 0.80342-0.78235-0.52540 0.15413 0.28064 0.60343
  -1 -10  16-24.6524 65.1162   3 0.76930-0.79099-0.53341 0.16218 0.35192 0.59112
   1 -10  16 100.940 75.8046   3 0.78620-0.76517-0.53001 0.15874 0.31817 0.62485
   1  10  16 86.2745 64.6577   3 0.45191-0.43142-0.50576 0.87722 0.73472 0.20838
  -1  10  16 24.9131 50.2211   3 0.42885-0.45107-0.50000 0.87150 0.75226 0.19087
  -1  10  17-0.16973 51.0933   3 0.41331-0.43558-0.49594 0.86744 0.76356 0.23852
  -1 -10  17 72.4929 72.7820   3 0.74991-0.77163-0.53621 0.16499 0.38766 0.61433
   1 -10  17-125.695 87.1354   3 0.76747-0.74648-0.53372 0.16246 0.35543 0.64653
   1 -11 -10 395.190 45.5994   2 0.91963-0.89785-0.01589-0.39263-0.39357-0.19576
  -1 -11  -9 300.254 37.7109   2 0.93044-0.95144-0.18935-0.21921-0.31445-0.21590
   1 -11  -9 388.255 49.3424   2 0.91043-0.88872 0.03359-0.44212-0.41347-0.11692
  -1 -11  -8 481.899 52.4271   2 0.93060-0.95167-0.13161-0.27696-0.34243-0.12898
   1 -11  -8 509.227 59.3112   2 0.90527-0.88363 0.05646-0.46500-0.42228-0.04918
   1 -11  -8 495.137 73.9166   1-0.32421 0.34609-0.88326 0.47440 0.33779-0.80915
  -1 -11  -8 486.438 69.4743   1-0.38145 0.36062-0.85632 0.44751 0.34714-0.81849
   1 -11  -7 65.6938 27.9760   2 0.90389-0.88233 0.06216-0.47071-0.42443 0.01191
  -1 -11  -7 62.9552 29.4402   1-0.54218 0.52134-0.75558 0.34677 0.36649-0.77893
   1 -11  -7 78.9342 35.0372   1-0.47679 0.49865-0.80145 0.39260 0.35996-0.77241
  -1 -11  -7 36.0563 18.1261   2 0.92934-0.95048-0.10412-0.30446-0.35516-0.05731
  -1 -11  -7 39.9870 23.4397   3 0.88403-0.90483-0.46802 0.05948 0.00661-0.41924
  -1 -11  -6 212.061 39.6695   2 0.92888-0.95009-0.09701-0.31158-0.35840 0.00486
  -1 -11  -6 127.178 34.4904   3 0.86489-0.88573-0.49224 0.08371 0.10076-0.45445
   1 -11  -6 146.026 36.1116   3 0.82182-0.79994-0.51886 0.11030 0.23610-0.58981
   1 -11  -6 143.306 35.2689   2 0.90616-0.88467 0.05269-0.46125-0.42084 0.06725
   1 -11  -6 158.669 42.7671   1-0.59787 0.61972-0.71032 0.30148 0.37034-0.72389
   1 -11  -5 215.813 44.8075   2 0.91044-0.88902 0.03352-0.44208-0.41345 0.11879
  -1 -11  -5 187.842 35.9574   3 0.82564-0.84651-0.51724 0.10873 0.22614-0.52088
  -1 -11  -5 148.848 35.0991   2 0.92938-0.95067-0.10483-0.30376-0.35484 0.06024
   1 -11  -5 156.256 35.4201   3 0.76231-0.74047-0.53454 0.12599 0.36515-0.65992
   1 -11  -4 429.734 51.5474   3 0.66166-0.63986-0.53858 0.13003 0.52168-0.75751
   1 -11  -4 497.898 63.8351   2 0.91559-0.89424 0.00764-0.41621-0.40318 0.16746
  -1 -11  -4 384.255 57.8627   2 0.93028-0.95163-0.12249-0.28611-0.34669 0.11103
  -1 -11  -4 490.691 51.1223   3 0.74930-0.77021-0.53628 0.12777 0.38873-0.62454
  -1 -11  -3 374.218 62.8331   2 0.93094-0.95237-0.14802-0.26059-0.33464 0.15791
   1 -11  -3 390.027 61.5764   2 0.92119-0.89991-0.02610-0.38248-0.38932 0.21253
  -1 -11  -3 403.884 41.9126   3 0.59674-0.61769-0.53289 0.12438 0.59988-0.77674
   1 -11  -3 386.497 45.9006   3 0.49936-0.47759-0.51646 0.10792 0.69553-0.87242
  -1 -11  -2 738.908 82.8130   2 0.93078-0.95229-0.17757-0.23104-0.32029 0.20250
   1 -11  -2 687.261 81.2306   2 0.92633-0.90513-0.06728-0.34130-0.37166 0.25381
  -1 -11  -2 715.518 49.9387   3 0.33095-0.35194-0.47204 0.06354 0.81697-0.93489
   1 -11  -1 822.271 89.0487   2 0.92972-0.90859-0.11064-0.29795-0.35218 0.29326
  -1 -11  -1 782.370 89.9872   2 0.92923-0.95080-0.21339-0.19523-0.30230 0.24344
  -1 -11   0 46.2015 38.1344   2 0.92570-0.94735-0.25315-0.15548-0.28155 0.28162
   1 -11   0-2.40711 36.4981   2 0.93100-0.90994-0.15699-0.25161-0.33033 0.33036
   1 -11   1 785.828 93.5032   2 0.92975-0.90876-0.20455-0.20406-0.30680 0.36576
  -1 -11   1 874.257 102.875   2 0.91988-0.94160-0.29496-0.11367-0.25880 0.31781
  -1 -11   2 765.962 79.6504   3 0.88487-0.90601-0.35619-0.05228-0.30159 0.41944
  -1  11   2 597.194 35.3777   4-0.82603 0.80454 0.01496 0.39315 0.56349-0.44526
   1 -11   2 687.946 94.9039   2 0.92550-0.90458-0.25495-0.15367-0.28059 0.39849
  -1 -11   2 795.060 107.556   2 0.91156-0.93335-0.33786-0.07079-0.23444 0.35239
  -1 -11   3 425.283 85.1086   2 0.90108-0.92294-0.37949-0.02916-0.20975 0.38663
   1 -11   3 477.751 89.3385   2 0.91821-0.89737-0.30471-0.10391-0.25336 0.43019
  -1 -11   3 342.925 60.0840   3 0.89386-0.91503-0.38882-0.01964-0.22498 0.40177
  -1  11   3 350.115 36.3673   4-0.91050 0.88901 0.01587 0.39229 0.41327-0.23609
   1  11   3 363.476 35.3007   4-0.78409 0.80526 0.01446 0.39368 0.62054-0.44337
  -1 -11   3 358.385 36.2034   4-0.87141 0.85022 0.01547-0.42333 0.49038-0.31386
   1 -11   4 575.397 100.846   2 0.90755-0.88678-0.35496-0.05367-0.22443 0.46019
   1 -11   4 455.717 76.8164   3 0.89092-0.86941-0.37572-0.03276-0.25670 0.49240
  -1 -11   4 432.310 72.2320   3 0.89654-0.91775-0.41327 0.00481-0.16175 0.39749
  -1  11   4 389.609 47.0504   4-0.93235 0.91085 0.01607 0.39214 0.36128-0.12516
  -1 -11   4 500.024 91.1577   2 0.88720-0.90914-0.42360 0.01494-0.18238 0.41820
   1 -11   4 411.165 44.4280   4-0.81953 0.84100 0.01489-0.42272 0.57290-0.33743
   1  11   4 390.566 45.1819   4-0.85247 0.87364 0.01526 0.39292 0.52261-0.28649
  -1 -11   4 390.400 45.6925   4-0.90901 0.88782 0.01585-0.42367 0.41654-0.18107
   1 -11   5 144.097 30.1929   4-0.85774 0.87921 0.01532-0.42311 0.51391-0.21949
   1 -11   5 294.791 80.7347   2 0.89334-0.87264-0.40523-0.00341-0.19394 0.48864
  -1  11   5 167.495 35.9903   4-0.93933 0.91783 0.01612 0.39213 0.34271-0.04764
   1 -11   5 146.912 48.8532   3 0.89587-0.87440-0.40278-0.00570-0.18958 0.48423
   1  11   5 172.709 35.1886   4-0.88074 0.90191 0.01557 0.39266 0.47341-0.17834
  -1 -11   5 192.665 65.6710   2 0.87065-0.89265-0.46679 0.05812-0.15428 0.44904
  -1 -11   5 181.217 56.8216   3 0.89542-0.91667-0.43366 0.02522-0.10415 0.39883
  -1 -11   5 163.118 33.1844   4-0.92298 0.90179 0.01598-0.42375 0.38458-0.09016
  -1 -11   6 87.0194 50.8400   2 0.85103-0.87311-0.50963 0.10096-0.12502 0.47871
   1 -11   6 160.069 59.5655   2 0.87659-0.85596-0.45220 0.04356-0.16393 0.51756
  -1 -11   6 72.2680 46.4167   3 0.89155-0.91284-0.45065 0.04221-0.05194 0.40555
   1 -11   6 157.195 59.7126   3 0.89638-0.87495-0.42405 0.01558-0.13191 0.48550
  -1 -11   7-42.3097 59.2870   3 0.88577-0.90709-0.46475 0.05632-0.00486 0.41742
   1 -11   7 29.3224 45.8598   3 0.89352-0.87213-0.44362 0.03516-0.07406 0.48659
  -1 -11   7-2.65870 47.4177   2 0.82866-0.85082-0.55116 0.14247-0.09520 0.50783
   1 -11   7 23.9217 49.1250   2 0.85561-0.83506-0.50026 0.09161-0.13155 0.54412
   1  11   8 503.532 70.3970   3 0.34147-0.32070-0.47530 0.88384 0.81073-0.33916
  -1 -11   8 438.115 97.7325   2 0.80255-0.82478-0.59268 0.18399-0.06374 0.53530
   1 -11   8 516.313 108.876   3 0.88863-0.86727-0.45857 0.05012-0.02596 0.49743
  -1 -11   8 493.778 95.4907   3 0.87783-0.89919-0.47770 0.06927 0.04216 0.42934
   1 -11   8 441.935 98.7394   2 0.83158-0.81110-0.54610 0.13744-0.09892 0.57042
  -1 -11   9 356.269 101.711   2 0.77344-0.79573-0.63256 0.22386-0.03177 0.56227
   1  11   9 418.200 69.4123   3 0.38320-0.36247-0.48765 0.89620 0.78432-0.25381
   1 -11   9 246.726 83.2305   3 0.88140-0.86008-0.47245 0.06400 0.02259 0.50783
   1 -11   9 275.823 84.9704   2 0.80341-0.78300-0.59142 0.18275-0.06473 0.59517
  -1 -11   9 337.116 93.9428   3 0.86928-0.89068-0.48791 0.07949 0.08252 0.44792
  -1  11   9 283.610 60.2767   3 0.35110-0.37309-0.47824 0.88681 0.80487-0.27433
  -1 -11  10 462.801 118.131   3 0.85924-0.88068-0.49717 0.08876 0.12247 0.46691
   1 -11  10 554.102 115.774   3 0.87252-0.85124-0.48435 0.07591 0.06809 0.52126
   1 -11  10 423.832 105.258   2 0.77183-0.75149-0.63460 0.22593-0.03008 0.61946
   1  11  10 539.615 85.2648   3 0.40967-0.38899-0.49497 0.90352 0.76614-0.17669
  -1  11  10 492.907 79.6397   3 0.37727-0.39930-0.48595 0.89454 0.78823-0.19875
  -1 -11  10 520.253 117.862   2 0.74207-0.76444-0.66978 0.26108-0.00010 0.58954
   1 -11  11 85.5114 63.9964   2 0.73753-0.71727-0.67476 0.26608 0.00428 0.64403
   1 -11  11 193.231 88.3919   3 0.86156-0.84032-0.49522 0.08679 0.11377 0.53453
  -1 -11  11 102.445 80.4714   3 0.84729-0.86876-0.50579 0.09739 0.16340 0.48492
   1  11  11 118.670 48.1725   3 0.42521-0.40456-0.49907 0.90763 0.75494-0.10654
  -1  11  11 115.617 49.5086   3 0.39537-0.41744-0.49107 0.89966 0.77610-0.12768
  -1 -11  11 164.620 77.4346   2 0.70771-0.73016-0.70523 0.29652 0.03201 0.61636
   1 -11  12 2.73640 48.0364   2 0.69931-0.67912-0.71318 0.30449 0.03952 0.66773
  -1 -11  12-52.3209 56.4166   2 0.66871-0.69123-0.74005 0.33133 0.06585 0.64145
  -1  11  12 70.2509 45.7258   3 0.40387-0.42597-0.49340 0.90200 0.77023-0.06286
   1 -11  12 70.8258 72.5039   3 0.84961-0.82841-0.50427 0.09585 0.15588 0.55136
   1  11  12 18.4471 31.4623   3 0.43239-0.41177-0.50091 0.90948 0.74963-0.04229
  -1 -11  12 35.1087 63.5366   3 0.83455-0.85607-0.51304 0.10464 0.20172 0.50555
  -1 -11  13 22.3451 69.6322   1 0.55342-0.57456-0.83078 0.42220 0.06635 0.69941
   1 -11  13 65.4815 55.6209   2 0.65845-0.63833-0.74839 0.33970 0.07436 0.69183
  -1 -11  13 137.313 71.0650   3 0.82106-0.84261-0.51917 0.11078 0.23805 0.52816
  -1  11  13 79.2224 47.0287   3 0.40678-0.42892-0.49419 0.90279 0.76819-0.00188
  -1 -11  13 69.9975 56.8713   2 0.62761-0.65019-0.77166 0.36294 0.09906 0.66718
   1  11  13 60.5509 39.1492   3 0.43353-0.41295-0.50120 0.90978 0.74877 0.01751
   1 -11  13 34.8811 61.0137   3 0.83624-0.81507-0.51217 0.10375 0.19689 0.56929
   1  11  14 152.338 59.5042   3 0.42955-0.40901-0.50018 0.90877 0.75174 0.07348
   1 -11  14 234.313 108.615   3 0.82204-0.80091-0.51877 0.11036 0.23552 0.58960
   1 -11  14 92.8179 64.9689   1 0.51879-0.49724-0.85143 0.44282 0.08217 0.74249
   1 -11  14 103.388 67.1210   2 0.61251-0.59247-0.78213 0.37343 0.11070 0.71442
  -1 -11  14-14.7291 44.2511   1 0.48753-0.50868-0.86827 0.45970 0.09596 0.72871
  -1  11  14 217.310 73.4903   3 0.40446-0.42664-0.49356 0.90217 0.76982 0.05544
  -1 -11  14 9.33556 65.6405   3 0.80565-0.82724-0.52471 0.11632 0.27550 0.54965
  -1 -11  15 71.0718 69.6591   3 0.78947-0.81109-0.52923 0.12085 0.31130 0.57279
   1  11  15 182.242 65.1325   3 0.42157-0.40107-0.49812 0.90671 0.75760 0.12656
  -1  11  15 28.0677 36.7990   3 0.39880-0.42102-0.49201 0.90063 0.77374 0.11045
   1 -11  15 68.3600 81.8673   3 0.80579-0.78470-0.52466 0.11625 0.27518 0.60889
  -1 -11  16 41.8403 57.3362   3 0.77209-0.79376-0.53291 0.12454 0.34653 0.59650
  -1  11  16 45.4743 41.2881   3 0.38827-0.41052-0.48908 0.89771 0.78092 0.16221
   1  11  16 96.1130 53.0949   3 0.40943-0.38897-0.49490 0.90350 0.76632 0.17679
   1 -11  16 194.041 108.463   3 0.78877-0.76771-0.52940 0.12100 0.31279 0.63022
  -1 -11  17 62.4235 66.3211   3 0.75289-0.77459-0.53585 0.12749 0.38235 0.61963
   1 -11  17 60.2540 77.7155   3 0.77019-0.74918-0.53325 0.12486 0.35021 0.65174
   1 -12 -10 278.978 41.4588   2 0.92868-0.90693-0.09422-0.35145-0.35966-0.22967
   1 -12  -9 220.659 41.3213   2 0.92294-0.90126-0.03856-0.40713-0.38406-0.14633
  -1 -12  -9 195.010 33.2333   2 0.92691-0.94794-0.24175-0.20396-0.28759-0.24275
  -1 -12  -8 792.529 70.5707   2 0.93075-0.95185-0.17887-0.26685-0.31965-0.15175
  -1 -12  -8 745.102 83.2129   1-0.43626 0.41547-0.82639 0.38041 0.35496-0.82632
   1 -12  -8 776.132 74.4053   2 0.91901-0.89740-0.01206-0.43362-0.39515-0.07630
  -1 -12  -7 267.123 51.6078   1-0.57939 0.55858-0.72603 0.28007 0.36925-0.78171
  -1 -12  -7 404.559 54.7661   2 0.93098-0.95215-0.15273-0.29300-0.33239-0.08008
  -1 -12  -7 342.800 55.4108   3 0.88320-0.90398-0.46947 0.02380 0.01179-0.42442
   1 -12  -7 307.195 51.7108   2 0.91711-0.89558-0.00086-0.44484-0.39974-0.01278
   1 -12  -6 114.161 34.1802   3 0.81720-0.79529-0.52069 0.07500 0.24779-0.60151
   1 -12  -6 151.407 37.0940   2 0.91784-0.89638-0.00507-0.44063-0.39802 0.04444
  -1 -12  -6 155.281 41.0167   2 0.93082-0.95207-0.14063-0.30511-0.33817-0.01537
  -1 -12  -6 327.571 51.5812   3 0.86240-0.88321-0.49450 0.04884 0.11058-0.46427
   1 -12  -5 600.949 65.5096   3 0.75462-0.73275-0.53563 0.08994 0.37924-0.67402
  -1 -12  -5 674.561 64.8761   3 0.81931-0.84016-0.51987 0.07422 0.24249-0.53724
   1 -12  -5 609.568 73.9858   2 0.92001-0.89862-0.01831-0.42740-0.39257 0.09792
  -1 -12  -5 703.276 77.8942   2 0.93087-0.95218-0.14304-0.30270-0.33702 0.04242
   1 -12  -4 261.442 52.1808   2 0.92294-0.90162-0.03856-0.40716-0.38406 0.14835
   1 -12  -4 213.800 36.6790   3 0.65123-0.62940-0.53801 0.09233 0.53520-0.77104
  -1 -12  -4 239.108 47.7271   2 0.93100-0.95239-0.15665-0.28909-0.33050 0.09484
  -1 -12  -4 252.365 37.6838   3 0.73741-0.75829-0.53749 0.09184 0.40923-0.64504
  -1 -12  -3 356.592 40.4481   3 0.57895-0.59987-0.53052 0.08488 0.61909-0.79596
   1 -12  -3 438.767 49.1769   3 0.48588-0.46408-0.51358 0.06791 0.70710-0.88400
   1 -12  -3 485.541 70.8358   2 0.92622-0.90497-0.06618-0.37954-0.37214 0.19536
  -1 -12  -3 240.363 49.7728   2 0.93080-0.95226-0.17691-0.26885-0.32062 0.14389
  -1 -12  -2 2425.08 154.094   2 0.92989-0.95142-0.20185-0.24391-0.30817 0.19038
   1 -12  -2 2324.98 152.825   2 0.92915-0.90798-0.10115-0.34459-0.35652 0.23868
   1 -12  -1 105.396 39.7381   2 0.93076-0.90966-0.13771-0.30803-0.33955 0.28064
  -1 -12  -1 181.584 53.5448   2 0.92758-0.94918-0.23471-0.21106-0.29128 0.23242
   1 -12   0 4765.91 230.100   2 0.93077-0.90974-0.17823-0.26752-0.31997 0.32000
  -1 -12   0 4711.19 231.439   2 0.92386-0.94553-0.26824-0.17753-0.27345 0.27353
   1 -12   1 122.152 49.5257   2 0.92867-0.90771-0.22143-0.22432-0.29817 0.35714
  -1 -12   1 199.275 62.7904   2 0.91819-0.93994-0.30478-0.14100-0.25332 0.31234
  -1 -12   2 2273.75 133.998   3 0.88619-0.90730-0.35997-0.08563-0.29310 0.41094
   1 -12   2 2407.62 179.342   2 0.92394-0.90305-0.26763-0.17814-0.27378 0.39168
  -1 -12   2 2304.38 179.668   2 0.91010-0.93191-0.34431-0.10148-0.23068 0.34863
   1 -12   3 514.040 96.8224   2 0.91666-0.89585-0.31312-0.13265-0.24862 0.42546
  -1 -12   3 397.593 88.9450   2 0.90022-0.92212-0.38249-0.06331-0.20792 0.38481
  -1 -12   3 383.654 35.2218   4-0.80713 0.78595 0.01474-0.45969 0.59025-0.41376
  -1 -12   3 384.974 67.5765   3 0.89416-0.91531-0.39049-0.05511-0.22085 0.39764
  -1  12   3 390.382 37.5722   4-0.86225 0.84074 0.01537 0.42988 0.50631-0.32911
   1 -12   3 410.366 69.7238   3 0.88090-0.85933-0.34574-0.09989-0.32452 0.50127
   1  12   4 209.498 32.9168   4-0.81215 0.83331 0.01480 0.43048 0.58332-0.34717
   1 -12   4 308.606 65.5888   3 0.89141-0.86988-0.37766-0.06796-0.25210 0.48780
   1 -12   4 355.317 85.4649   2 0.90639-0.88565-0.35961-0.08617-0.22168 0.45745
  -1 -12   4 188.091 50.9691   3 0.89655-0.91774-0.41376-0.03183-0.16043 0.39616
  -1 -12   4 234.171 33.8201   4-0.87230 0.85113 0.01548-0.46039 0.48878-0.25334
  -1 -12   4 277.839 76.5740   2 0.88714-0.90911-0.42378-0.02203-0.18227 0.41809
   1 -12   4 241.430 34.7888   4-0.77081 0.79230 0.01430-0.45922 0.63696-0.40151
  -1  12   4 220.628 33.9740   4-0.90337 0.88186 0.01580 0.42950 0.42864-0.19249
  -1 -12   5 661.037 114.231   2 0.87162-0.89366-0.46446 0.01864-0.15584 0.45060
   1 -12   5 595.520 92.0145   3 0.89595-0.87445-0.40358-0.04203-0.18750 0.48214
   1 -12   5 607.608 60.0984   4-0.82372 0.84521 0.01494-0.45981 0.56685-0.27246
  -1  12   5 509.983 57.4425   4-0.91892 0.89741 0.01595 0.42940 0.39420-0.09910
   1  12   5 585.190 60.5999   4-0.85230 0.87346 0.01526 0.43007 0.52289-0.22779
  -1 -12   5 594.920 60.4740   4-0.89727 0.87608 0.01574-0.46060 0.44128-0.14688
   1 -12   5 656.951 107.622   2 0.89291-0.87224-0.40659-0.03920-0.19309 0.48780
  -1 -12   5 583.308 90.8475   3 0.89545-0.91667-0.43350-0.01209-0.10465 0.39932
  -1 -12   6 215.559 60.1764   3 0.89172-0.91298-0.45011 0.00453-0.05367 0.40728
  -1 -12   6 205.570 71.4800   2 0.85320-0.87530-0.50525 0.05943-0.12809 0.48178
   1 -12   6 121.023 70.2136   2 0.87715-0.85656-0.45076 0.00496-0.16487 0.51851
   1 -12   6 55.7460 41.5763   3 0.89637-0.87492-0.42412-0.02148-0.13172 0.48530
  -1 -12   7 285.602 65.3692   3 0.88614-0.90744-0.46401 0.01844-0.00742 0.41998
   1 -12   7 375.287 96.5120   2 0.85739-0.83687-0.49652 0.05072-0.13414 0.54671
   1 -12   7 394.045 88.4411   3 0.89360-0.87218-0.44329-0.00231-0.07510 0.48763
  -1 -12   7 396.701 84.2613   2 0.83220-0.85438-0.54501 0.09918-0.09971 0.51234
   1 -12   8 824.221 131.099   3 0.88887-0.86749-0.45798 0.01239-0.02793 0.49939
  -1 -12   8 670.016 115.661   3 0.87840-0.89974-0.47690 0.03134 0.03915 0.43235
  -1 -12   8 797.023 131.806   2 0.80733-0.82959-0.58554 0.13970-0.06928 0.54085
   1 -12   8 517.750 100.732   2 0.83484-0.81439-0.54032 0.09452-0.10313 0.57464
  -1 -12   9 239.516 73.3694   3 0.87008-0.89145-0.48706 0.04151 0.07907 0.45137
   1 -12   9 285.392 88.3697   3 0.88185-0.86050-0.47173 0.02614 0.01995 0.51046
   1 -12   9 167.433 68.9805   2 0.80800-0.78762-0.58453 0.13871-0.07006 0.60051
  -1 -12   9 137.542 58.7385   2 0.78089-0.80321-0.62290 0.17706-0.03969 0.57019
   1  12  10 317.180 62.9433   3 0.34048-0.31982-0.47500 0.92069 0.81132-0.22186
   1 -12  10 154.492 72.2191   2 0.77926-0.75895-0.62505 0.17923-0.03794 0.62733
   1 -12  10 191.079 84.6994   3 0.87317-0.85187-0.48360 0.03802 0.06507 0.52428
  -1 -12  10 285.704 96.5732   2 0.75028-0.77268-0.66054 0.21469-0.00815 0.59759
  -1 -12  10 348.035 106.979   3 0.86026-0.88167-0.49633 0.05078 0.11868 0.47070
   1 -12  11 303.135 98.5679   3 0.86245-0.84118-0.49445 0.04888 0.11037 0.53792
  -1 -12  11 256.437 92.7610   3 0.84851-0.86996-0.50500 0.05946 0.15948 0.48884
  -1 -12  11 268.928 102.206   2 0.71709-0.73955-0.69604 0.25019 0.02349 0.62489
   1  12  11 435.531 75.8729   3 0.36179-0.34117-0.48144 0.92713 0.79820-0.14979
   1 -12  11 193.788 71.1656   2 0.74589-0.72565-0.66552 0.21969-0.00383 0.65215
  -1  12  11 465.273 80.6843   3 0.33480-0.35689-0.47324 0.91897 0.81471-0.16628
  -1  12  12 185.767 62.2725   3 0.35022-0.37235-0.47797 0.92371 0.80541-0.09804
   1  12  12 171.659 51.7609   3 0.37498-0.35440-0.48530 0.93100 0.78973-0.08238
   1 -12  12 214.237 97.1017   3 0.85071-0.82948-0.50353 0.05797 0.15227 0.55497
   1 -12  12 24.4719 53.5250   2 0.71023-0.69007-0.70279 0.25696 0.02974 0.67752
  -1 -12  12 22.4450 49.4948   2 0.68260-0.70514-0.72824 0.28237 0.05409 0.65322
  -1 -12  12 147.977 82.8082   3 0.83591-0.85739-0.51235 0.06681 0.19785 0.50941
  -1 -12  13 121.160 68.2098   2 0.64204-0.66465-0.76110 0.31523 0.08766 0.67858
  -1 -12  13 150.327 89.4985   1 0.57787-0.59897-0.81484 0.36910 0.05480 0.71095
  -1 -12  13 123.056 77.2801   3 0.82264-0.84417-0.51852 0.07299 0.23396 0.53224
   1 -12  13 80.6715 74.1858   3 0.83754-0.81635-0.51149 0.06593 0.19313 0.57305
  -1  12  13 121.035 57.7549   3 0.35675-0.37892-0.47993 0.92568 0.80136-0.03505
   1  12  13 68.5193 42.9702   3 0.38016-0.35961-0.48678 0.93249 0.78633-0.02005
   1 -12  13 27.5429 41.3078   2 0.66947-0.64938-0.73942 0.29358 0.06521 0.70098
   1 -12  14 58.0313 72.4114   1 0.54891-0.52732-0.83360 0.38783 0.06844 0.75621
   1 -12  14-25.7375 48.0449   2 0.62608-0.60606-0.77275 0.32690 0.10025 0.72488
  -1  12  14 129.141 65.6793   3 0.35734-0.37954-0.48011 0.92586 0.80100 0.02426
  -1 -12  14 134.483 82.6107   2 0.59778-0.62047-0.79182 0.34594 0.12180 0.70337
  -1 -12  14 121.288 86.0951   1 0.50862-0.52974-0.85709 0.41136 0.08670 0.73795
   1 -12  14-7.80638 65.2262   3 0.82316-0.80201-0.51830 0.07275 0.23262 0.59250
  -1 -12  14 78.7675 59.4148   3 0.80742-0.82898-0.52414 0.07862 0.27140 0.55375
   1  12  14 172.288 64.6325   3 0.37937-0.35886-0.48656 0.93228 0.78685 0.03838
   1 -12  15 235.080 111.168   3 0.80748-0.78636-0.52412 0.07858 0.27125 0.61281
  -1  12  15 147.224 63.9328   3 0.35293-0.37517-0.47879 0.92455 0.80374 0.08046
   1  12  15 401.698 89.2328   3 0.37361-0.35314-0.48490 0.93063 0.79062 0.09355
   1 -12  16-65.0824 71.5275   3 0.79052-0.76944-0.52897 0.08343 0.30908 0.63393
  -1 -12  16-14.7566 64.4511   3 0.77384-0.79548-0.53259 0.08709 0.34312 0.59991
   1 -13  -9 245.131 45.0834   2 0.92921-0.90755-0.10197-0.38086-0.35615-0.17424
  -1 -13  -9 227.245 41.2419   2 0.92144-0.94249-0.28521-0.19765-0.26420-0.26614
   1 -13  -8 128.568 38.9633   2 0.92662-0.90504-0.07016-0.41268-0.37039-0.10106
  -1 -13  -8 72.4168 27.1202   2 0.92859-0.94971-0.22248-0.26039-0.29763-0.17376
   1 -13  -7 285.802 50.6068   2 0.92529-0.90378-0.05761-0.42523-0.37588-0.03664
  -1 -13  -7 297.770 51.2127   2 0.93038-0.95158-0.19088-0.29200-0.31369-0.09878
  -1 -13  -7 216.740 43.6830   3 0.88312-0.90386-0.46962-0.01319 0.01233-0.42497
   1 -13  -6 276.445 49.2678   3 0.81507-0.79314-0.52149 0.03866 0.25305-0.60677
  -1 -13  -6 263.849 48.1742   2 0.93078-0.95205-0.17749-0.30539-0.32033-0.03320
   1 -13  -6 306.872 58.6778   2 0.92513-0.90369-0.05616-0.42669-0.37651 0.02293
  -1 -13  -6 279.223 45.0789   3 0.86123-0.88201-0.49551 0.01271 0.11504-0.46874
  -1 -13  -5 491.475 67.9912   2 0.93080-0.95214-0.17678-0.30611-0.32068 0.02609
   1 -13  -5 516.085 74.4518   2 0.92606-0.90470-0.06467-0.41819-0.37280 0.07816
  -1 -13  -5 455.736 54.2857   3 0.81628-0.83710-0.52103 0.03824 0.25006-0.54482
   1 -13  -5 495.862 59.0573   3 0.74925-0.72736-0.53629 0.05347 0.38881-0.68359
   1 -13  -4 527.926 75.1383   2 0.92750-0.90621-0.07953-0.40334-0.36625 0.13054
  -1 -13  -4 435.625 66.5480   2 0.93056-0.95198-0.18567-0.29722-0.31628 0.08062
   1 -13  -4 447.276 54.2361   3 0.64338-0.62153-0.53749 0.05468 0.54511-0.78095
  -1 -13  -4 432.395 47.4532   3 0.72869-0.74955-0.53817 0.05538 0.42369-0.65950
  -1 -13  -3 1667.29 130.453   2 0.92986-0.95134-0.20258-0.28033-0.30780 0.13108
   1 -13  -3 1668.50 131.737   2 0.92934-0.90812-0.10416-0.37871-0.35515 0.17837
   1 -13  -3 1778.16 96.5105   3 0.47918-0.45736-0.51210 0.02929 0.71272-0.88962
  -1 -13  -3 1776.73 89.1244   3 0.56885-0.58975-0.52904 0.04626 0.62962-0.80649
   1 -13  -2 947.102 102.998   2 0.93060-0.90945-0.13162-0.35126-0.34242 0.22459
  -1 -13  -2 909.955 105.648   2 0.92825-0.94981-0.22678-0.25613-0.29541 0.17762
  -1 -13  -1 1365.13 126.777   2 0.92583-0.94746-0.25197-0.23094-0.28218 0.22333
   1 -13  -1 1246.86 121.997   2 0.93097-0.90989-0.16534-0.31755-0.32629 0.26739
  -1 -13   0 105.226 44.0900   2 0.92174-0.94344-0.28326-0.19967-0.26527 0.26535
   1 -13   0 186.444 54.6874   2 0.92995-0.90895-0.20061-0.28228-0.30880 0.30883
   1 -13   1 1298.44 132.198   2 0.92710-0.90617-0.23978-0.24312-0.28862 0.34759
  -1 -13   1 1399.41 144.147   2 0.91601-0.93779-0.31649-0.16645-0.24671 0.30573
  -1 -13   2 1006.69 93.3387   3 0.88793-0.90901-0.36530-0.11744-0.28098 0.39881
  -1 -13   2 1047.63 129.271   2 0.90830-0.93015-0.35189-0.13105-0.22624 0.34419
   1 -13   2 873.709 113.946   2 0.92206-0.90120-0.28111-0.20180-0.26645 0.38435
   1 -13   3 1841.96 138.920   3 0.88326-0.86167-0.35180-0.13097-0.31131 0.48806
   1 -13   3 1857.50 169.319   2 0.91469-0.89390-0.32316-0.15976-0.24291 0.41975
  -1  13   3 1657.21 69.8180   4-0.79138 0.76986 0.01455 0.46779 0.61121-0.43398
  -1 -13   3 1774.85 134.919   3 0.89467-0.91579-0.39351-0.08923-0.21330 0.39008
  -1 -13   3 2001.14 176.555   2 0.89880-0.92071-0.38743-0.09552-0.20492 0.38181
   1 -13   4 561.559 87.1359   3 0.89216-0.87060-0.38076-0.10200-0.24468 0.48037
  -1 -13   4 464.845 46.0564   4-0.82246 0.80129 0.01492-0.49692 0.56869-0.33327
   1 -13   4 556.747 111.712   2 0.90487-0.88415-0.36552-0.11741-0.21816 0.45393
  -1 -13   4 393.280 74.8276   3 0.89658-0.91774-0.41544-0.06729-0.15586 0.39158
  -1 -13   4 474.907 94.4944   2 0.88633-0.90832-0.42609-0.05687-0.18080 0.41662
  -1  13   4 397.117 44.2269   4-0.86518 0.84366 0.01540 0.46698 0.50129-0.26511
  -1 -13   5 492.420 86.7090   3 0.89532-0.91652-0.43436-0.04836-0.10211 0.39677
   1 -13   5 632.603 98.1047   3 0.89611-0.87459-0.40543-0.07732-0.18266 0.47730
   1 -13   5 540.821 54.9352   4-0.78102 0.80252 0.01442-0.49639 0.62439-0.33003
   1 -13   5 638.788 108.718   2 0.89184-0.87119-0.40988-0.07305-0.19103 0.48574
   1  13   5 473.067 51.7097   4-0.81706 0.83820 0.01486 0.46756 0.57642-0.28129
  -1  13   5 462.460 54.6799   4-0.89058 0.86905 0.01567 0.46676 0.45463-0.15949
  -1 -13   5 491.383 52.7271   4-0.86342 0.84225 0.01539-0.49734 0.50431-0.20994
  -1 -13   5 627.800 109.391   2 0.87165-0.89372-0.46438-0.01858-0.15589 0.45065
   1 -13   6 376.454 87.8482   3 0.89625-0.87476-0.42601-0.05674-0.12637 0.47995
  -1 -13   6 350.930 81.2284   3 0.89162-0.91285-0.45044-0.03227-0.05260 0.40621
   1 -13   6 317.118 92.5742   2 0.87689-0.85632-0.45142-0.03152-0.16444 0.51808
  -1 -13   6 283.694 76.3481   2 0.85421-0.87635-0.50316 0.02020-0.12954 0.48324
   1 -13   7 371.113 85.1090   3 0.89349-0.87204-0.44375-0.03898-0.07367 0.48619
  -1 -13   7 213.364 64.7867   2 0.83437-0.85658-0.54116 0.05818-0.10252 0.51516
  -1 -13   7 320.774 83.4064   3 0.88613-0.90740-0.46402-0.01868-0.00739 0.41994
   1 -13   7 410.234 101.034   2 0.85816-0.83766-0.49490 0.01195-0.13525 0.54783
   1 -13   8 32.6529 46.3214   3 0.88883-0.86742-0.45809-0.02464-0.02757 0.49903
  -1 -13   8 23.4629 41.4933   3 0.87921-0.90051-0.47576-0.00694 0.03484 0.43666
  -1 -13   8 28.7752 54.3688   2 0.81074-0.83302-0.58033 0.09734-0.07329 0.54486
   1 -13   8-37.0586 61.3983   2 0.83666-0.81623-0.53706 0.05410-0.10550 0.57702
  -1 -13   9 173.815 72.1757   2 0.78568-0.80803-0.61651 0.13352-0.04487 0.57537
  -1 -13   9 230.572 76.4213   3 0.87036-0.89171-0.48676 0.00407 0.07782 0.45261
   1 -13   9 197.573 80.0514   3 0.88193-0.86055-0.47160-0.01112 0.01949 0.51092
   1 -13   9 184.075 81.4914   2 0.81131-0.79095-0.57945 0.09649-0.07395 0.60441
  -1 -13  10 141.199 71.9968   3 0.86034-0.88172-0.49626 0.01358 0.11839 0.47099
   1 -13  10 2.64398 79.9261   2 0.78406-0.76378-0.61868 0.13571-0.04312 0.63250
   1 -13  10 135.761 88.2034   3 0.87338-0.85205-0.48335 0.00064 0.06409 0.52525
  -1 -13  10 168.178 90.3460   2 0.75692-0.77934-0.65282 0.16982-0.01478 0.60422
  -1 -13  11 632.599 126.180   3 0.84913-0.87055-0.50460 0.02192 0.15747 0.49085
  -1 -13  11 647.068 138.135   2 0.72376-0.74625-0.68929 0.20629 0.01731 0.63106
   1 -13  11 519.245 116.133   3 0.86283-0.84154-0.49411 0.01141 0.10889 0.53940
   1 -13  11 644.421 133.294   2 0.75275-0.73254-0.65769 0.17472-0.01060 0.65893
  -1 -13  12 461.732 130.579   3 0.83668-0.85814-0.51194 0.02927 0.19563 0.51163
  -1 -13  12 543.501 128.140   2 0.69010-0.71267-0.72160 0.23858 0.04760 0.65971
   1 -13  12 473.152 122.696   2 0.71778-0.69764-0.69535 0.21237 0.02285 0.68441
   1 -13  12 270.289 99.1279   3 0.85137-0.83011-0.50308 0.02038 0.15005 0.55718
  -1 -13  13 471.086 126.215   3 0.82318-0.84468-0.51830 0.03563 0.23257 0.53363
   1 -13  13 663.925 148.776   3 0.83825-0.81703-0.51110 0.02841 0.19105 0.57512
   1 -13  13 511.961 126.253   2 0.68161-0.66155-0.72910 0.24611 0.05493 0.71126
  -1 -13  13 596.591 140.839   2 0.65223-0.67487-0.75330 0.27028 0.07944 0.68681
  -1 -13  14 150.002 106.839   1 0.53702-0.55810-0.84084 0.35795 0.07392 0.75074
   1 -13  14 128.846 103.641   1 0.56939-0.54776-0.82051 0.33758 0.05884 0.76580
   1 -13  14 214.448 101.447   3 0.82402-0.80283-0.51794 0.03525 0.23039 0.59472
  -1 -13  14 87.4409 70.8195   3 0.80849-0.83002-0.52379 0.04113 0.26888 0.55627
   1 -13  14 106.438 85.7834   2 0.63885-0.61885-0.76349 0.28049 0.09020 0.73493
  -1 -13  14 153.105 84.9339   2 0.61133-0.63404-0.78293 0.29991 0.11160 0.71358
  -1 -13  15 44.4629 87.1932   3 0.79261-0.81418-0.52844 0.04579 0.30460 0.57948
   1 -13  15 0.22926 53.0391   2 0.59209-0.57216-0.79543 0.31243 0.12604 0.75803
   1 -13  15 184.428 92.5342   3 0.80851-0.78736-0.52378 0.04110 0.26884 0.61522
  -1 -13  16-0.25827 56.6871   3 0.77516-0.79677-0.53234 0.04970 0.34052 0.60251
   1 -13  16 308.776 131.060   3 0.79170-0.77059-0.52867 0.04600 0.30656 0.63644
  -1 -14  -9 327.054 53.2434   2 0.91566-0.93674-0.31828-0.20173-0.24569-0.28464
   1 -14  -9 303.430 54.5213   2 0.93100-0.90937-0.15786-0.36212-0.32992-0.20046
  -1 -14  -8 251.293 46.3663   2 0.92473-0.94588-0.26138-0.25864-0.27715-0.19424
   1 -14  -8 375.867 58.7759   2 0.93029-0.90874-0.12290-0.39709-0.34651-0.12494
   1 -14  -7 266.379 51.1562   2 0.92944-0.90796-0.10584-0.41415-0.35438-0.05813
  -1 -14  -7 283.424 53.8712   2 0.92787-0.94910-0.23135-0.28867-0.29303-0.11943
  -1 -14  -6 303.417 59.1377   2 0.92927-0.95057-0.21267-0.30736-0.30267-0.05085
   1 -14  -6 210.556 41.0206   3 0.81408-0.79212-0.52185 0.00188 0.25546-0.60919
  -1 -14  -6 337.340 49.4163   3 0.86154-0.88230-0.49524-0.02469 0.11386-0.46756
   1 -14  -6 304.984 60.1925   2 0.92915-0.90774-0.10114-0.41886-0.35653 0.00295
   1 -14  -5 414.178 66.3590   2 0.92946-0.90812-0.10607-0.41393-0.35427 0.05963
  -1 -14  -5 417.246 67.9049   2 0.92949-0.95086-0.20913-0.31090-0.30448 0.00989
   1 -14  -5 348.249 48.6006   3 0.74645-0.72453-0.53661 0.01665 0.39372-0.68851
  -1 -14  -5 382.148 48.9530   3 0.81496-0.83576-0.52153 0.00160 0.25332-0.54808
  -1 -14  -4 475.203 50.1613   3 0.72453-0.74537-0.53843 0.01851 0.43041-0.66623
   1 -14  -4 478.744 54.6545   3 0.63806-0.61617-0.53709 0.01714 0.55171-0.78756
  -1 -14  -4 502.758 72.9123   2 0.92913-0.95057-0.21482-0.30523-0.30157 0.06592
   1 -14  -4 563.134 83.6504   2 0.93012-0.90885-0.11880-0.40121-0.34841 0.11270
  -1 -14  -3 62.8298 19.4185   3 0.56447-0.58534-0.52837 0.00845 0.63411-0.81098
   1 -14  -3 118.530 47.0500   2 0.93074-0.90955-0.13690-0.38311-0.33993 0.16316
   1 -14  -3 114.007 26.8256   3 0.47762-0.45577-0.51175-0.00819 0.71402-0.89092
  -1 -14  -3 27.8844 31.8246   2 0.92796-0.94947-0.23036-0.28969-0.29355 0.11683
   1 -14  -2 1356.97 132.563   2 0.93099-0.90987-0.16219-0.35784-0.32782 0.20999
  -1 -14  -2 1396.68 130.192   2 0.92634-0.94793-0.24730-0.27276-0.28466 0.16687
  -1 -14  -1 955.057 114.186   2 0.92342-0.94508-0.27150-0.24856-0.27169 0.21284
   1 -14  -1 981.463 113.501   2 0.93044-0.90939-0.18938-0.33065-0.31444 0.25554
  -1 -14   0 2913.23 198.875   2 0.91925-0.94098-0.29872-0.22135-0.25671 0.25680
   1 -14   0 2931.88 196.493   2 0.92866-0.90768-0.22159-0.29845-0.29809 0.29813
  -1 -14   1 1221.01 137.524   2 0.91353-0.93533-0.32880-0.19128-0.23968 0.29870
   1 -14   1 865.372 112.174   2 0.92515-0.90424-0.25793-0.26212-0.27900 0.33797
   1 -14   2 1484.71 154.947   2 0.91986-0.89903-0.29511-0.22495-0.25872 0.37663
  -1 -14   2 1316.46 110.307   3 0.88988-0.91093-0.37187-0.14801-0.26577 0.38360
  -1 -14   2 1629.78 164.834   2 0.90606-0.92793-0.36091-0.15917-0.22090 0.33886
  -1 -14   3 72.2238 39.4028   3 0.89530-0.91640-0.39787-0.12200-0.20223 0.37901
  -1 -14   3 80.6339 55.5655   2 0.89653-0.91847-0.39502-0.12507-0.20026 0.37716
   1 -14   3 80.5793 62.8471   2 0.91236-0.89160-0.33424-0.18582-0.23654 0.41338
   1 -14   3 43.1028 30.2610   3 0.88515-0.86353-0.35698-0.16293-0.29983 0.47658
  -1 -14   4 553.626 87.7247   3 0.89658-0.91771-0.41819-0.10168-0.14831 0.38403
   1 -14   4 554.153 84.2813   3 0.89319-0.87160-0.38542-0.13447-0.23334 0.46904
   1 -14   4 640.656 113.494   2 0.90281-0.88213-0.37322-0.14685-0.21354 0.44932
  -1  14   4 478.564 45.6733   4-0.81221 0.79067 0.01480 0.50468 0.58324-0.34703
  -1 -14   4 482.539 98.9285   2 0.88488-0.90690-0.43018-0.08992-0.17819 0.41402
  -1 -14   5 330.056 42.2379   4-0.81906 0.79791 0.01488-0.53392 0.57357-0.27923
   1 -14   5 410.050 86.1921   3 0.89630-0.87475-0.40795-0.11194-0.17601 0.47065
   1  14   5 426.427 48.1975   4-0.77221 0.79334 0.01432 0.50520 0.63526-0.34010
  -1 -14   5 413.830 81.1159   3 0.89504-0.91621-0.43615-0.08370-0.09676 0.39142
  -1  14   5 391.204 48.5943   4-0.85606 0.83452 0.01530 0.50422 0.51672-0.22156
   1 -14   5 520.422 106.376   2 0.89021-0.86959-0.41480-0.10528-0.18795 0.48266
  -1 -14   5 479.996 106.210   2 0.87089-0.89298-0.46621-0.05390-0.15467 0.44944
   1 -14   6 275.104 42.6975   4-0.77841 0.79992 0.01439-0.53340 0.62765-0.27436
  -1  14   6 197.076 36.3933   4-0.87452 0.85297 0.01550 0.50407 0.48482-0.13071
  -1 -14   6 290.602 91.2969   2 0.85426-0.87642-0.50306-0.01706-0.12961 0.48331
  -1 -14   6 236.633 39.7033   4-0.84764 0.82648 0.01521-0.53421 0.53042-0.17713
   1 -14   6 238.432 66.9559   3 0.89609-0.87458-0.42787-0.09201-0.12103 0.47460
  -1 -14   6 215.160 67.7810   3 0.89125-0.91245-0.45159-0.06826-0.04891 0.40251
   1  14   6 223.423 38.6374   4-0.81089 0.83201 0.01478 0.50477 0.58507-0.23096
   1 -14   6 339.144 99.3079   2 0.87592-0.85538-0.45387-0.06621-0.16283 0.51648
  -1 -14   7 113.104 58.0248   3 0.88578-0.90702-0.46473-0.05511-0.00493 0.41747
   1 -14   7 251.544 70.4648   3 0.89319-0.87171-0.44496-0.07491-0.06990 0.48242
   1 -14   7 274.834 89.0682   2 0.85803-0.83756-0.49517-0.02492-0.13507 0.54765
  -1 -14   7 297.725 78.7349   2 0.83541-0.85764-0.53930 0.01918-0.10387 0.51651
  -1 -14   8 298.386 92.5684   2 0.81373-0.83603-0.57568 0.05555-0.07683 0.54841
   1 -14   8 282.218 87.8453   2 0.83756-0.81716-0.53542 0.01532-0.10669 0.57821
  -1 -14   8 301.248 90.7930   3 0.87821-0.89949-0.47717-0.04266 0.04015 0.43134
   1 -14   8 285.312 85.0901   3 0.88851-0.86707-0.45886-0.06101-0.02501 0.49647
   1 -14   9 175.214 70.8656   3 0.88165-0.86025-0.47204-0.04782 0.02110 0.50930
  -1 -14   9 160.064 73.2962   3 0.87016-0.89148-0.48697-0.03285 0.07869 0.45174
   1 -14   9 214.123 86.2280   2 0.81426-0.79393-0.57485 0.05474-0.07746 0.60792
  -1 -14   9 142.781 73.2877   2 0.78813-0.81050-0.61317 0.09304-0.04755 0.57806
  -1 -14  10 155.650 70.3695   3 0.86026-0.88162-0.49632-0.02350 0.11867 0.47070
   1 -14  10 222.081 76.4368   2 0.78739-0.76714-0.61418 0.09406-0.04674 0.63614
  -1 -14  10 238.288 88.2784   2 0.76263-0.78508-0.64599 0.12584-0.02057 0.61001
   1 -14  10 326.059 96.7296   3 0.87317-0.85181-0.48360-0.03626 0.06507 0.52427
   1 -14  11 201.119 82.7082   2 0.75750-0.73731-0.65213 0.13201-0.01536 0.66369
  -1 -14  11 157.596 77.7116   3 0.84917-0.87057-0.50457-0.01525 0.15732 0.49100
   1 -14  11 265.285 99.3463   3 0.86274-0.84142-0.49420-0.02565 0.10924 0.53904
  -1 -14  11 180.959 85.4570   2 0.72970-0.75222-0.68313 0.16298 0.01174 0.63664
  -1 -14  12 182.409 86.8890   3 0.83685-0.85828-0.51185-0.00795 0.19514 0.51211
  -1 -14  12 149.182 86.9504   2 0.69748-0.72007-0.71488 0.19472 0.04114 0.66618
   1 -14  12 135.951 77.8116   2 0.72281-0.70270-0.69026 0.17014 0.01820 0.68907
   1 -14  12 213.994 104.151   3 0.85141-0.83012-0.50305-0.01678 0.14994 0.55729
   1 -14  13 92.0645 61.5311   3 0.83840-0.81715-0.51102-0.00881 0.19062 0.57555
  -1 -14  13 168.321 94.0359   3 0.82345-0.84492-0.51818-0.00162 0.23186 0.53434
   1 -14  13 26.5776 67.6716   2 0.68942-0.66938-0.72221 0.20207 0.04820 0.71800
  -1 -14  13 50.5873 48.5314   2 0.66178-0.68444-0.74572 0.22556 0.07162 0.69464
  -1 -14  14 184.519 90.6405   2 0.62098-0.64372-0.77633 0.25616 0.10420 0.72099
  -1 -14  14 246.425 106.007   1 0.55259-0.57363-0.83130 0.31126 0.06673 0.75791
  -1 -14  14 254.410 115.195   3 0.80891-0.83041-0.52365 0.00386 0.26790 0.55724
   1 -14  14 457.115 137.831   3 0.82427-0.80306-0.51783-0.00199 0.22973 0.59538
   1 -14  14 258.519 105.921   1 0.58577-0.56410-0.80944 0.28935 0.05100 0.77363
   1 -14  14 261.474 105.692   2 0.64756-0.62759-0.75691 0.23677 0.08323 0.74191
   1 -14  15 73.5510 71.5966   3 0.80891-0.78773-0.52365 0.00383 0.26790 0.61616
  -1 -14  15-3.43662 67.5902   3 0.79314-0.81468-0.52830 0.00852 0.30346 0.58062
   1 -14  15-59.5481 62.0901   2 0.60358-0.58369-0.78807 0.26792 0.11746 0.76661
  -1 -14  16 290.597 117.810   3 0.77577-0.79736-0.53222 0.01244 0.33931 0.60371
   1 -14  16 230.206 131.002   3 0.79221-0.77108-0.52854 0.00873 0.30546 0.63754
   1 -15  -9 62.7991 31.7835   2 0.92980-0.90820-0.20369-0.35343-0.30724-0.22314
   1 -15  -8 819.975 92.4900   2 0.93092-0.90939-0.16991-0.38722-0.32406-0.14738
  -1 -15  -8 693.458 83.6324   2 0.91971-0.94089-0.29600-0.26116-0.25823-0.21316
  -1 -15  -7-3.66453 34.6316   2 0.92452-0.94577-0.26306-0.29411-0.27625-0.13621
   1 -15  -7 27.9573 26.2071   2 0.93097-0.90951-0.15035-0.40679-0.33353-0.07898
   1 -15  -6 2738.83 170.358   2 0.93085-0.90947-0.14195-0.41520-0.33754-0.01603
  -1 -15  -6 3038.96 180.436   2 0.92653-0.94785-0.24555-0.31163-0.28558-0.06794
  -1 -15  -6 2829.16 135.034   3 0.86348-0.88421-0.49353-0.06354 0.10636-0.46006
   1 -15  -6 2838.43 143.157   3 0.81507-0.79308-0.52149-0.03562 0.25305-0.60678
  -1 -15  -5 1126.34 79.8842   3 0.81633-0.83709-0.52102-0.03605 0.24995-0.54471
  -1 -15  -5 1003.60 104.593   2 0.92710-0.94849-0.23985-0.31733-0.28858-0.00600
   1 -15  -5 1031.28 108.525   2 0.93088-0.90957-0.14362-0.41353-0.33675 0.04211
   1 -15  -5 1059.40 82.5971   3 0.74669-0.72474-0.53658-0.02051 0.39332-0.68811
  -1 -15  -4 3132.15 124.665   3 0.72456-0.74536-0.53843-0.01863 0.43037-0.66619
   1 -15  -4 3370.46 198.705   2 0.93099-0.90975-0.15374-0.40342-0.33190 0.09620
   1 -15  -4 3214.09 138.966   3 0.63817-0.61625-0.53710-0.01999 0.55158-0.78743
  -1 -15  -4 3082.76 188.839   2 0.92679-0.94825-0.24298-0.31421-0.28694 0.05129
   1 -15  -3 104.760 37.2724   2 0.93093-0.90976-0.16945-0.38772-0.32428 0.14752
  -1 -15  -3 121.931 46.1718   2 0.92570-0.94724-0.25317-0.30403-0.28154 0.10483
   1 -15  -3 99.0063 26.1547   3 0.48083-0.45895-0.51247-0.04461 0.71135-0.88825
  -1 -15  -3 168.210 28.8564   3 0.56591-0.58675-0.52859-0.02846 0.63265-0.80952
  -1 -15  -2 1194.29 128.170   2 0.92366-0.94527-0.26970-0.28750-0.27266 0.15488
  -1 -15  -2 1245.62 72.3589   3 0.33593-0.35681-0.47359-0.08345 0.81403-0.93197
   1 -15  -2 1096.14 120.620   2 0.93046-0.90937-0.18863-0.36854-0.31481 0.19698
  -1 -15  -1 1136.97 134.823   2 0.92064-0.94233-0.29030-0.26691-0.26139 0.20255
   1 -15  -1 1129.96 126.383   2 0.92920-0.90817-0.21386-0.34332-0.30206 0.24317
   1 -15   0 854.305 114.837   2 0.92673-0.90578-0.24352-0.31366-0.28665 0.28669
  -1 -15   0 951.568 124.048   2 0.91646-0.93822-0.31416-0.24306-0.24803 0.24813
  -1 -15   1 1208.61 142.666   2 0.91055-0.93238-0.34233-0.21490-0.23184 0.29087
  -1 -15   1 988.673 89.3989   3 0.88302-0.90401-0.35115-0.20587-0.31274 0.37163
   1 -15   1 1088.59 135.265   2 0.92283-0.90195-0.27575-0.28145-0.26938 0.32835
  -1 -15   2 1416.58 156.991   2 0.90332-0.92522-0.37134-0.18589-0.21467 0.33263
   1 -15   2 1465.91 162.397   2 0.91737-0.89656-0.30932-0.24788-0.25077 0.36868
  -1 -15   2 1272.67 113.638   3 0.89186-0.91289-0.37949-0.17753-0.24773 0.36556
   1 -15   3 134.354 51.5672   3 0.88753-0.86588-0.36406-0.19298-0.28382 0.46057
  -1 -15   3 120.334 45.1154   3 0.89590-0.91697-0.40312-0.15388-0.18869 0.36546
   1 -15   3 107.206 56.9536   2 0.90986-0.88912-0.34534-0.21187-0.23008 0.40693
  -1 -15   3 78.2009 56.1734   2 0.89376-0.91573-0.40393-0.15331-0.19475 0.37165
   1 -15   4 2931.90 197.148   3 0.89409-0.87248-0.39009-0.16694-0.22185 0.45753
  -1 -15   4 3056.97 201.287   3 0.89650-0.91760-0.42146-0.13554-0.13920 0.37492
   1 -15   4 3431.46 253.938   2 0.90067-0.88001-0.38093-0.17629-0.20888 0.44466
  -1 -15   4 3391.21 253.525   2 0.88259-0.90464-0.43646-0.12078-0.17415 0.40999
  -1 -15   5 1184.69 134.319   3 0.89451-0.91566-0.43906-0.11793-0.08802 0.38268
   1 -15   5 1291.37 164.652   2 0.88856-0.86797-0.41969-0.13754-0.18486 0.47958
   1 -15   5 1076.62 128.294   3 0.89648-0.87491-0.41159-0.14543-0.16628 0.46091
  -1 -15   5 1319.16 163.859   2 0.86943-0.89154-0.46968-0.08758-0.15236 0.44713
  -1  15   5 1079.87 73.3452   4-0.81050 0.78894 0.01478 0.54184 0.58562-0.29043
  -1 -15   6 2799.59 127.953   4-0.80758 0.78644 0.01475-0.57083 0.58963-0.23637
   1 -15   6 3023.41 224.740   3 0.89582-0.87429-0.43051-0.12650-0.11339 0.46696
  -1 -15   6 2843.27 215.225   3 0.89066-0.91184-0.45330-0.10369-0.04337 0.39697
  -1 -15   6 2990.79 251.556   2 0.85349-0.87567-0.50466-0.05260-0.12850 0.48221
   1 -15   6 3300.72 263.159   2 0.87433-0.85381-0.45786-0.09937-0.16021 0.51386
   1 -15   7 67.7881 40.4797   3 0.89268-0.87118-0.44687-0.11014-0.06394 0.47645
   1 -15   7-115.480 76.0734   2 0.85713-0.83669-0.49707-0.06016-0.13375 0.54634
  -1 -15   7-71.5745 60.0097   3 0.88507-0.90629-0.46610-0.09088-0.00015 0.41269
  -1 -15   7-33.8784 53.5065   2 0.83547-0.85773-0.53919-0.01808-0.10395 0.51660
  -1 -15   8 485.936 112.274   2 0.81469-0.83702-0.57417 0.01689-0.07798 0.54956
   1 -15   8 742.151 134.826   2 0.83753-0.81715-0.53547-0.02177-0.10665 0.57817
   1 -15   8 570.782 117.142   3 0.88791-0.86645-0.46024-0.09677-0.02035 0.49181
  -1 -15   8 736.913 125.105   3 0.87748-0.89874-0.47817-0.07880 0.04394 0.42754
   1 -15   9 43.4621 51.8674   2 0.81518-0.79488-0.57340 0.01614-0.07857 0.60903
  -1 -15   9 119.427 65.4373   3 0.86950-0.89079-0.48768-0.06928 0.08159 0.44883
   1 -15   9-33.6109 63.6053   3 0.88103-0.85960-0.47303-0.08397 0.02470 0.50569
  -1 -15   9 16.3483 56.9284   2 0.79017-0.81257-0.61037 0.05308-0.04979 0.58031
  -1 -15  10 121.512 68.0976   2 0.76577-0.78825-0.64215 0.08486-0.02380 0.61325
   1 -15  10-35.1454 70.9002   3 0.87256-0.85117-0.48431-0.07268 0.06793 0.52141
  -1 -15  10 92.5648 74.3535   3 0.86008-0.88141-0.49648-0.06048 0.11935 0.47002
   1 -15  10 0.55162 55.2466   2 0.78860-0.76837-0.61252 0.05526-0.04807 0.63747
   1 -15  11 40.4337 55.3638   3 0.86219-0.84084-0.49468-0.06230 0.11138 0.53690
   1 -15  11 82.9075 72.9804   2 0.76208-0.74192-0.64665 0.08938-0.02001 0.66834
  -1 -15  11 59.8110 71.4964   3 0.84867-0.87004-0.50490-0.05205 0.15896 0.48935
  -1 -15  11 84.6233 78.0173   2 0.73513-0.75767-0.67736 0.12006 0.00659 0.64180
  -1 -15  12 377.809 116.960   3 0.83643-0.85783-0.51208-0.04487 0.19636 0.51089
   1 -15  12 324.964 106.526   3 0.85094-0.82962-0.50338-0.05360 0.15151 0.55571
  -1 -15  12 207.531 100.058   2 0.70365-0.72627-0.70911 0.15180 0.03566 0.67166
   1 -15  12 172.973 98.5988   2 0.72743-0.70735-0.68550 0.12822 0.01388 0.69339
   1 -15  13 110.583 81.0185   3 0.83800-0.81672-0.51124-0.04572 0.19180 0.57436
  -1 -15  13 92.4473 71.7948   3 0.82311-0.84455-0.51832-0.03861 0.23275 0.53344
   1 -15  13 101.157 73.4890   2 0.69356-0.67354-0.71847 0.16119 0.04459 0.72162
  -1 -15  13 152.731 82.0319   2 0.66758-0.69027-0.74099 0.18368 0.06680 0.69946
  -1 -15  14 34.2813 60.5079   3 0.80867-0.83015-0.52372-0.03320 0.26844 0.55669
   1 -15  14 77.1089 77.0206   3 0.82394-0.80270-0.51797-0.03899 0.23059 0.59451
  -1 -15  14 8.88157 48.0297   2 0.62935-0.65212-0.77042 0.21309 0.09769 0.72750
  -1 -15  14 113.316 89.4657   1 0.56489-0.58589-0.82345 0.26625 0.06097 0.76367
   1 -15  14 29.8522 55.6239   2 0.65508-0.63514-0.75107 0.19378 0.07712 0.74802
   1 -15  15 52.1791 78.7603   3 0.80869-0.78749-0.52372-0.03323 0.26842 0.61563
  -1 -15  15 37.3536 65.7372   3 0.79299-0.81451-0.52834-0.02858 0.30377 0.58030
   1 -15  15 4.99845 57.1141   2 0.61336-0.59349-0.78156 0.22427 0.11006 0.77402
  -1 -15  15-54.2886 62.8728   2 0.58732-0.61016-0.79840 0.24107 0.12955 0.75458
   1 -15  16 141.431 104.687   3 0.79208-0.77092-0.52858-0.02837 0.30574 0.63725
  -1 -15  16 199.535 109.134   3 0.77569-0.79724-0.53224-0.02468 0.33948 0.60354
   1 -16  -8 411.379 72.5640   2 0.92947-0.90796-0.20956-0.38472-0.30426-0.16718
  -1 -16  -8 514.681 76.9147   2 0.91407-0.93527-0.32620-0.26811-0.24117-0.23022
  -1 -16  -7 698.492 93.1264   2 0.91992-0.94119-0.29478-0.29954-0.25891-0.15354
   1 -16  -7 690.119 91.1715   2 0.93048-0.90905-0.18819-0.40609-0.31503-0.09747
  -1 -16  -6 518.324 79.8146   2 0.92268-0.94403-0.27684-0.31748-0.26878-0.08473
   1 -16  -6 484.084 78.7618   2 0.93076-0.90940-0.17852-0.41578-0.31983-0.03374
  -1 -16  -5 183.918 33.8328   3 0.81920-0.83995-0.51991-0.07429 0.24275-0.53752
   1 -16  -5 336.248 70.1424   2 0.93078-0.90949-0.17790-0.41640-0.32013 0.02550
  -1 -16  -5 172.220 48.0459   2 0.92379-0.94521-0.26878-0.32555-0.27316-0.02142
   1 -16  -4 1833.20 156.746   2 0.93059-0.90938-0.18465-0.40965-0.31679 0.08109
  -1 -16  -4 1596.71 145.731   2 0.92361-0.94510-0.27011-0.32423-0.27244 0.03680
  -1 -16  -4 1813.83 93.4088   3 0.72885-0.74963-0.53816-0.05604 0.42342-0.65924
   1 -16  -4 1760.63 102.227   3 0.64357-0.62163-0.53750-0.05672 0.54488-0.78074
   1 -16  -3 217.023 67.7181   2 0.93008-0.90894-0.19809-0.39622-0.31007 0.13331
   1 -16  -3 103.132 23.5278   3 0.48778-0.46587-0.51399-0.08022 0.70550-0.88241
  -1 -16  -3 151.350 27.3987   3 0.57209-0.59291-0.52952-0.06466 0.62627-0.80316
  -1 -16  -3 180.941 59.2285   2 0.92254-0.94410-0.27782-0.31652-0.26825 0.09154
  -1 -16  -2 881.639 124.514   2 0.92051-0.94215-0.29113-0.30322-0.26093 0.14316
  -1 -16  -2 922.577 63.0564   3 0.35390-0.37475-0.47908-0.11510 0.80314-0.92108
   1 -16  -2 811.603 118.712   2 0.92909-0.90802-0.21545-0.37887-0.30125 0.18342
  -1 -16  -1 3752.66 236.066   2 0.91751-0.93922-0.30858-0.28578-0.25119 0.19235
   1 -16  -1 3204.84 223.646   2 0.92707-0.90607-0.24011-0.35422-0.28845 0.22956
  -1 -16   0 459.759 94.1289   2 0.91303-0.93481-0.33115-0.26321-0.23832 0.23842
   1 -16   0 386.650 90.2452   2 0.92430-0.90338-0.26480-0.32953-0.27531 0.27536
   1 -16   1 3576.01 239.328   2 0.92011-0.89926-0.29361-0.30073-0.25955 0.31854
  -1 -16   1 3510.17 171.277   3 0.88690-0.90787-0.36211-0.23205-0.28827 0.34716
  -1 -16   1 3763.65 249.366   2 0.90740-0.92926-0.35556-0.23881-0.22407 0.28311
  -1 -16   2 817.335 91.9648   3 0.89366-0.91467-0.38781-0.20634-0.22748 0.34531
  -1 -16   2 981.189 146.315   2 0.90065-0.92258-0.38099-0.21339-0.20884 0.32681
   1 -16   2 1008.40 144.295   2 0.91439-0.89361-0.32464-0.26971-0.24206 0.35998
   1 -16   3 320.929 95.6354   2 0.90687-0.88616-0.35770-0.23665-0.22280 0.39966
  -1 -16   3 118.404 59.6059   2 0.89083-0.91283-0.41294-0.18145-0.18912 0.36602
  -1 -16   3 184.312 58.9641   3 0.89635-0.91739-0.40888-0.18527-0.17354 0.35031
   1 -16   3 117.384 45.3405   3 0.88993-0.86825-0.37206-0.22211-0.26532 0.44206
   1 -16   4 2191.09 212.867   2 0.89750-0.87686-0.39180-0.20256-0.20224 0.43803
   1 -16   4 1697.60 153.759   3 0.89505-0.87341-0.39604-0.19813-0.20691 0.44259
  -1 -16   4 2047.61 206.257   2 0.88003-0.90210-0.44330-0.15109-0.16973 0.40557
  -1 -16   4 1936.83 160.717   3 0.89616-0.91724-0.42706-0.16707-0.12334 0.35905
  -1 -16   5 280.823 92.0766   2 0.86736-0.88950-0.47450-0.11991-0.14913 0.44390
  -1 -16   5 258.220 64.3187   3 0.89374-0.91485-0.44270-0.15143-0.07693 0.37158
   1 -16   5 394.947 98.9279   2 0.88596-0.86540-0.42714-0.16723-0.18013 0.47485
   1 -16   5 186.939 57.9256   3 0.89658-0.87498-0.41557-0.17859-0.15550 0.45013
   1 -16   6 473.773 97.9438   3 0.89545-0.87389-0.43343-0.16072-0.10485 0.45841
   1 -16   6 446.131 116.191   2 0.87212-0.85163-0.46324-0.13114-0.15664 0.51030
  -1 -16   6 659.296 122.632   2 0.85197-0.87419-0.50774-0.08667-0.12635 0.48006
  -1 -16   6 367.467 86.2578   3 0.88970-0.91086-0.45590-0.13822-0.03485 0.38844
  -1 -16   7 644.862 108.830   3 0.88396-0.90515-0.46814-0.12597 0.00705 0.40548
   1 -16   7 522.940 101.693   3 0.89203-0.87050-0.44911-0.14503-0.05685 0.46935
   1 -16   7 693.222 129.909   2 0.85555-0.83513-0.50040-0.09399-0.13145 0.54405
  -1 -16   7 573.120 124.005   2 0.83468-0.85697-0.54061-0.05381-0.10292 0.51557
  -1 -16   8 623.004 137.188   2 0.81467-0.83703-0.57420-0.02022-0.07796 0.54954
  -1 -16   8 360.877 95.7055   3 0.87633-0.89756-0.47970-0.11441 0.04981 0.42166
   1 -16   8 582.001 127.112   2 0.83668-0.81633-0.53702-0.05738-0.10553 0.57706
   1 -16   8 573.025 116.809   3 0.88683-0.86534-0.46259-0.13155-0.01233 0.48378
   1 -16   9 29.9395 43.5577   3 0.88005-0.85860-0.47452-0.11961 0.03021 0.50018
  -1 -16   9 10.3333 45.3319   3 0.86854-0.88980-0.48868-0.10542 0.08573 0.44469
   1 -16   9-32.5855 52.8004   2 0.81514-0.79486-0.57346-0.02095-0.07852 0.60899
  -1 -16   9-63.1707 78.7616   2 0.79109-0.81352-0.60909 0.01466-0.05081 0.58133
  -1 -16  10 252.868 121.086   2 0.76767-0.79017-0.63981 0.04537-0.02575 0.61521
  -1 -16  10 64.7775 83.6710   3 0.85900-0.88030-0.49737-0.09672 0.12337 0.46600
   1 -16  10 51.3161 72.4166   2 0.78957-0.76937-0.61119 0.01678-0.04914 0.63854
   1 -16  10 206.124 86.2498   3 0.87126-0.84984-0.48578-0.10834 0.07383 0.51550
   1 -16  11 95.7069 79.5793   2 0.76410-0.74397-0.64420 0.04979-0.02207 0.67041
   1 -16  11 30.2115 51.0902   3 0.86117-0.83979-0.49556-0.09856 0.11525 0.53303
  -1 -16  11 41.2058 69.0229   3 0.84762-0.86896-0.50558-0.08850 0.16236 0.48595
  -1 -16  11 77.2309 81.9443   2 0.73807-0.76064-0.67418 0.07973 0.00377 0.64462
  -1 -16  12 238.676 107.399   2 0.70773-0.73038-0.70521 0.11075 0.03199 0.67533
   1 -16  12 289.904 111.720   2 0.73173-0.71167-0.68098 0.08656 0.00982 0.69745
  -1 -16  12 223.770 91.8014   3 0.83543-0.85680-0.51260-0.08148 0.19923 0.50802
   1 -16  12 194.614 107.329   3 0.84981-0.82847-0.50414-0.08997 0.15524 0.55198
  -1 -16  13 241.484 97.0205   3 0.82262-0.84403-0.51853-0.07554 0.23404 0.53215
   1 -16  13 135.916 64.2308   2 0.69803-0.67804-0.71437 0.11994 0.04065 0.72556
   1 -16  13 139.468 76.8440   3 0.83705-0.81575-0.51175-0.08236 0.19455 0.57161
  -1 -16  13-8.50626 63.4920   2 0.67290-0.69562-0.73655 0.14209 0.06233 0.70393
   1 -16  14 181.527 97.2885   3 0.82303-0.80177-0.51836-0.07574 0.23296 0.59215
  -1 -16  14 177.710 132.150   1 0.57825-0.59921-0.81459 0.22022 0.05462 0.77001
  -1 -16  14 42.0655 62.5740   2 0.63697-0.65977-0.76487 0.17040 0.09169 0.73351
  -1 -16  14 145.440 102.713   3 0.80781-0.82926-0.52401-0.07005 0.27048 0.55465
   1 -16  14 191.776 125.438   2 0.66167-0.64175-0.74581 0.15138 0.07171 0.75344
  -1 -16  15 1.00942 64.9056   3 0.79219-0.81368-0.52855-0.06551 0.30551 0.57856
   1 -16  15-105.885 72.9738   2 0.62060-0.60076-0.77660 0.18215 0.10450 0.77958
   1 -16  15 98.1133 136.273   3 0.80786-0.78663-0.52400-0.07009 0.27037 0.61368
  -1 -16  15 43.6151 58.4553   2 0.59524-0.61811-0.79344 0.19896 0.12370 0.76044
   1 -17  -8 189.843 55.8160   2 0.92614-0.90466-0.24921-0.38222-0.28365-0.18779
  -1 -17  -8 349.269 69.3287   2 0.90711-0.92834-0.35675-0.27471-0.22337-0.24801
   1 -17  -7 466.806 80.5630   2 0.92810-0.90669-0.22870-0.40273-0.29441-0.11809
  -1 -17  -7 617.949 93.4258   2 0.91470-0.93601-0.32309-0.30837-0.24295-0.16950
   1 -17  -6 150.876 52.5107   2 0.92917-0.90784-0.21419-0.41725-0.30189-0.05167
  -1 -17  -6 166.745 56.2676   2 0.91825-0.93963-0.30445-0.32702-0.25351-0.10000
  -1 -17  -5 39.1713 32.3779   2 0.91969-0.94114-0.29612-0.33536-0.25816-0.03641
   1 -17  -5 17.7763 32.1957   2 0.92935-0.90810-0.21136-0.42009-0.30334 0.00871
  -1 -17  -4 744.235 105.833   2 0.91983-0.94135-0.29526-0.33622-0.25864 0.02300
   1 -17  -4 598.960 93.7956   2 0.92907-0.90789-0.21570-0.41575-0.30112 0.06543
  -1 -17  -3 205.383 32.3865   3 0.58562-0.60641-0.53144-0.09988 0.61199-0.78888
   1 -17  -3 144.409 29.7520   3 0.50089-0.47896-0.51678-0.11457 0.69419-0.87110
  -1 -17  -3 131.315 41.8570   2 0.91896-0.94056-0.30041-0.33108-0.25577 0.07907
   1 -17  -3 210.651 65.6201   2 0.92811-0.90699-0.22856-0.40290-0.29448 0.11773
  -1 -17  -2 518.113 46.6791   3 0.37523-0.39606-0.48537-0.14595 0.78956-0.90751
   1 -17  -2 533.341 94.5029   2 0.92687-0.90583-0.24213-0.38934-0.28738 0.16957
  -1 -17  -2 616.703 105.237   2 0.91694-0.93861-0.31162-0.31988-0.24947 0.13171
  -1 -17  -1 678.983 111.912   2 0.91381-0.93554-0.32745-0.30406-0.24045 0.18162
   1 -17  -1 639.904 106.917   2 0.92463-0.90366-0.26218-0.36930-0.27672 0.21784
  -1 -17   0 307.175 83.2422   2 0.90943-0.93124-0.34716-0.28436-0.22902 0.22912
  -1 -17   0 192.811 39.7275   3 0.88170-0.90260-0.34774-0.28356-0.32019 0.32012
   1 -17   0 142.545 51.2130   2 0.92141-0.90051-0.28543-0.34605-0.26408 0.26413
  -1 -17   1 670.692 115.645   2 0.90382-0.92570-0.36948-0.26204-0.21578 0.27482
   1 -17   1 807.615 127.718   2 0.91704-0.89621-0.31112-0.32037-0.24975 0.30874
  -1 -17   1 648.052 77.3944   3 0.89062-0.91156-0.37460-0.25670-0.25937 0.31825
   1 -17   2 511.840 79.8685   3 0.88437-0.86263-0.35481-0.27651-0.30466 0.42245
  -1 -17   2 571.366 113.870   2 0.89667-0.91863-0.39454-0.23698-0.20055 0.31853
  -1 -17   2 555.023 77.5222   3 0.89520-0.91618-0.39713-0.23416-0.20413 0.32195
   1 -17   2 596.400 111.661   2 0.91096-0.89020-0.34055-0.29095-0.23288 0.35080
  -1 -17   3 234.422 56.9912   3 0.89658-0.91759-0.41525-0.21603-0.15637 0.33313
  -1 -17   3 258.694 89.3413   2 0.88793-0.90995-0.42151-0.21002-0.18370 0.36061
   1 -17   3 215.713 55.8209   3 0.89212-0.87041-0.38057-0.25074-0.24512 0.42185
   1 -17   3 478.710 111.450   2 0.90360-0.88292-0.37031-0.26119-0.21528 0.39214
  -1 -17   4 830.974 144.906   2 0.87738-0.89948-0.45017-0.18137-0.16526 0.40110
  -1 -17   4 673.045 101.191   3 0.89566-0.91671-0.43189-0.19938-0.10936 0.34506
   1 -17   4 755.652 129.549   2 0.89422-0.87361-0.40245-0.22906-0.19566 0.43145
   1 -17   4 790.377 109.462   3 0.89585-0.87418-0.40254-0.22877-0.19022 0.42589
   1 -17   5-3.21587 32.2909   3 0.89654-0.87491-0.42027-0.21103-0.14254 0.43716
   1 -17   5 72.3467 65.5910   2 0.88267-0.86213-0.43625-0.19527-0.17429 0.46902
  -1 -17   5 133.703 76.6766   2 0.86470-0.88687-0.48057-0.15098-0.14503 0.43981
  -1 -17   5 14.6192 33.4552   3 0.89270-0.91379-0.44679-0.18448-0.06419 0.35884
  -1 -17   6 114.133 70.3147   2 0.84980-0.87204-0.51211-0.11945-0.12329 0.47701
   1 -17   6 132.441 74.8758   2 0.86943-0.84897-0.46966-0.16186-0.15237 0.50603
  -1 -17   6 94.2251 38.7886   3 0.88859-0.90972-0.45866-0.17260-0.02567 0.37926
   1 -17   6 72.2234 40.0148   3 0.89477-0.87318-0.43771-0.19358-0.09210 0.44566
  -1 -17   7 553.257 129.089   2 0.83312-0.85544-0.54338-0.08818-0.10090 0.51356
   1 -17   7 518.309 119.309   2 0.85333-0.83293-0.50498-0.12655-0.12827 0.54087
   1 -17   7 490.851 105.537   3 0.89103-0.86947-0.45224-0.17904-0.04681 0.45931
  -1 -17   7 546.747 106.428   3 0.88248-0.90365-0.47068-0.16057 0.01616 0.39637
   1 -17   8 244.317 84.6879   2 0.83524-0.81492-0.53961-0.09193-0.10365 0.57519
  -1 -17   8 72.8470 50.6928   2 0.81378-0.83616-0.57561-0.05596-0.07689 0.54848
   1 -17   8 201.301 74.4288   3 0.88560-0.86409-0.46507-0.16620-0.00374 0.47519
  -1 -17   8 212.283 78.1019   3 0.87549-0.89669-0.48078-0.15046 0.05399 0.41748
  -1 -17   9 174.324 76.1122   3 0.86694-0.88818-0.49028-0.14095 0.09244 0.43798
  -1 -17   9 55.7304 59.8206   2 0.79101-0.81347-0.60919-0.02238-0.05073 0.58125
   1 -17   9 75.8024 60.8834   2 0.81425-0.79400-0.57486-0.05668-0.07746 0.60793
   1 -17   9 105.352 67.0595   3 0.87797-0.85649-0.47751-0.15376 0.04143 0.48896
   1 -17  10 170.567 81.9864   3 0.86980-0.84836-0.48735-0.14391 0.08026 0.50907
  -1 -17  10 239.635 93.0320   3 0.85740-0.87867-0.49865-0.13258 0.12918 0.46017
   1 -17  10 58.3440 67.0208   2 0.78955-0.76938-0.61121-0.02034-0.04912 0.63853
  -1 -17  10 180.412 95.5278   2 0.76846-0.79099-0.63883 0.00724-0.02657 0.61603
  -1 -17  11 231.110 81.8615   3 0.84601-0.86733-0.50660-0.12463 0.16746 0.48084
  -1 -17  11 136.682 77.2017   2 0.73978-0.76238-0.67231 0.04071 0.00212 0.64628
   1 -17  11 217.870 79.4223   3 0.86015-0.83874-0.49642-0.13483 0.11910 0.52917
   1 -17  11 325.332 114.383   2 0.76500-0.74489-0.64310 0.01154-0.02300 0.67134
  -1 -17  12-23.0260 52.7141   2 0.71047-0.73314-0.70257 0.07097 0.02952 0.67781
   1 -17  12 174.163 93.8940   3 0.84831-0.82695-0.50513-0.12612 0.16011 0.54710
  -1 -17  12 122.995 84.1775   3 0.83391-0.85526-0.51337-0.11785 0.20354 0.50370
   1 -17  12 93.9746 73.7628   2 0.73365-0.71362-0.67894 0.04737 0.00800 0.69928
   1 -17  13 293.144 111.518   3 0.83556-0.81423-0.51253-0.11871 0.19884 0.56732
  -1 -17  13 0.24686 132.442   2 0.67675-0.69949-0.73329 0.10168 0.05908 0.70719
   1 -17  13 208.301 100.258   2 0.70163-0.68167-0.71101 0.07943 0.03746 0.72875
  -1 -17  13 265.826 117.428   3 0.82108-0.84246-0.51916-0.11204 0.23800 0.52819
  -1 -17  14 161.297 75.3423   3 0.80630-0.82773-0.52450-0.10670 0.27399 0.55113
   1 -17  14 125.721 91.1724   2 0.66592-0.64603-0.74235 0.11077 0.06818 0.75697
  -1 -17  14 0.78335 54.1740   2 0.64195-0.66477-0.76117 0.12956 0.08773 0.73747
   1 -17  14 28.6059 75.8746   3 0.82202-0.80073-0.51878-0.11245 0.23558 0.58952
   1 -17  15 44.5286 56.8819   2 0.62523-0.60542-0.77335 0.14176 0.10091 0.78318
  -1 -17  15 35.6658 62.0658   2 0.60186-0.62475-0.78919 0.15757 0.11876 0.76538
  -1 -17  15 85.0721 86.8275   3 0.79071-0.81217-0.52892-0.10227 0.30867 0.57540
   1 -17  15 27.1704 64.4142   3 0.80642-0.78516-0.52446-0.10676 0.27373 0.61031
   1 -18  -8 60.7909 39.5007   2 0.92129-0.89984-0.28621-0.38236-0.26364-0.20778
  -1 -18  -8 101.417 45.9920   2 0.90135-0.92261-0.37852-0.29009-0.21034-0.26104
   1 -18  -7 50.4649 41.0393   2 0.92468-0.90330-0.26181-0.40677-0.27692-0.13558
  -1 -18  -7 147.450 55.8119   2 0.90827-0.92960-0.35203-0.31657-0.22615-0.18629
  -1 -18  -6 221.467 66.6903   2 0.91269-0.93409-0.33271-0.33591-0.23742-0.11608
   1 -18  -6 167.187 53.7213   2 0.92623-0.90492-0.24839-0.42019-0.28408-0.06948
  -1 -18  -5 212.359 67.3224   2 0.91508-0.93655-0.32125-0.34738-0.24400-0.05056
   1 -18  -5 33.9655 32.1934   2 0.92671-0.90548-0.24373-0.42487-0.28654-0.00808
  -1 -18  -4 255.848 76.6332   2 0.91553-0.93708-0.31895-0.34968-0.24531 0.00968
   1 -18  -4 204.874 56.9501   2 0.92647-0.90532-0.24603-0.42257-0.28533 0.04964
   1 -18  -3 243.943 68.6923   2 0.92559-0.90450-0.25417-0.41443-0.28100 0.10425
  -1 -18  -3 303.705 78.0364   2 0.91472-0.93634-0.32301-0.34563-0.24300 0.06630
   1 -18  -2-14.4677 41.9309   2 0.92393-0.90292-0.26765-0.40096-0.27377 0.15596
  -1 -18  -2 173.391 80.0964   2 0.91259-0.93428-0.33320-0.33545-0.23714 0.11938
   1 -18  -1 1108.14 140.175   2 0.92147-0.90053-0.28503-0.38359-0.26429 0.20542
  -1 -18  -1 1308.79 155.054   2 0.90961-0.93137-0.34642-0.32224-0.22945 0.17063
   1 -18   0 219.551 83.3032   2 0.91810-0.89723-0.30531-0.36332-0.25302 0.25308
  -1 -18   0 125.229 35.5184   3 0.88760-0.90847-0.36426-0.30417-0.28336 0.28330
  -1 -18   0 187.433 66.9188   2 0.90538-0.92721-0.36357-0.30509-0.21932 0.21943
  -1 -18   1 1200.34 162.588   2 0.90034-0.92225-0.38207-0.28659-0.20818 0.26722
  -1 -18   1 1147.56 105.647   3 0.89373-0.91464-0.38815-0.28028-0.22665 0.28553
   1 -18   1 1236.80 158.059   2 0.91342-0.89262-0.32931-0.33933-0.23939 0.29838
  -1 -18   2 66.4828 39.9360   3 0.89623-0.91718-0.40697-0.26145-0.17860 0.29642
   1 -18   2 71.1246 55.2321   2 0.90736-0.88663-0.35575-0.31290-0.22396 0.34189
   1 -18   2 58.5353 38.3434   3 0.88835-0.86658-0.36665-0.30180-0.27788 0.39567
  -1 -18   2 69.6621 42.3222   2 0.89239-0.91437-0.40818-0.26049-0.19209 0.31007
  -1 -18   3 255.682 82.6548   2 0.88390-0.90595-0.43290-0.23578-0.17644 0.35336
   1 -18   3 346.176 98.5366   2 0.90032-0.87967-0.38217-0.28649-0.20813 0.38499
   1 -18   3 228.689 55.3781   3 0.89403-0.87230-0.38975-0.27869-0.22268 0.39941
  -1 -18   3 140.476 48.6012   3 0.89646-0.91745-0.42233-0.24609-0.13678 0.31354
  -1 -18   4 405.169 109.091   2 0.87384-0.89596-0.45906-0.20963-0.15941 0.39526
  -1 -18   4 220.958 59.5023   3 0.89470-0.91572-0.43810-0.23031-0.09092 0.32662
   1 -18   4 214.364 55.1152   3 0.89638-0.87469-0.40942-0.25902-0.17210 0.40778
   1 -18   4 219.838 84.6630   2 0.89019-0.86961-0.41486-0.25379-0.18790 0.42370
  -1 -18   5 0.80218 43.8906   2 0.86133-0.88353-0.48805-0.18064-0.13995 0.43473
   1 -18   5 29.7499 41.2815   3 0.89617-0.87451-0.42702-0.24141-0.12347 0.41809
  -1 -18   5 55.9746 37.2251   3 0.89139-0.91246-0.45114-0.21726-0.05036 0.34501
  -1 -18   6 174.662 70.0682   2 0.84699-0.86926-0.51764-0.15107-0.11939 0.47312
   1 -18   6 164.616 65.9720   3 0.89380-0.87218-0.44243-0.22599-0.07773 0.43129
  -1 -18   6 158.017 44.5850   3 0.88671-0.90781-0.46284-0.20555-0.01147 0.36505
   1 -18   6 177.229 80.4867   2 0.86624-0.84580-0.47708-0.19159-0.14739 0.50106
   1 -18   7-80.7964 68.2663   3 0.88976-0.86818-0.45575-0.21267-0.03534 0.44784
  -1 -18   7-26.8914 54.1661   3 0.88088-0.90201-0.47326-0.19513 0.02556 0.38697
   1 -18   7-26.7475 57.3867   2 0.85052-0.83016-0.51066-0.15802-0.12430 0.53691
  -1 -18   7 36.7056 57.2716   2 0.83087-0.85321-0.54734-0.12137-0.09801 0.51066
  -1 -18   8-33.5318 53.8230   2 0.81122-0.83363-0.57959-0.08913-0.07385 0.54544
   1 -18   8 94.7698 81.6474   2 0.83298-0.81268-0.54364-0.12505-0.10072 0.57226
   1 -18   8 8.21411 40.0004   3 0.88395-0.86241-0.46815-0.20026 0.00710 0.46434
  -1 -18   8 123.744 65.2812   3 0.87345-0.89463-0.48327-0.18511 0.06377 0.40770
  -1 -18   9-42.6149 47.4072   3 0.86484-0.88605-0.49229-0.17608 0.10100 0.42941
  -1 -18   9 26.3996 60.8646   2 0.79005-0.81253-0.61053-0.05819-0.04966 0.58019
   1 -18   9-95.0921 83.7773   2 0.81168-0.79146-0.57887-0.08982-0.07440 0.60487
   1 -18   9 43.4675 62.0066   3 0.87616-0.85465-0.47992-0.18848 0.05067 0.47972
  -1 -18  10 41.2289 63.0639   3 0.85493-0.87618-0.50052-0.16784 0.13790 0.45145
   1 -18  10-21.5908 50.9413   3 0.86811-0.84665-0.48911-0.17929 0.08751 0.50182
   1 -18  10-56.8631 67.4913   2 0.78865-0.76850-0.61246-0.05624-0.04812 0.63753
  -1 -18  11 177.482 86.4074   2 0.74039-0.76302-0.67164 0.00290 0.00153 0.64687
   1 -18  11 71.3828 80.6825   2 0.76490-0.74482-0.64322-0.02549-0.02290 0.67124
  -1 -18  11 83.2154 56.6404   3 0.84436-0.86565-0.50761-0.16075 0.17262 0.47567
   1 -18  11 51.4650 44.0991   3 0.85819-0.83676-0.49801-0.17037 0.12630 0.52197
  -1 -18  12 110.071 82.1606   3 0.83175-0.85307-0.51443-0.15392 0.20960 0.49764
   1 -18  12-11.3627 54.7650   2 0.73444-0.71444-0.67809 0.00938 0.00724 0.70004
  -1 -18  12 27.6592 59.5082   2 0.71157-0.73428-0.70149 0.03274 0.02852 0.67882
   1 -18  12 177.143 89.6592   3 0.84630-0.82490-0.50642-0.16196 0.16656 0.54065
   1 -18  13 13.0630 65.5520   3 0.83359-0.81223-0.51353-0.15485 0.20444 0.56171
   1 -18  13 25.7604 70.1544   2 0.70341-0.68348-0.70933 0.04060 0.03587 0.73035
  -1 -18  13 69.8783 76.1678   2 0.68147-0.70425-0.72922 0.06047 0.05505 0.71122
  -1 -18  13-0.68341 49.7080   3 0.81892-0.84028-0.52002-0.14832 0.24348 0.52270
   1 -18  14-135.004 83.5874   2 0.66764-0.64778-0.74094 0.07221 0.06675 0.75840
  -1 -18  14-203.673 98.4588   2 0.64464-0.66748-0.75914 0.09038 0.08558 0.73963
  -1 -18  14 12.4063 57.3857   3 0.80415-0.82555-0.52518-0.14316 0.27896 0.54616
   1 -18  14 4.91904 50.3171   3 0.81997-0.79865-0.51961-0.14876 0.24082 0.58427
   1 -18  15 0.26136 52.7506   3 0.80436-0.78308-0.52511-0.14325 0.27848 0.60555
  -1 -18  15 75.5023 80.0862   3 0.78862-0.81005-0.52943-0.13890 0.31311 0.57096
   1 -18  15 122.253 77.0397   2 0.62925-0.60946-0.77049 0.10175 0.09777 0.78632
  -1 -18  15 66.6913 51.9653   2 0.60659-0.62950-0.78609 0.11733 0.11520 0.76894
   1 -19  -8 127.292 49.4998   2 0.91554-0.89412-0.31891-0.38681-0.24534-0.22609
   1 -19  -7 304.923 72.9489   2 0.91981-0.89846-0.29544-0.41028-0.25854-0.15395
  -1 -19  -7 476.452 90.5877   2 0.90275-0.92411-0.37345-0.33230-0.21340-0.19904
   1 -19  -6 106.788 48.6514   2 0.92203-0.90076-0.28127-0.42446-0.26636-0.08719
  -1 -19  -6 254.144 70.2123   2 0.90670-0.92813-0.35836-0.34740-0.22242-0.13108
  -1 -19  -5 104.688 53.0206   2 0.90944-0.93094-0.34712-0.35865-0.22904-0.06552
   1 -19  -5 53.2895 41.3449   2 0.92296-0.90175-0.27485-0.43088-0.26986-0.02475
   1 -19  -4 230.738 68.9916   2 0.92291-0.90177-0.27523-0.43051-0.26966 0.03398
  -1 -19  -4 168.752 69.1179   2 0.91021-0.93178-0.34383-0.36195-0.23097-0.00466
  -1 -19  -3 380.597 87.3986   2 0.90977-0.93142-0.34571-0.36007-0.22987 0.05317
   1 -19  -3 195.936 64.4643   2 0.92203-0.90097-0.28132-0.42443-0.26633 0.08958
   1 -19  -2 349.748 87.6282   2 0.92033-0.89934-0.29225-0.41351-0.26031 0.14250
  -1 -19  -2 331.397 88.6404   2 0.90797-0.92969-0.35325-0.35254-0.22543 0.10768
  -1 -19  -1 342.465 92.3752   2 0.90504-0.92683-0.36487-0.34093-0.21854 0.15972
  -1 -19  -1 289.704 46.4419   3 0.88571-0.90652-0.35857-0.34701-0.29626 0.23725
   1 -19  -1 357.995 90.7686   2 0.91782-0.89691-0.30685-0.39892-0.25216 0.19329
   1 -19   0 273.139 84.5219   2 0.91419-0.89335-0.32558-0.38019-0.24152 0.24158
  -1 -19   0 148.651 78.0418   2 0.90149-0.92335-0.37802-0.32778-0.21064 0.21075
  -1 -19   0 133.649 36.7024   3 0.89258-0.91343-0.38261-0.32297-0.24021 0.24013
   1 -19   1 472.343 104.784   2 0.90935-0.88858-0.34749-0.35829-0.22882 0.28782
  -1 -19   1 533.251 113.445   2 0.89530-0.91723-0.39902-0.30679-0.19779 0.25684
   1 -19   1 342.277 61.2434   3 0.88445-0.86262-0.35501-0.35058-0.30420 0.36304
  -1 -19   1 392.975 63.4950   3 0.89564-0.91653-0.40063-0.30493-0.19514 0.25401
   1 -19   2 344.121 66.5610   3 0.89173-0.86993-0.37893-0.32665-0.24905 0.36684
  -1 -19   2 325.800 63.1358   3 0.89658-0.91751-0.41621-0.28935-0.15375 0.27156
  -1 -19   2 383.110 106.619   2 0.88845-0.91046-0.41999-0.28583-0.18467 0.30265
   1 -19   2 474.805 109.061   2 0.90331-0.88261-0.37140-0.33439-0.21463 0.33256
   1 -19   3 515.239 114.931   2 0.89573-0.87510-0.39764-0.30816-0.19864 0.37551
   1 -19   3 366.123 73.8853   3 0.89551-0.87375-0.39951-0.30607-0.19804 0.37476
  -1 -19   3 249.305 60.7828   3 0.89575-0.91671-0.43116-0.27440-0.11151 0.28827
  -1 -19   3 575.386 123.583   2 0.87965-0.90173-0.44430-0.26153-0.16908 0.34600
   1 -19   4 156.842 51.8176   3 0.89658-0.87486-0.41660-0.28897-0.15267 0.38834
  -1 -19   4 327.306 99.3595   2 0.86979-0.89194-0.46882-0.23701-0.15293 0.38878
   1 -19   4 424.553 109.563   2 0.88658-0.86602-0.42539-0.28041-0.18124 0.41704
  -1 -19   4 272.347 64.9806   3 0.89324-0.91423-0.44478-0.26077-0.07049 0.30619
  -1 -19   5 55.3934 50.5174   2 0.85760-0.87982-0.49608-0.20976-0.13444 0.42923
  -1 -19   5 132.387 52.1748   3 0.88956-0.91060-0.45627-0.24927-0.03364 0.32828
   1 -19   5 65.4419 42.0926   3 0.89554-0.87386-0.43278-0.27279-0.10677 0.40138
   1 -19   5 155.188 80.0356   2 0.87560-0.85512-0.45468-0.25113-0.16230 0.45703
   1 -19   6 132.075 63.6460   3 0.89259-0.87095-0.44718-0.25838-0.06297 0.41652
  -1 -19   6 162.758 60.5468   3 0.88447-0.90554-0.46722-0.23831 0.00378 0.34980
  -1 -19   6 233.326 90.0445   2 0.84364-0.86593-0.52410-0.18175-0.11481 0.46853
   1 -19   6 94.0900 72.0552   2 0.86255-0.84214-0.48538-0.22044-0.14177 0.49544
  -1 -19   7 355.688 107.994   2 0.82790-0.85027-0.55247-0.15339-0.09423 0.50690
   1 -19   7 230.775 84.2706   3 0.88828-0.86667-0.45940-0.24615-0.02317 0.43567
  -1 -19   7 283.744 77.1200   3 0.87762-0.89872-0.47799-0.22753 0.04326 0.36926
   1 -19   7 252.907 94.3268   2 0.84718-0.82684-0.51727-0.18856-0.11966 0.53227
  -1 -19   8 26.9792 43.4515   3 0.87063-0.89178-0.48647-0.21905 0.07662 0.39484
  -1 -19   8-43.4080 71.9000   2 0.80881-0.83125-0.58330-0.12257-0.07101 0.54260
   1 -19   8 11.4995 50.8069   2 0.83009-0.80982-0.54870-0.15713-0.09701 0.56855
   1 -19   8-62.3069 54.5943   3 0.88194-0.86037-0.47157-0.23398 0.01938 0.45206
   1 -19   9-20.3630 49.3302   3 0.87465-0.85311-0.48183-0.22371 0.05809 0.47229
   1 -19   9-63.9445 82.8821   2 0.80930-0.78911-0.58255-0.12330-0.07158 0.60207
  -1 -19   9 62.8520 55.6907   2 0.78827-0.81078-0.61298-0.09289-0.04770 0.57823
  -1 -19   9-36.7527 53.3167   3 0.86193-0.88311-0.49491-0.21060 0.11237 0.41803
  -1 -19  10 369.675 106.815   3 0.85223-0.87345-0.50248-0.20302 0.14718 0.44217
   1 -19  10 520.780 135.546   2 0.78771-0.76759-0.61374-0.09210-0.04709 0.63651
  -1 -19  10 559.698 163.992   2 0.76714-0.78973-0.64046-0.06542-0.02521 0.61468
   1 -19  10 519.171 125.086   3 0.86575-0.84426-0.49143-0.21410 0.09729 0.49203
   1 -19  11 204.810 99.3143   2 0.76389-0.74384-0.64445-0.06140-0.02186 0.67021
  -1 -19  11 159.700 84.4344   2 0.73999-0.76264-0.67208-0.03381 0.00192 0.64649
  -1 -19  11 145.128 79.5372   3 0.84162-0.86288-0.50923-0.19627 0.18103 0.46726
   1 -19  11 12.8865 52.1254   3 0.85544-0.83398-0.50015-0.20538 0.13615 0.51212
   1 -19  12 0.43589 53.0365   3 0.84427-0.82285-0.50767-0.19785 0.17292 0.53428
  -1 -19  12-62.8199 54.9426   3 0.82894-0.85024-0.51576-0.18973 0.21728 0.48995
  -1 -19  12-79.2233 72.5708   2 0.71202-0.73474-0.70105-0.00484 0.02812 0.67922
   1 -19  13 157.638 101.863   2 0.70406-0.68416-0.70871 0.00284 0.03529 0.73093
  -1 -19  13 238.259 105.723   3 0.81547-0.83681-0.52134-0.18414 0.25206 0.51411
   1 -19  13 272.947 110.298   3 0.83098-0.80960-0.51480-0.19071 0.21171 0.55444
  -1 -19  13 262.982 124.871   2 0.68276-0.70556-0.72810 0.02220 0.05395 0.71233
  -1 -19  14 101.456 83.8397   3 0.80073-0.82210-0.52621-0.17926 0.28674 0.53837
   1 -19  14 219.964 109.679   2 0.66927-0.64944-0.73959 0.03371 0.06538 0.75978
   1 -19  14 146.170 96.4440   3 0.81731-0.79597-0.52064-0.18486 0.24750 0.57759
  -1 -19  14-93.9581 74.9550   2 0.64684-0.66971-0.75746 0.05155 0.08380 0.74141
  -1 -19  15 16.2816 65.8086   2 0.61015-0.63309-0.78373 0.07781 0.11250 0.77165
   1 -19  15-113.407 78.5912   2 0.63188-0.61212-0.76859 0.06271 0.09571 0.78839
   1 -20  -7 559.022 98.6997   2 0.91417-0.89284-0.32572-0.41715-0.24144-0.17104
  -1 -20  -7 458.228 87.8845   2 0.89349-0.91487-0.40477-0.33813-0.19422-0.21821
  -1 -20  -6 38.6998 55.4172   2 0.90124-0.92270-0.37890-0.36401-0.21011-0.14339
   1 -20  -6 130.302 63.2713   2 0.91709-0.89584-0.31084-0.43204-0.24991-0.10363
  -1 -20  -5 386.797 86.0932   2 0.90332-0.92485-0.37136-0.37155-0.21465-0.07991
   1 -20  -5 467.323 92.8981   2 0.91849-0.89731-0.30311-0.43977-0.25426-0.04035
  -1 -20  -4 126.447 61.5545   2 0.90465-0.92625-0.36637-0.37655-0.21765-0.01798
   1 -20  -4 63.5224 35.4900   2 0.91869-0.89758-0.30199-0.44091-0.25489 0.01921
  -1 -20  -3 225.738 73.3047   2 0.90439-0.92606-0.36734-0.37559-0.21707 0.04038
   1 -20  -3 174.288 69.3004   2 0.91790-0.89687-0.30642-0.43648-0.25240 0.07566
   1 -20  -2 359.462 96.4270   2 0.91622-0.89526-0.31544-0.42747-0.24731 0.12950
  -1 -20  -2 224.803 36.8117   3 0.88704-0.90778-0.36252-0.38020-0.28734 0.16938
  -1 -20  -2 383.920 95.5739   2 0.90278-0.92453-0.37334-0.36960-0.21347 0.09571
   1 -20  -1 239.553 80.1545   2 0.91353-0.89264-0.32878-0.41414-0.23969 0.18082
  -1 -20  -1 184.310 39.2526   3 0.89273-0.91351-0.38328-0.35944-0.23857 0.17956
  -1 -20  -1 165.047 71.2297   2 0.90071-0.92252-0.38081-0.36214-0.20895 0.15013
   1 -20   0 184.056 46.7315   3 0.88184-0.85994-0.34810-0.39464-0.31940 0.31930
   1 -20   0 204.712 82.0930   2 0.90973-0.88892-0.34588-0.39705-0.22977 0.22983
  -1 -20   0 181.290 41.3671   3 0.89545-0.91627-0.39904-0.34367-0.19925 0.19917
  -1 -20   0 145.063 59.1261   2 0.89583-0.91772-0.39731-0.34564-0.19885 0.19896
  -1 -20   1 235.209 87.9691   2 0.89004-0.91200-0.41531-0.32765-0.18762 0.24668
   1 -20   1 201.878 83.2113   2 0.90492-0.88418-0.36532-0.37761-0.21827 0.27727
   1 -20   1 182.394 53.2024   3 0.88969-0.86783-0.37120-0.37153-0.26734 0.32618
  -1 -20   1 167.987 43.3061   3 0.89654-0.91739-0.41314-0.32956-0.16210 0.22096
   1 -20   2 174.569 53.1733   3 0.89431-0.87249-0.39136-0.35136-0.21867 0.33645
  -1 -20   2 341.667 107.411   2 0.88339-0.90542-0.43430-0.30867-0.17554 0.29353
  -1 -20   2 251.304 56.1290   3 0.89610-0.91700-0.42778-0.31492-0.12129 0.23910
   1 -20   2 335.764 97.1099   2 0.89934-0.87867-0.38557-0.35736-0.20605 0.32399
   1 -20   3 97.3782 45.8427   3 0.89638-0.87459-0.40928-0.33344-0.17247 0.34919
   1 -20   3 184.114 75.7476   2 0.89082-0.87022-0.41298-0.32996-0.18909 0.36596
  -1 -20   3 282.684 99.0402   2 0.87534-0.89745-0.45533-0.28764-0.16187 0.33879
  -1 -20   3 111.819 43.8398   3 0.89433-0.91526-0.44000-0.30268-0.08516 0.26191
   1 -20   4 94.0345 46.4235   3 0.89636-0.87461-0.42437-0.31834-0.13101 0.36668
   1 -20   4 115.358 77.0448   2 0.88184-0.86131-0.43851-0.30445-0.17283 0.40864
  -1 -20   4 27.6392 35.5520   3 0.89132-0.91229-0.45138-0.29130-0.04960 0.28529
  -1 -20   4 69.5107 65.2610   2 0.86531-0.88749-0.47918-0.26380-0.14597 0.38183
  -1 -20   5 283.039 105.848   2 0.85336-0.87561-0.50492-0.23807-0.12832 0.42311
   1 -20   5 381.534 84.0958   3 0.89437-0.87266-0.43979-0.30291-0.08581 0.38042
  -1 -20   5 268.658 76.8401   3 0.88735-0.90835-0.46149-0.28118-0.01610 0.31073
   1 -20   5 214.081 93.5436   2 0.87123-0.85078-0.46539-0.27757-0.15522 0.44996
  -1 -20   6 38.2692 78.6297   2 0.83991-0.86223-0.53110-0.21190-0.10980 0.46353
   1 -20   6 86.8043 81.9518   2 0.85819-0.83780-0.49484-0.24813-0.13530 0.48897
   1 -20   6-60.8430 47.5642   3 0.89091-0.86924-0.45259-0.29011-0.04568 0.39923
  -1 -20   6 16.0402 39.5009   3 0.88205-0.90309-0.47140-0.27127 0.01875 0.33482
  -1 -20   7 710.974 153.015   2 0.82436-0.84676-0.55845-0.18456-0.08980 0.50247
   1 -20   7 564.778 127.357   2 0.84331-0.82299-0.52473-0.21825-0.11436 0.52697
   1 -20   7 635.448 122.844   3 0.88595-0.86432-0.46438-0.27831-0.00615 0.41864
  -1 -20   7 480.156 101.417   3 0.87538-0.89646-0.48091-0.26174 0.05452 0.35800
  -1 -20   8-17.3439 42.1746   3 0.86771-0.88883-0.48952-0.25314 0.08921 0.38225
  -1 -20   8 9.44295 59.2487   2 0.80571-0.82818-0.58798-0.15503-0.06739 0.53899
   1 -20   8-25.7821 67.0426   2 0.82656-0.80632-0.55475-0.18823-0.09254 0.56409
  -1 -20   9 24.6573 47.5704   3 0.85912-0.88028-0.49727-0.24538 0.12290 0.40750
   1 -20   9 40.2403 67.2939   3 0.87168-0.85012-0.48531-0.25737 0.07193 0.45845
  -1 -20   9-76.6745 62.3260   2 0.78648-0.80902-0.61542-0.12760-0.04575 0.57628
  -1 -20  10 295.652 124.963   2 0.76520-0.78781-0.64285-0.10017-0.02320 0.61268
   1 -20  10 132.981 76.2189   3 0.86257-0.84105-0.49435-0.24832 0.10991 0.47940
   1 -20  10 57.1701 80.4431   2 0.78522-0.76512-0.61712-0.12588-0.04437 0.63379
  -1 -20  10 129.567 76.4736   3 0.84874-0.86994-0.50485-0.23779 0.15872 0.43063
  -1 -20  11 0.20310 59.3434   3 0.83764-0.85887-0.51143-0.23120 0.19284 0.45545
   1 -20  11 50.1201 66.8658   3 0.85242-0.83094-0.50234-0.24032 0.14653 0.50173
  -1 -20  11 129.857 90.1788   2 0.73867-0.76135-0.67353-0.06951 0.00319 0.64522
   1 -20  11 118.729 94.3881   2 0.76204-0.74202-0.64670-0.09630-0.01997 0.66832
   1 -20  12 69.0766 71.6580   2 0.73304-0.71309-0.67959-0.06342 0.00858 0.69871
   1 -20  12 9.06697 48.8750   3 0.84115-0.81970-0.50950-0.23316 0.18246 0.52474
  -1 -20  12 28.9833 74.9142   2 0.71144-0.73420-0.70162-0.04143 0.02864 0.67870
  -1 -20  12 17.9305 54.3200   3 0.82549-0.84676-0.51730-0.22532 0.22651 0.48072
   1 -20  13 37.4842 79.7439   2 0.70366-0.68378-0.70909-0.03392 0.03565 0.73058
   1 -20  13-64.8298 61.3532   3 0.82769-0.80628-0.51633-0.22632 0.22067 0.54547
  -1 -20  13-188.249 87.8166   3 0.81199-0.83330-0.52259-0.22003 0.26053 0.50564
  -1 -20  13-197.437 97.2390   2 0.68294-0.70577-0.72794-0.01511 0.05379 0.71249
  -1 -20  14 199.936 114.420   2 0.64784-0.67074-0.75669 0.01364 0.08300 0.74222
   1 -20  14 132.395 76.9496   3 0.81342-0.79205-0.52209-0.22055 0.25709 0.56800
  -1 -20  14 141.402 97.1067   3 0.79717-0.81852-0.52722-0.21539 0.29466 0.53045
   1 -20  14 12.9944 74.7944   2 0.66975-0.64995-0.73919-0.00384 0.06498 0.76018
  -1 -21  -7 99.3262 52.3946   2 0.88552-0.90693-0.42838-0.35167-0.17934-0.23309
   1 -21  -7 207.852 67.6213   2 0.90701-0.88571-0.35715-0.42287-0.22313-0.18935
  -1 -21  -6 355.921 86.3132   2 0.89228-0.91376-0.40854-0.37152-0.19187-0.16162
   1 -21  -6 430.104 93.6604   2 0.91086-0.88963-0.34099-0.43903-0.23262-0.12092
  -1 -21  -5-10.9195 36.8975   2 0.89658-0.91813-0.39486-0.38520-0.20036-0.09420
   1 -21  -5 89.9363 61.4368   2 0.91284-0.89169-0.33200-0.44803-0.23783-0.05677
   1 -21  -4 62.7023 43.5070   2 0.91366-0.89258-0.32817-0.45187-0.24004 0.00437
  -1 -21  -4-9.39320 47.2969   2 0.89838-0.92001-0.38884-0.39123-0.20405-0.03157
   1 -21  -3 118.172 60.1848   2 0.91278-0.89177-0.33230-0.44775-0.23766 0.06093
  -1 -21  -3 172.585 68.0479   2 0.89937-0.92107-0.38545-0.39463-0.20612 0.02944
   1 -21  -2 183.546 71.1765   2 0.91112-0.89019-0.33981-0.44024-0.23331 0.11551
  -1 -21  -2 128.543 67.0224   2 0.89707-0.91884-0.39324-0.38684-0.20135 0.08360
   1 -21  -1 154.414 82.7109   2 0.90856-0.88769-0.35083-0.42923-0.22686 0.16799
  -1 -21  -1 40.1561 43.8904   2 0.89434-0.91619-0.40208-0.37801-0.19589 0.13708
   1 -21   0 393.819 65.5350   3 0.88850-0.86657-0.36715-0.41272-0.27673 0.27662
   1 -21   0 400.962 108.744   2 0.90486-0.88407-0.36554-0.41453-0.21814 0.21821
  -1 -21   0 223.238 81.3257   2 0.89001-0.91193-0.41539-0.36471-0.18757 0.18770
  -1 -21   0 277.302 50.8861   3 0.89658-0.91737-0.41535-0.36449-0.15609 0.15601
   1 -21   1 197.026 82.3744   2 0.90062-0.87990-0.38111-0.39897-0.20877 0.26777
  -1 -21   1 218.295 80.2085   2 0.88512-0.90711-0.42950-0.35061-0.17862 0.23768
   1 -21   1 147.200 46.4517   3 0.89363-0.87174-0.38761-0.39226-0.22797 0.28681
  -1 -21   1 135.583 39.9486   3 0.89609-0.91692-0.42791-0.35193-0.12091 0.17977
   1 -21   2 199.321 80.5261   2 0.89346-0.87282-0.40485-0.37523-0.19417 0.31211
   1 -21   2 113.869 48.0955   3 0.89602-0.87417-0.40439-0.37548-0.18539 0.30317
  -1 -21   2 18.1174 24.7707   3 0.89462-0.91549-0.43849-0.34134-0.08976 0.20756
  -1 -21   2 106.619 64.1448   2 0.87845-0.90051-0.44744-0.33268-0.16704 0.28503
   1 -21   3 109.089 68.7610   2 0.88630-0.86573-0.42618-0.35391-0.18074 0.35762
  -1 -21   3 55.4542 35.8163   3 0.89213-0.91304-0.44877-0.33105-0.05793 0.23468
   1 -21   3 124.634 43.9345   3 0.89657-0.87476-0.41865-0.36121-0.14703 0.32375
  -1 -21   3 22.5829 49.9603   2 0.87020-0.89233-0.46786-0.31226-0.15357 0.33050
  -1 -21   4 24.0836 36.6618   3 0.88881-0.90976-0.45813-0.32169-0.02745 0.26314
   1 -21   4 8.91738 58.1484   2 0.87722-0.85672-0.45059-0.32951-0.16498 0.40080
  -1 -21   4 73.9203 74.2502   2 0.86018-0.88238-0.49056-0.28957-0.13823 0.37409
   1 -21   4 14.6333 34.2251   3 0.89543-0.87365-0.43362-0.34622-0.10427 0.33993
  -1 -21   5 65.2151 44.1777   3 0.88397-0.90495-0.46812-0.31169 0.00699 0.28764
  -1 -21   5 43.0309 46.8678   2 0.84866-0.87093-0.51437-0.26577-0.12170 0.41650
   1 -21   5 17.0713 42.9815   3 0.89263-0.87090-0.44704-0.33280-0.06341 0.35802
  -1 -21   6 151.862 59.3168   3 0.87769-0.89871-0.47788-0.30192 0.04286 0.31071
   1 -21   6 208.814 66.9304   3 0.88887-0.86717-0.45798-0.32185-0.02793 0.38147
  -1 -21   6 168.910 74.6228   2 0.83546-0.85781-0.53921-0.24093-0.10394 0.45767
   1 -21   6 271.163 105.217   2 0.85350-0.83314-0.50463-0.27548-0.12852 0.48220
   1 -21   7-30.0974 43.1324   3 0.88319-0.86153-0.46948-0.31034 0.01185 0.40064
   1 -21   7 22.7025 56.6751   2 0.83913-0.81885-0.53253-0.24759-0.10877 0.52139
  -1 -21   7 120.882 62.8639   2 0.82016-0.84258-0.56539-0.21476-0.08461 0.49728
  -1 -21   7 25.6160 36.9030   3 0.87152-0.89258-0.48549-0.29431 0.07265 0.33986
   1 -21   8 261.759 99.2869   2 0.82247-0.80226-0.56159-0.21854-0.08746 0.55901
   1 -21   8 139.994 69.7114   3 0.87590-0.85428-0.48025-0.29957 0.05195 0.41948
  -1 -21   8 188.110 90.5640   2 0.80203-0.82452-0.59346-0.18670-0.06314 0.53475
  -1 -21   8 165.185 74.1705   3 0.86369-0.88479-0.49334-0.28645 0.10552 0.36593
   1 -21   9 120.377 66.7157   2 0.80264-0.78250-0.59255-0.18758-0.06384 0.59433
   1 -21   9 328.493 103.721   3 0.86840-0.84682-0.48882-0.29100 0.08629 0.44408
  -1 -21   9 91.1112 71.7179   2 0.78322-0.80578-0.61981-0.16036-0.04220 0.57274
  -1 -21   9 172.009 69.8733   3 0.85494-0.87607-0.50052-0.27926 0.13787 0.39253
   1 -21  10 212.196 110.966   2 0.78202-0.76195-0.62140-0.15874-0.04091 0.63034
   1 -21  10 16.2732 44.3615   3 0.85957-0.83802-0.49690-0.28291 0.12125 0.46806
  -1 -21  10 136.883 96.5904   3 0.84528-0.86645-0.50705-0.27272 0.16976 0.41958
  -1 -21  10 171.666 102.387   2 0.76247-0.78511-0.64618-0.13400-0.02041 0.60989
  -1 -21  11 412.637 139.395   2 0.73648-0.75919-0.67590-0.10428 0.00529 0.64312
   1 -21  11 376.817 115.301   3 0.84860-0.82708-0.50495-0.27485 0.15920 0.48906
  -1 -21  11 393.851 115.186   3 0.83371-0.85491-0.51347-0.26630 0.20411 0.44417
   1 -21  11 310.970 116.795   2 0.75816-0.73816-0.65135-0.12880-0.01603 0.66439
  -1 -21  12 49.4606 65.3408   3 0.82192-0.84317-0.51882-0.26094 0.23582 0.47140
   1 -21  12 2.02116 57.7675   3 0.83682-0.81534-0.51187-0.26792 0.19522 0.51197
   1 -21  12-1.61269 48.9352   2 0.73001-0.71009-0.68280-0.09736 0.01145 0.69585
  -1 -21  12 100.442 98.9710   2 0.71023-0.73301-0.70280-0.07739 0.02974 0.67761
  -1 -21  13 20.5982 44.4443   3 0.80829-0.82957-0.52385-0.25590 0.26935 0.49682
   1 -21  13-34.2952 53.0577   3 0.82381-0.80237-0.51803-0.26175 0.23094 0.53520
  -1 -21  13-49.9032 66.0146   2 0.68210-0.70495-0.72868-0.05152 0.05451 0.71177
   1 -21  13 110.828 90.5052   2 0.70229-0.68244-0.71039-0.06978 0.03687 0.72936
   1 -22  -6 99.3935 57.1717   2 0.90408-0.88288-0.36853-0.44864-0.21635-0.13718
  -1 -22  -6-12.7921 33.2552   2 0.88423-0.90574-0.43198-0.38522-0.17703-0.17645
  -1 -22  -5 137.122 55.8154   2 0.88930-0.91088-0.41751-0.39970-0.18624-0.10832
   1 -22  -5 219.572 79.3492   2 0.90664-0.88551-0.35863-0.45855-0.22225-0.07235
  -1 -22  -4 98.7604 57.9474   2 0.89111-0.91277-0.41208-0.40514-0.18965-0.04596
   1 -22  -4 161.587 62.7110   2 0.90759-0.88654-0.35481-0.46238-0.22452-0.01115
  -1 -22  -3 233.641 79.5431   2 0.89156-0.91329-0.41072-0.40650-0.19050 0.01382
   1 -22  -3 345.285 87.6041   2 0.90722-0.88624-0.35629-0.46091-0.22364 0.04691
  -1 -22  -2 176.998 70.2564   2 0.89043-0.91223-0.41413-0.40310-0.18836 0.07062
   1 -22  -2 104.747 64.4671   2 0.90576-0.88486-0.36207-0.45514-0.22021 0.10242
   1 -22  -1 102.914 63.6469   2 0.90314-0.88231-0.37201-0.44520-0.21426 0.15540
  -1 -22  -1 52.8906 61.0956   2 0.88839-0.91026-0.42017-0.39706-0.18455 0.12574
  -1 -22   0 63.8804 70.0752   2 0.88426-0.90620-0.43191-0.38534-0.17708 0.17721
   1 -22   0 141.637 81.1712   2 0.90018-0.87942-0.38265-0.43456-0.20783 0.20790
   1 -22   1 31.3330 26.9934   3 0.89588-0.87397-0.40292-0.41408-0.18921 0.24804
   1 -22   1 111.516 66.3061   2 0.89452-0.87382-0.40153-0.41570-0.19624 0.25525
  -1 -22   1 36.4529 41.9315   2 0.87933-0.90135-0.44514-0.37212-0.16854 0.22760
  -1 -22   2-15.7160 47.0172   2 0.87271-0.89480-0.46181-0.35545-0.15759 0.27559
  -1 -22   2 41.3044 24.5100   3 0.89189-0.91273-0.44957-0.36740-0.05539 0.17319
   1 -22   2 126.767 78.2395   2 0.88847-0.86785-0.41994-0.39729-0.18470 0.30265
   1 -22   2 116.839 52.3175   3 0.89658-0.87471-0.41635-0.40064-0.15335 0.27112
  -1 -22   3 200.777 56.1175   3 0.88910-0.90998-0.45742-0.35954-0.02980 0.20654
  -1 -22   3 322.891 112.499   2 0.86460-0.88676-0.48080-0.33647-0.14488 0.32181
   1 -22   3 357.925 105.475   2 0.88062-0.86008-0.44175-0.37549-0.17074 0.34762
   1 -22   3 315.170 78.4990   3 0.89581-0.87397-0.43068-0.38631-0.11291 0.28962
   1 -22   4 67.8245 42.9213   3 0.89368-0.87188-0.44295-0.37403-0.07613 0.31179
   1 -22   4 71.3870 60.3461   2 0.87187-0.85139-0.46387-0.35338-0.15623 0.39205
  -1 -22   4 48.6282 78.6164   2 0.85472-0.87695-0.50212-0.31515-0.13026 0.36613
  -1 -22   4 90.1934 47.6915   3 0.88500-0.90592-0.46623-0.35072 0.00031 0.23537
  -1 -22   5 148.139 51.7359   3 0.88041-0.90136-0.47398-0.34297 0.02822 0.26641
   1 -22   5 183.903 69.3831   3 0.89038-0.86861-0.45409-0.36289-0.04079 0.33539
  -1 -22   5 229.342 93.6753   2 0.84342-0.86572-0.52451-0.29277-0.11451 0.40932
   1 -22   5 111.838 61.6416   2 0.86092-0.84051-0.48896-0.32829-0.13933 0.43408
   1 -22   6-2.50020 61.4908   2 0.84842-0.82809-0.51483-0.30243-0.12137 0.47506
   1 -22   6 55.6466 57.3870   3 0.88582-0.86409-0.46465-0.35232-0.00522 0.35876
  -1 -22   6-65.2550 39.6744   3 0.87428-0.89527-0.48228-0.33466 0.05986 0.29370
  -1 -22   6-36.2656 62.1112   2 0.83065-0.85302-0.54772-0.26957-0.09772 0.45146
  -1 -22   7 131.689 68.2348   3 0.86738-0.88841-0.48984-0.32709 0.09058 0.32193
  -1 -22   7-102.463 85.9072   2 0.81545-0.83790-0.57296-0.24434-0.07890 0.49158
   1 -22   7 223.497 98.8612   2 0.83435-0.81409-0.54121-0.27606-0.10249 0.51511
   1 -22   7 163.372 70.8498   3 0.88021-0.85852-0.47428-0.34269 0.02931 0.38317
   1 -22   8 22.0237 64.0856   2 0.81772-0.79753-0.56935-0.24793-0.08163 0.55319
  -1 -22   8-23.8840 66.2410   2 0.79765-0.82017-0.59982-0.21749-0.05816 0.52977
  -1 -22   8-72.8819 54.2025   3 0.85963-0.88070-0.49685-0.32008 0.12102 0.35043
   1 -22   8-25.6253 52.5665   3 0.87300-0.85134-0.48380-0.33315 0.06590 0.40552
  -1 -22   9-61.8108 68.4753   2 0.77856-0.80115-0.62596-0.19135-0.03720 0.56774
   1 -22   9 125.636 65.8052   3 0.86477-0.84315-0.49236-0.32459 0.10128 0.42909
  -1 -22   9 127.182 74.8924   3 0.85014-0.87125-0.50392-0.31300 0.15414 0.37625
   1 -22   9-167.592 91.7958   2 0.79832-0.77821-0.59885-0.21843-0.05892 0.58941
   1 -22  10 106.907 79.7360   2 0.77745-0.75741-0.62740-0.18989-0.03602 0.62545
   1 -22  10 22.3181 53.6397   3 0.85522-0.83364-0.50031-0.31663 0.13691 0.45239
  -1 -22  10-17.7724 78.9422   2 0.75787-0.78053-0.65169-0.16563-0.01573 0.60522
  -1 -22  10 46.2202 69.4870   3 0.83998-0.86112-0.51015-0.30676 0.18594 0.40339
  -1 -22  11 254.697 118.872   2 0.73348-0.75622-0.67912-0.13821 0.00815 0.64026
   1 -22  11 167.450 73.0434   3 0.84485-0.82331-0.50731-0.30962 0.17111 0.47714
  -1 -22  11-56.9380 57.0192   3 0.82884-0.85001-0.51581-0.30110 0.21757 0.43071
   1 -22  11 251.865 128.173   2 0.75477-0.73480-0.65534-0.16195-0.01262 0.66098
  -1 -22  12 77.6529 75.2114   3 0.81707-0.83829-0.52074-0.29616 0.24810 0.45912
  -1 -22  12-42.7406 65.2552   2 0.70779-0.73060-0.70515-0.11218 0.03194 0.67541
   1 -22  12-60.4655 57.7554   3 0.83253-0.81103-0.51405-0.30288 0.20740 0.49979
   1 -22  12 8.93769 52.3146   2 0.72716-0.70726-0.68578-0.13152 0.01414 0.69317
  -1 -22  13 91.6444 78.8804   3 0.80263-0.82388-0.52564-0.29125 0.28244 0.48372
   1 -22  13-0.24277 53.0348   3 0.81982-0.79836-0.51967-0.29725 0.24119 0.52495
   1 -23  -6 73.9549 51.5830   2 0.89637-0.87520-0.39554-0.45878-0.19994-0.15359
  -1 -23  -6 43.8363 49.9756   2 0.87558-0.89711-0.45474-0.39961-0.16226-0.19122
  -1 -23  -5 706.114 124.804   2 0.88077-0.90238-0.44134-0.41301-0.17100-0.12355
   1 -23  -5 429.809 112.583   2 0.90078-0.87968-0.38054-0.47378-0.20911-0.08549
  -1 -23  -4 109.916 62.0850   2 0.88369-0.90537-0.43347-0.42089-0.17608-0.05953
   1 -23  -4 270.511 87.1058   2 0.90208-0.88106-0.37589-0.47844-0.21192-0.02374
   1 -23  -3 313.000 96.9994   2 0.90194-0.88099-0.37640-0.47794-0.21162 0.03489
  -1 -23  -3 146.878 67.0952   2 0.88483-0.90658-0.43032-0.42405-0.17810 0.00142
   1 -23  -2 102.366 63.6290   2 0.90055-0.87967-0.38136-0.47299-0.20861 0.09082
  -1 -23  -2 36.9795 51.7514   2 0.88375-0.90558-0.43330-0.42108-0.17619 0.05845
   1 -23  -1 84.5941 60.8371   2 0.89714-0.87634-0.39298-0.46137-0.20151 0.14266
  -1 -23  -1 92.6245 62.0546   2 0.88144-0.90334-0.43956-0.41483-0.17215 0.11335
   1 -23   0 148.457 80.7180   2 0.89316-0.87242-0.40579-0.44857-0.19358 0.19366
  -1 -23   0 2.73122 49.6831   2 0.87805-0.90002-0.44846-0.40594-0.16638 0.16651
  -1 -23   1 58.3880 70.1931   2 0.87299-0.89504-0.46113-0.39327-0.15804 0.21711
   1 -23   1 44.5452 52.1970   2 0.88873-0.86806-0.41919-0.43518-0.18518 0.24419
   1 -23   2 210.555 106.360   2 0.88229-0.86170-0.43727-0.41710-0.17363 0.29158
  -1 -23   2 166.495 92.1257   2 0.86649-0.88860-0.47651-0.37790-0.14777 0.26578
  -1 -23   3 296.437 105.994   2 0.85832-0.88051-0.49455-0.35986-0.13549 0.31243
   1 -23   3 170.752 81.1328   2 0.87501-0.85449-0.45615-0.39824-0.16133 0.33822
   1 -23   3 112.252 41.8559   3 0.89404-0.87217-0.44137-0.41276-0.08101 0.25772
   1 -23   4 39.4651 32.3937   3 0.89117-0.86934-0.45181-0.40231-0.04820 0.28385
   1 -23   4 124.005 79.6833   2 0.86601-0.84556-0.47760-0.37679-0.14704 0.38286
  -1 -23   4 226.759 67.0973   3 0.88059-0.90148-0.47369-0.38039 0.02716 0.20852
  -1 -23   4 124.986 84.4878   2 0.84885-0.87111-0.51398-0.34044-0.12197 0.35784
  -1 -23   5 480.235 127.965   2 0.83789-0.86022-0.53481-0.31962-0.10712 0.40193
  -1 -23   5 436.805 90.6393   3 0.87520-0.89613-0.48114-0.37294 0.05541 0.23921
   1 -23   5 635.994 140.339   2 0.85510-0.83473-0.50132-0.35308-0.13082 0.42557
   1 -23   5 395.522 84.7536   3 0.88743-0.86564-0.46130-0.39282-0.01675 0.31134
  -1 -23   6-15.5907 27.4488   3 0.86895-0.88992-0.48825-0.36583 0.08394 0.26963
   1 -23   6-24.0775 53.4584   2 0.84280-0.82249-0.52569-0.32872-0.11367 0.46736
   1 -23   6 95.7276 58.2628   3 0.88206-0.86031-0.47138-0.38273 0.01869 0.33485
  -1 -23   6-40.8117 78.5519   2 0.82499-0.84739-0.55739-0.29704-0.09058 0.44433
  -1 -23   7 169.738 66.6783   3 0.86192-0.88292-0.49492-0.35915 0.11242 0.30009
  -1 -23   7 159.078 96.0107   2 0.80938-0.83185-0.58243-0.27201-0.07167 0.48435
   1 -23   7 96.4174 74.9333   2 0.82892-0.80869-0.55071-0.30370-0.09553 0.50815
   1 -23   7 107.799 64.0155   3 0.87521-0.85349-0.48113-0.37297 0.05537 0.35711
  -1 -23   8-80.6314 88.8749   2 0.79279-0.81533-0.60672-0.24773-0.05270 0.52432
  -1 -23   8 42.3610 39.0544   3 0.85403-0.87507-0.50119-0.35287 0.14104 0.33040
   1 -23   8 23.1746 38.5338   3 0.86839-0.84672-0.48882-0.36527 0.08633 0.38509
   1 -23   8-25.8657 62.8894   2 0.81169-0.79153-0.57886-0.27556-0.07441 0.54597
  -1 -23   9 95.7884 82.8131   2 0.77396-0.79658-0.63189-0.22257-0.03232 0.56287
   1 -23   9 72.5337 63.4184   3 0.86033-0.83869-0.49627-0.35781 0.11843 0.41193
   1 -23   9 38.4902 57.2281   2 0.79350-0.77342-0.60572-0.24871-0.05350 0.58400
  -1 -23   9 93.3560 61.0849   3 0.84524-0.86631-0.50708-0.34698 0.16990 0.36049
   1 -23  10 0.20124 48.0156   3 0.85017-0.82857-0.50390-0.35018 0.15404 0.43526
  -1 -23  10 68.1637 88.7798   2 0.75367-0.77636-0.65662-0.19785-0.01152 0.60101
   1 -23  10 32.7361 66.0854   2 0.77292-0.75291-0.63322-0.22122-0.03123 0.62067
  -1 -23  10 15.3313 39.9738   3 0.83466-0.85577-0.51299-0.34106 0.20142 0.38791
   1 -23  11 9.27425 42.2820   3 0.83929-0.81772-0.51054-0.34353 0.18800 0.46025
  -1 -23  11 133.751 98.4135   2 0.72879-0.75156-0.68408-0.17040 0.01260 0.63583
  -1 -23  11-64.0114 51.0541   3 0.82322-0.84438-0.51828-0.33576 0.23246 0.41581
   1 -23  11 144.600 123.530   2 0.75015-0.73021-0.66069-0.19376-0.00802 0.65639
   1 -23  12 2.07451 60.0912   3 0.82723-0.80570-0.51654-0.33752 0.22190 0.48529
  -1 -23  12 7.91610 43.6242   3 0.81074-0.83193-0.52303-0.33101 0.26354 0.44367
   1 -24  -6 154.548 67.1618   2 0.88798-0.86683-0.42137-0.47009-0.18379-0.16974
   1 -24  -5 304.289 90.7580   2 0.89145-0.87038-0.41105-0.48042-0.19030-0.10430
  -1 -24  -5 173.899 67.9368   2 0.87222-0.89386-0.46301-0.42850-0.15680-0.13774
   1 -24  -4 147.105 80.5023   2 0.89339-0.87240-0.40507-0.48641-0.19404-0.04162
  -1 -24  -4 48.2016 52.6240   2 0.87568-0.89739-0.45449-0.43703-0.16243-0.07318
   1 -24  -3 128.630 62.2575   2 0.89369-0.87276-0.40415-0.48734-0.19461 0.01789
  -1 -24  -3 112.931 67.8923   2 0.87701-0.89879-0.45113-0.44039-0.16463-0.01204
  -1 -24  -2-42.3123 49.7523   2 0.87654-0.89839-0.45231-0.43921-0.16385 0.04612
   1 -24  -2 74.5797 52.2663   2 0.89258-0.87173-0.40760-0.48390-0.19246 0.07467
   1 -24  -1 96.0465 65.5011   2 0.89019-0.86941-0.41485-0.47665-0.18791 0.12906
  -1 -24  -1 73.0148 59.2183   2 0.87450-0.89642-0.45743-0.43411-0.16049 0.10169
   1 -24   0 34.7737 64.9581   2 0.88709-0.86638-0.42393-0.46758-0.18217 0.18226
  -1 -24   0 47.6466 45.9186   2 0.87104-0.89304-0.46585-0.42569-0.15491 0.15505
  -1 -24   1 78.5759 73.3465   2 0.86611-0.88818-0.47736-0.41419-0.14720 0.20627
   1 -24   1 12.4998 49.6575   2 0.88200-0.86136-0.43807-0.45345-0.17312 0.23214
   1 -24   2 40.5714 64.8768   2 0.87613-0.85557-0.45335-0.43818-0.16317 0.28113
  -1 -24   2 35.6721 65.7156   2 0.85956-0.88170-0.49189-0.39967-0.13732 0.25533
  -1 -24   3-42.2270 57.7864   2 0.85170-0.87391-0.50829-0.38327-0.12596 0.30291
   1 -24   3 68.2087 77.1425   2 0.86867-0.84818-0.47146-0.42008-0.15117 0.32806
  -1 -24   4 41.8940 69.4005   2 0.84241-0.86470-0.52642-0.36515-0.11315 0.34903
   1 -24   4-55.1228 61.4633   2 0.85947-0.83905-0.49209-0.39944-0.13718 0.37301
  -1 -24   5 130.479 75.6011   2 0.83178-0.85414-0.54574-0.34583-0.09918 0.39399
   1 -24   5 177.510 94.8885   2 0.84895-0.82860-0.51380-0.37775-0.12210 0.41686
   1 -24   5 60.2105 42.6570   3 0.88300-0.86118-0.46982-0.42143 0.01304 0.28155
   1 -24   6 69.1917 75.7305   2 0.83694-0.81666-0.53655-0.35501-0.10587 0.45956
   1 -24   6 111.361 53.3532   3 0.87684-0.85506-0.47904-0.41221 0.04726 0.30627
  -1 -24   6 66.9860 95.4718   2 0.81882-0.84125-0.56757-0.32401-0.08297 0.43672
  -1 -24   7 139.401 85.3065   2 0.80351-0.82602-0.59126-0.30033-0.06485 0.47753
   1 -24   7 59.5451 72.6140   2 0.82284-0.80264-0.56098-0.33058-0.08791 0.50054
   1 -24   7 81.9109 50.2882   3 0.87085-0.84910-0.48623-0.40500 0.07567 0.33680
  -1 -24   7 177.976 69.7942   3 0.85616-0.87714-0.49960-0.39161 0.13358 0.27892
   1 -24   8 1.53681 60.6122   2 0.80592-0.78579-0.58767-0.30390-0.06763 0.53920
  -1 -24   8 62.7432 83.3405   2 0.78788-0.81045-0.61351-0.27809-0.04728 0.51890
   1 -24   8 89.1116 53.5679   3 0.86320-0.84149-0.49379-0.39744 0.10747 0.36394
  -1 -24   8 13.4394 26.7804   3 0.84753-0.86854-0.50564-0.38556 0.16264 0.30880
   1 -24   9 71.6490 55.3339   3 0.85468-0.83301-0.50071-0.39051 0.13879 0.39157
   1 -24   9-50.7195 69.9999   2 0.78802-0.76796-0.61331-0.27826-0.04744 0.57794
  -1 -24   9 14.7461 50.1300   3 0.83828-0.85933-0.51109-0.38010 0.19097 0.33941
  -1 -24  10 0.27950 51.3246   2 0.74835-0.77106-0.66275-0.22887-0.00624 0.59573
  -1 -24  10 18.3196 59.4738   3 0.82811-0.84919-0.51614-0.37504 0.21954 0.36979
   1 -24  10 99.9991 79.1427   2 0.76961-0.74963-0.63739-0.25420-0.02777 0.61721
   1 -24  10 28.6126 54.0842   3 0.84508-0.82345-0.50717-0.38404 0.17038 0.41892
  -1 -24  11 10.0510 38.4278   3 0.81738-0.83851-0.52062-0.37056 0.24733 0.40094
   1 -24  11 3.26839 52.9929   3 0.83369-0.81210-0.51348-0.37773 0.20415 0.44409
   1 -24  12 0.23285 44.0603   3 0.82188-0.80032-0.51884-0.37236 0.23594 0.47125
  -1 -24  12-100.202 63.0453   3 0.80471-0.82587-0.52500-0.36617 0.27768 0.42953
  -1 -25  -5 41.0681 58.0349   2 0.86245-0.88412-0.48558-0.44307-0.14163-0.15291
   1 -25  -5 84.9080 53.5904   2 0.88293-0.86189-0.43555-0.49307-0.17474-0.11985
  -1 -25  -4 67.0753 53.0628   2 0.86667-0.88840-0.47610-0.45256-0.14805-0.08755
   1 -25  -4 132.864 69.4595   2 0.88573-0.86476-0.42780-0.50083-0.17971-0.05595
  -1 -25  -3 136.127 76.1013   2 0.86854-0.89035-0.47176-0.45690-0.15096-0.02570
   1 -25  -3 289.439 100.489   2 0.88643-0.86553-0.42582-0.50282-0.18097 0.00425
   1 -25  -2 60.9840 62.3006   2 0.88561-0.86479-0.42812-0.50052-0.17950 0.06172
  -1 -25  -2 155.820 81.4585   2 0.86846-0.89034-0.47195-0.45672-0.15083 0.03310
   1 -25  -1 196.813 87.2099   2 0.88319-0.86244-0.43484-0.49381-0.17520 0.11635
  -1 -25  -1 34.7973 48.3300   2 0.86671-0.88866-0.47601-0.45268-0.14811 0.08932
  -1 -25   0-28.9687 50.1494   2 0.86344-0.88546-0.48341-0.44528-0.14311 0.14325
   1 -25   0 128.667 69.9292   2 0.87971-0.85903-0.44415-0.48451-0.16918 0.16927
  -1 -25   1-44.0086 47.6467   2 0.85850-0.88059-0.49417-0.43452-0.13575 0.19483
   1 -25   1 110.253 76.0109   2 0.87523-0.85462-0.45560-0.47306-0.16169 0.22072
  -1 -25   2 5.60554 51.2000   2 0.85227-0.87444-0.50713-0.42157-0.12677 0.24479
   1 -25   2 1.23132 52.3129   2 0.86923-0.84869-0.47015-0.45852-0.15204 0.27000
  -1 -25   3 112.910 76.6854   2 0.84469-0.86693-0.52209-0.40662-0.11623 0.29318
   1 -25   3 82.5811 76.4575   2 0.86156-0.84109-0.48755-0.44112-0.14028 0.31718
  -1 -25   4 121.004 82.8623   2 0.83570-0.85801-0.53878-0.38993-0.10425 0.34013
   1 -25   4 89.1189 90.5431   2 0.85257-0.83218-0.50653-0.42216-0.12720 0.36303
   1 -25   5 21.1177 56.7288   2 0.84247-0.82215-0.52630-0.40239-0.11324 0.40800
  -1 -25   5 116.971 70.3475   2 0.82482-0.84720-0.55768-0.37104-0.09037 0.38519
  -1 -25   6-12.2489 57.7062   2 0.81147-0.83392-0.57921-0.34952-0.07414 0.42789
   1 -25   6-42.3886 59.3507   2 0.83041-0.81016-0.54814-0.38056-0.09742 0.45112
   1 -25   7 3.84879 55.0624   2 0.81621-0.79603-0.57175-0.35696-0.07981 0.49245
  -1 -25   7-88.1032 77.5719   2 0.79709-0.81962-0.60062-0.32811-0.05752 0.47021
   1 -25   8-0.26760 82.8946   2 0.79961-0.77950-0.59699-0.33173-0.06038 0.53195
  -1 -25   8-73.0706 76.2650   2 0.78173-0.80433-0.62179-0.30696-0.04059 0.51222
  -1 -25   9 19.3847 53.6185   2 0.76465-0.78733-0.64352-0.28523-0.02264 0.55320
   1 -25   9-214.163 104.849   2 0.78259-0.76256-0.62064-0.30808-0.04152 0.57203
   1 -25  10-0.20585 50.4569   3 0.83798-0.81632-0.51125-0.41710 0.19186 0.39743
   1 -25  11 61.2317 61.3815   3 0.82677-0.80515-0.51674-0.41160 0.22312 0.42512
   1 -26  -5 203.533 81.2265   2 0.87372-0.85270-0.45935-0.50641-0.15922-0.13537
   1 -26  -4 67.6461 51.1465   2 0.87678-0.85584-0.45171-0.51407-0.16425-0.07140
  -1 -26  -4-124.383 49.7513   2 0.85673-0.87849-0.49791-0.46789-0.13317-0.10242
   1 -26  -3 83.7210 68.9175   2 0.87795-0.85708-0.44871-0.51707-0.16621-0.01050
  -1 -26  -3-48.9172 53.0619   2 0.85913-0.88097-0.49281-0.47300-0.13669-0.03997
   1 -26  -2 38.8223 77.8294   2 0.87748-0.85668-0.44992-0.51587-0.16542 0.04764
  -1 -26  -2-34.7242 50.8532   2 0.85948-0.88139-0.49206-0.47376-0.13720 0.01947
  -1 -26  -1-19.7441 48.0214   2 0.85806-0.88004-0.49510-0.47073-0.13511 0.07632
   1 -26  -1 105.043 74.7196   2 0.87555-0.85482-0.45481-0.51098-0.16221 0.10337
   1 -26   0 150.671 78.8654   2 0.87234-0.85168-0.46272-0.50308-0.15699 0.15708
  -1 -26   0 106.509 92.7151   2 0.85503-0.87708-0.50147-0.46436-0.13071 0.13086
   1 -26   1 232.686 107.308   2 0.86770-0.84712-0.47371-0.49210-0.14966 0.20869
  -1 -26   1 96.3671 69.5123   2 0.85048-0.87261-0.51074-0.45510-0.12425 0.18333
   1 -26   2 204.679 109.552   2 0.86150-0.84099-0.48768-0.47814-0.14020 0.25817
  -1 -26   2 106.636 89.9088   2 0.84457-0.86677-0.52232-0.44353-0.11608 0.23409
  -1 -26   3 81.6575 74.6882   2 0.83730-0.85956-0.53589-0.42997-0.10634 0.28330
   1 -26   3 5.88108 53.7994   2 0.85406-0.83362-0.50348-0.46234-0.12931 0.30621
  -1 -26   4 0.24065 72.1531   2 0.82835-0.85068-0.55170-0.41416-0.09480 0.33068
   1 -26   4-33.9418 60.7891   2 0.84533-0.82496-0.52087-0.44497-0.11711 0.35294
  -1 -26   5 381.151 132.049   2 0.81735-0.83976-0.56994-0.39593-0.08119 0.37601
   1 -26   5 197.116 105.094   2 0.83529-0.81500-0.53951-0.42633-0.10372 0.39849
  -1 -26   6 48.2144 75.4857   2 0.80421-0.82669-0.59023-0.37565-0.06565 0.41941
   1 -26   6 159.815 105.253   2 0.82308-0.80285-0.56059-0.40525-0.08820 0.44191
   1 -26   7 120.174 82.3911   2 0.80841-0.78826-0.58391-0.38195-0.07054 0.48318
  -1 -26   7 245.331 125.046   2 0.79038-0.81294-0.61007-0.35582-0.05003 0.46273
   1 -26   8 160.111 107.604   2 0.79299-0.77291-0.60644-0.35942-0.05292 0.52450
  -1 -26   8 207.646 110.692   2 0.77431-0.79694-0.63144-0.33445-0.03269 0.50432
   1 -27  -4-0.19696 35.8180   2 0.86707-0.84615-0.47518-0.52774-0.14867-0.08698
  -1 -27  -4 16.2194 53.3122   2 0.84633-0.86812-0.51893-0.48403-0.11848-0.11711
  -1 -27  -3 85.5389 61.1248   2 0.84921-0.87107-0.51328-0.48968-0.12247-0.05419
   1 -27  -3 2.79236 37.2137   2 0.86880-0.84795-0.47115-0.53178-0.15137-0.02534
  -1 -27  -2-0.20590 43.5294   2 0.85001-0.87195-0.51168-0.49129-0.12359 0.00587
   1 -27  -2 14.4039 42.4530   2 0.86872-0.84794-0.47135-0.53159-0.15124 0.03347
  -1 -27  -1 34.0457 74.4385   2 0.84908-0.87108-0.51354-0.48944-0.12228 0.06350
   1 -27  -1 137.692 82.3056   2 0.86707-0.84637-0.47518-0.52776-0.14867 0.08983
  -1 -27   0 14.6799 61.0816   2 0.84634-0.86841-0.51891-0.48407-0.11849 0.11864
   1 -27   0 87.2125 72.4875   2 0.86398-0.84335-0.48219-0.52076-0.14393 0.14403
   1 -27   1 51.6417 61.2259   2 0.85928-0.83872-0.49250-0.51046-0.13690 0.19593
  -1 -27   1 15.4714 52.1193   2 0.84231-0.86446-0.52660-0.47639-0.11302 0.17211
   1 -27   2 4.58714 48.9505   2 0.85335-0.83286-0.50494-0.49803-0.12830 0.24627
  -1 -27   2 34.0741 73.3016   2 0.83647-0.85869-0.53740-0.46560-0.10525 0.22328
  -1 -27   3-94.5385 74.5956   2 0.82921-0.85151-0.55021-0.45279-0.09590 0.27285
   1 -27   3 0.23858 67.8766   2 0.84619-0.82577-0.51920-0.48377-0.11829 0.29519
  -1 -27   4 57.7535 97.0438   2 0.81993-0.84230-0.56576-0.43725-0.08434 0.32023
   1 -27   4-20.1681 58.6688   2 0.83773-0.81739-0.53510-0.46788-0.10691 0.34275
   1 -27   5-75.9099 73.4060   2 0.82729-0.80702-0.55351-0.44948-0.09346 0.38824
  -1 -27   5-170.062 94.2516   2 0.80877-0.83120-0.58336-0.41966-0.07096 0.36578
  -1 -27   6 31.0037 87.7320   2 0.79645-0.81895-0.60155-0.40148-0.05679 0.41056
   1 -27   6-14.6334 57.5513   2 0.81521-0.79501-0.57335-0.42965-0.07861 0.43232
   1 -27   7 164.877 115.207   2 0.80075-0.78063-0.59533-0.40767-0.06168 0.47432
  -1 -27   7 374.118 144.975   2 0.78339-0.80597-0.61958-0.38345-0.04238 0.45508
  -1 -28  -3 64.9824 60.1686   2 0.83895-0.86083-0.53287-0.50723-0.10852-0.06813
   1 -28  -3 36.7799 46.1016   2 0.85855-0.83773-0.49407-0.54601-0.13582-0.04088
  -1 -28  -2 0.21834 40.2164   2 0.84027-0.86223-0.53043-0.50969-0.11028-0.00744
   1 -28  -2 0.42938 46.6879   2 0.85891-0.83816-0.49330-0.54678-0.13635 0.01858
   1 -28  -1 43.8586 68.6079   2 0.85759-0.83691-0.49611-0.54398-0.13442 0.07558
  -1 -28  -1-72.3953 61.3989   2 0.83961-0.86164-0.53165-0.50847-0.10940 0.05062
   1 -28   0 0.22610 66.5200   2 0.85470-0.83409-0.50217-0.53793-0.13023 0.13033
  -1 -28   0 0.22848 49.0528   2 0.83719-0.85929-0.53609-0.50404-0.10620 0.10635
  -1 -28   1-284.322 105.737   2 0.83322-0.85540-0.54320-0.49693-0.10103 0.16012
   1 -28   1 102.763 88.5881   2 0.85038-0.82985-0.51094-0.52916-0.12411 0.18315
  -1 -28   2-30.7478 59.2381   2 0.82737-0.84962-0.55337-0.48677-0.09356 0.21159
   1 -28   2 8.46002 49.4366   2 0.84479-0.82433-0.52190-0.51821-0.11637 0.23435
   1 -28   3 0.25180 56.2322   2 0.83794-0.81755-0.53472-0.50540-0.10719 0.28410
  -1 -28   3 0.51122 61.8768   2 0.82002-0.84234-0.56562-0.47453-0.08444 0.26140
  -1 -28   4 102.592 81.1990   2 0.81068-0.83307-0.58042-0.45973-0.07321 0.30911
   1 -28   4 189.493 112.679   2 0.82934-0.80902-0.55000-0.49013-0.09605 0.33190
  -1 -28   5 105.304 95.2073   2 0.80013-0.82259-0.59623-0.44393-0.06097 0.35580
   1 -28   5-116.576 81.3467   2 0.81874-0.79850-0.56770-0.47244-0.08288 0.37766
   1 -29  -3-109.022 67.1771   2 0.84778-0.82699-0.51609-0.56114-0.12049-0.05621
  -1 -29  -3 0.22918 52.2188   2 0.82736-0.84927-0.55339-0.52386-0.09355-0.08310
   1 -29  -2 29.1872 59.7363   2 0.84863-0.82791-0.51441-0.56282-0.12167 0.00390
  -1 -29  -2-93.5642 62.3751   2 0.82944-0.85143-0.54982-0.52744-0.09619-0.02153
   1 -29  -1 15.5818 63.6979   2 0.84769-0.82704-0.51628-0.56096-0.12035 0.06152
  -1 -29  -1 15.3653 46.9242   2 0.82923-0.85128-0.55019-0.52708-0.09591 0.03714
  -1 -29   0 0.24232 41.7855   2 0.82692-0.84905-0.55413-0.52314-0.09300 0.09316
   1 -29   0 148.510 93.4839   2 0.84512-0.82454-0.52126-0.55598-0.11682 0.11693
  -1 -29   1 0.24924 56.8402   2 0.82314-0.84535-0.56048-0.51680-0.08829 0.14738
   1 -29   1-0.24693 50.5264   2 0.84140-0.82089-0.52833-0.54892-0.11179 0.17083
  -1 -29   2 0.25817 65.5921   2 0.81756-0.83984-0.56959-0.50770-0.08145 0.19948
   1 -29   2 74.5675 67.6029   2 0.83582-0.81539-0.53857-0.53869-0.10441 0.22238
  -1 -29   3-126.186 82.1231   2 0.81005-0.83240-0.58140-0.49590-0.07247 0.24943
   1 -29   3-88.5673 73.5090   2 0.82883-0.80847-0.55087-0.52639-0.09541 0.27232
   1 -29   4-0.27621 79.6590   2 0.81985-0.79957-0.56589-0.51138-0.08424 0.32009
  -1 -29   4 22.2081 53.1677   2 0.80122-0.82364-0.59464-0.48267-0.06222 0.29812
   1 -30  -2 0.72281 49.9098   2 0.83785-0.81716-0.53488-0.57950-0.10708-0.01068
  -1 -30  -2-0.24455 55.3446   2 0.81726-0.83927-0.57009-0.54432-0.08108-0.03663
  -1 -30  -1 6.71748 62.1625   2 0.81753-0.83961-0.56965-0.54477-0.08141 0.02264
   1 -30  -1-32.1537 52.5239   2 0.83732-0.81670-0.53585-0.57854-0.10638 0.04755
   1 -30   0-52.3181 58.9346   2 0.83512-0.81457-0.53983-0.57456-0.10349 0.10360
  -1 -30   0-84.4595 67.5060   2 0.81585-0.83801-0.57232-0.54210-0.07938 0.07955
  -1 -30   1 46.1646 64.4244   2 0.81199-0.83422-0.57839-0.53604-0.07477 0.13387
   1 -30   1 0.25972 47.4949   2 0.83128-0.81080-0.54663-0.56777-0.09853 0.15758
  -1 -30   2 0.27023 52.7507   2 0.80679-0.82909-0.58636-0.52808-0.06865 0.18668
  -2   0 -11 1175.92 90.5275   2 0.92172-0.96364-0.02977 0.02982-0.38778-0.26046
  -2   0 -10 676.683 69.6094   2 0.92783-0.96982-0.08338 0.08342-0.36453-0.22477
   2   0 -10 730.766 81.2352   2 0.91062-0.86719-0.34204 0.34214-0.23201-0.35739
   2   0  -9 1773.08 118.767   2 0.89413-0.85078-0.40274 0.40284-0.19548-0.33499
  -2   0  -9 1752.48 108.272   2 0.93054-0.97260-0.12984 0.12987-0.34326-0.18711
  -2   0  -8 449.465 53.1895   2 0.93089-0.97302-0.17220 0.17223-0.32293-0.14850
   2   0  -8 427.672 58.6339   2 0.87340-0.83011-0.46015 0.46024-0.15869-0.31284
  -2   0  -7 1182.67 81.7154   2 0.92960-0.97180-0.20725 0.20727-0.30543-0.10707
   2   0  -7 1137.79 92.6399   2 0.84772-0.80451-0.51621 0.51629-0.12040-0.29220
  -2   0  -6 13344.5 340.337   3 0.88688-0.92938-0.36206 0.36205-0.28838-0.06524
  -2   0  -6 12850.4 240.212   2 0.92769-0.96996-0.23345 0.23346-0.29194-0.06162
   2   0  -6 12962.2 296.593   2 0.81749-0.77435-0.56972 0.56979-0.08136-0.27231
   2   0  -5 7830.43 215.416   2 0.77811-0.73504-0.62655 0.62662-0.03671-0.25802
  -2   0  -5 7793.18 168.991   2 0.92655-0.96889-0.24534 0.24535-0.28569-0.00893
  -2   0  -4 13784.3 198.245   2 0.92737-0.96979-0.23691 0.23691-0.29013 0.05444
   2   0  -4 14120.7 262.165   2 0.73056-0.68756-0.68222 0.68228 0.01093-0.24673
  -2   0  -3 5340.62 103.990   2 0.93069-0.97318-0.18136 0.18135-0.31842 0.14167
   2   0  -3 5299.96 146.691   2 0.66634-0.62342-0.74201 0.74206 0.06783-0.24469
  -2   0   2 28665.7 306.301   1 0.29375-0.33648-0.94043 0.94049 0.17256-0.05473
  -2   0   2 28053.6 311.634   3 0.77215-0.81495-0.53290 0.53295 0.34642-0.22851
   2   0   2 28638.0 286.873   4-0.91751 0.96017 0.01593-0.01586 0.39747-0.27958
   2   0   2 28192.8 196.186   2 0.92240-0.87984-0.27877 0.27878-0.26773 0.38555
   2   0   2 27823.9 290.007   3 0.89090-0.84826-0.37566 0.37565-0.25684 0.37469
   2   0   3 5519.04 153.288   4-0.94717 0.98983 0.01618-0.01606 0.32040-0.14356
  -2   0   3 5240.78 150.023   1 0.30803-0.35078-0.93680 0.93688 0.16738 0.00936
   2   0   3 5136.35 158.110   3 0.89615-0.85354-0.42726 0.42725-0.12278 0.29958
   2   0   3 5253.04 110.359   2 0.83959-0.79710-0.53169 0.53170-0.10937 0.28613
  -2   0   3 5285.33 164.950   3 0.80029-0.84311-0.52634 0.52639 0.28774-0.11089
  -2   0   4 13669.5 302.826   3 0.80848-0.85135-0.52379 0.52385 0.26890-0.03311
  -2   0   4 13446.3 262.280   1 0.28982-0.33258-0.94138 0.94147 0.17397 0.06168
   2   0   4 13609.3 215.574   2 0.75664-0.71422-0.65315 0.65315-0.01450 0.25019
   2   0   4 13989.4 283.467   4-0.95545 0.99810 0.01624-0.01607 0.29479-0.05899
   2   0   4 13244.3 291.840   3 0.89029-0.84772-0.45434 0.45434-0.03997 0.27571
   2   0   5 7983.98 256.318   3 0.88148-0.83895-0.47231 0.47231 0.02207 0.27261
   2   0   5 7715.03 186.926   2 0.68651-0.64417-0.72480 0.72479 0.05072 0.24391
  -2   0   5 7566.98 211.904   1 0.25394-0.29672-0.94925 0.94934 0.18664 0.10792
   2   0   5 7385.98 232.428   4-0.95730 0.99995 0.01625-0.01603 0.28871 0.00603
  -2   0   5 7865.62 257.966   3 0.80870-0.85161-0.52372 0.52378 0.26838 0.02636
   2   0   5 7525.45 155.777   1 0.53938-0.49675-0.83942 0.83943 0.07284 0.22170
   2   0   6 12636.9 356.795   3 0.87128-0.82879-0.48575 0.48577 0.07373 0.27989
   2   0   6 12677.6 267.575   2 0.61978-0.57751-0.77716 0.77715 0.10513 0.24844
   2   0   6 12080.2 215.856   1 0.40543-0.36281-0.90518 0.90520 0.13015 0.22329
  -2   0   6 13130.4 360.189   3 0.80485-0.84779-0.52496 0.52503 0.27736 0.07631
  -2   0   6 12510.0 286.279   1 0.20230-0.24510-0.95796 0.95807 0.20416 0.14931
   2   0   7 1084.23 69.5923   1 0.27211-0.22951-0.94545 0.94549 0.18028 0.23208
   2   0   7 1290.18 124.802   3 0.86014-0.81769-0.49643 0.49645 0.11913 0.29344
  -2   0   7 1222.66 117.909   3 0.79821-0.84119-0.52693 0.52701 0.29237 0.12026
  -2   0   7 1173.82 94.6008   1 0.14515-0.18795-0.96414 0.96426 0.22260 0.18978
  -2   0   8 504.908 64.0050   1 0.07376-0.11659-0.96692 0.96705 0.24427 0.22702
   2   0   8 406.815 75.6294   3 0.84787-0.80545-0.50542 0.50544 0.16154 0.30997
  -2   0   8 539.696 90.6995   3 0.78990-0.83292-0.52912 0.52921 0.31038 0.16118
   2   0   8 410.650 44.7912   1 0.14022-0.09763-0.96450 0.96455 0.22414 0.24713
   2   0   9 1559.43 84.4209   1-0.00955 0.05212-0.96340 0.96346 0.26769 0.26249
   2   0   9 1498.98 157.881   3 0.83493-0.79255-0.51285 0.51288 0.20064 0.32981
  -2   0   9 1566.45 155.914   3 0.78015-0.82321-0.53134 0.53143 0.33057 0.19994
  -2   0   9 1806.58 123.506   1-0.00486-0.03798-0.96379 0.96393 0.26643 0.26377
   2   0  10 735.302 118.886   3 0.82154-0.77920-0.51897 0.51901 0.23680 0.35259
  -2   0  10 457.744 93.7226   3 0.76928-0.81237-0.53341 0.53352 0.35197 0.23748
  -2   0  10 725.971 81.7134   1-0.09230 0.04945-0.95273 0.95289 0.28899 0.30012
   2   0  10 694.404 54.8989   1-0.17790 0.22046-0.93408 0.93415 0.30893 0.28016
   2   0  11 1185.96 158.323   3 0.80664-0.76434-0.52439 0.52444 0.27320 0.37513
  -2   0  11 1312.75 107.732   1-0.19250 0.14964-0.93010 0.93027 0.31211 0.33591
  -2   0  11 1247.91 159.890   3 0.75603-0.79916-0.53544 0.53555 0.37669 0.27170
  -2   0  12 2945.32 158.873   1-0.31724 0.27435-0.88626 0.88644 0.33657 0.37036
  -2   0  12 2445.50 229.502   3 0.74246-0.78562-0.53702 0.53714 0.40064 0.30669
   2   0  12 2857.55 247.527   3 0.79098-0.74871-0.52885 0.52891 0.30809 0.39919
  -2   0  13 172.783 78.5564   3 0.72766-0.77086-0.53824 0.53836 0.42537 0.34091
   2   0  13 132.606 69.3690   3 0.77454-0.73231-0.53246 0.53252 0.34175 0.42446
   2   0  14 930.235 164.544   3 0.75657-0.71437-0.53537 0.53544 0.37572 0.44944
  -2   0  14 707.689 138.003   3 0.71079-0.75403-0.53905 0.53918 0.45198 0.37323
  -2   0  15 44.4357 46.6079   3 0.69305-0.73633-0.53933 0.53947 0.47840 0.40576
   2   0  15 23.0071 52.9455   3 0.73893-0.69678-0.53736 0.53743 0.40665 0.47745
   2   0  16 87.5416 51.1398   3 0.71908-0.67696-0.53872 0.53881 0.43910 0.50394
  -2   0  16-32.4585 69.4297   3 0.67564-0.71896-0.53910 0.53924 0.50291 0.44019
   2   0  17-120.174 77.4951   3 0.69627-0.65419-0.53932 0.53941 0.47371 0.52827
  -2   0  17-58.0585 72.8121   3 0.65543-0.69878-0.53826 0.53841 0.52980 0.47224
  -2   0  18-170.646 87.8875   3 0.63366-0.67706-0.53674 0.53690 0.55709 0.50389
   2   0  18 0.23993 53.5751   3 0.67496-0.63292-0.53908 0.53918 0.50384 0.55709
  -2  -1 -11 1038.24 80.4262   2 0.92199-0.96393-0.03163-0.00547-0.38699-0.26124
   2  -1 -10 204.328 44.0767   2 0.90040-0.85700-0.38188 0.34484-0.20830-0.38111
  -2  -1 -10 182.057 36.2788   2 0.92866-0.97067-0.09387 0.05677-0.35982-0.22948
  -2   1 -10 78.9328 24.1608   2 0.92658-0.96853-0.06971 0.10689-0.37059-0.21872
   2  -1  -9 621.021 72.5444   2 0.87835-0.83502-0.44768 0.41063-0.16688-0.36359
   2   1  -9 592.753 72.2224   2 0.90621-0.86283-0.36033 0.39757-0.22125-0.30923
  -2   1  -9 600.654 68.3523   2 0.92982-0.97185-0.11271 0.14989-0.35122-0.17915
  -2  -1  -9 687.648 63.8843   2 0.93095-0.97304-0.14922 0.11211-0.33407-0.19629
   2   1  -8 1931.44 126.983   2 0.89192-0.84862-0.40961 0.44685-0.19120-0.28034
   2  -1  -8 1892.05 119.741   2 0.84846-0.80521-0.51475 0.47769-0.12143-0.35010
  -2   1  -8 1941.24 116.073   2 0.93090-0.97300-0.14463 0.18180-0.33627-0.13517
  -2  -1  -8 2015.50 103.561   2 0.92989-0.97205-0.20184 0.16472-0.30817-0.16325
   2   1  -7 485.052 62.9992   2 0.87515-0.83191-0.45582 0.49305-0.16155-0.25106
  -2   1  -7 499.353 57.0729   2 0.93089-0.97306-0.17218 0.20935-0.32294-0.08956
  -2  -1  -7 478.241 48.3922   2 0.92640-0.96862-0.24679 0.20966-0.28493-0.12756
   2  -1  -7 440.781 57.1944   2 0.81136-0.76818-0.57937 0.54231-0.07402-0.33858
  -2   1  -6 4520.71 156.732   2 0.93040-0.97264-0.19045 0.22761-0.31390-0.03966
   2  -1  -6 4275.26 165.032   2 0.76319-0.72008-0.64531 0.60823-0.02114-0.33252
  -2  -1  -6 4359.33 129.098   2 0.92112-0.96342-0.28731 0.25017-0.26304-0.09052
   2   1  -6 4465.92 178.428   2 0.85541-0.81224-0.50068 0.53790-0.13126-0.22241
  -2  -1  -6 4441.51 198.331   3 0.89160-0.93407-0.37843 0.34128-0.25026-0.10337
   2  -1  -5 2580.06 119.494   2 0.69991-0.65687-0.71262 0.67554 0.03899-0.33371
  -2  -1  -5 2404.13 134.389   3 0.89309-0.93560-0.38498 0.34784-0.23443-0.06025
   2   1  -5 2537.11 126.767   2 0.83324-0.79014-0.54318 0.58039-0.10105-0.19368
  -2   1  -5 2489.37 106.936   2 0.93029-0.97261-0.19309 0.23024-0.31258 0.01795
  -2  -1  -5 2487.49 87.3653   2 0.91589-0.95826-0.31715 0.28001-0.24634-0.04828
   2  -1  -4 3076.29 122.767   1 0.47942-0.43662-0.87238 0.83513 0.09946-0.33512
  -2   1  -4 2754.86 99.7391   2 0.93084-0.97323-0.17470 0.21185-0.32171 0.08601
   2  -1  -4 3206.86 127.211   2 0.61304-0.57007-0.78178 0.74469 0.11030-0.34609
  -2  -1  -4 2746.45 77.5664   2 0.91327-0.95572-0.32999 0.29285-0.23899 0.00330
   2   1  -4 2776.11 123.761   2 0.80838-0.76535-0.58396 0.62116-0.07050-0.16530
   2  -1  -3 2932.16 105.008   1 0.29745-0.25467-0.93951 0.90227 0.17122-0.34797
  -2   1  -3 2902.74 91.5651   2 0.93016-0.97263-0.11983 0.15697-0.34793 0.17117
  -2  -1   2 29058.2 325.969   2 0.65739-0.70026-0.74924 0.71205 0.07523 0.04270
   2  -1   2 28511.5 252.540   2 0.93082-0.88829-0.17579 0.13866-0.32117 0.43900
   2   1   2 29047.2 280.521   3 0.89597-0.85335-0.42917 0.46629-0.11729 0.23515
  -2   1   2 28972.7 304.749   3 0.68422-0.72704-0.53927 0.57646 0.49099-0.37307
   2  -1   2 28453.3 287.550   4-0.91321 0.95588 0.01589-0.05291 0.40725-0.28939
  -2   1   2 29051.6 290.135   1-0.16771 0.12494-0.93671 0.97394 0.30667-0.18883
   2   1   2 29822.6 294.375   4-0.91720 0.95985 0.01593 0.02124 0.39817-0.28025
  -2  -1   2 29446.4 329.075   3 0.83097-0.87373-0.51481 0.47772 0.21175-0.09384
  -2  -1   3 2996.95 124.386   1 0.56313-0.60584-0.82460 0.78751 0.06180 0.11493
[truncated: 5,454,251 more chars]
