# Supplementary material for: Synthesis, characterization, crystal structure and Hirshfeld surface analysis of a hexa­hydro­quinoline derivative: tert-butyl 4-([1,1′-biphen­yl]-4-yl)-2,6,6-trimethyl-5-oxo-1,4,5,6,7,8-hexa­hydro­quinoline-3-carboxyl­ate
Source: Acta Crystallogr E Crystallogr Commun. 2022 Jul 14;78(Pt 8):798–803. doi: 10.1107/S2056989022007022 (PMC9361379; doi:10.1107/S2056989022007022)
Supplement: Supplementary file 2 [file e-78-00798-Isup2.hkl]

#
# h,k,l, Fc-squared, Fo-squared, sigma(Fo-squared), status flag
#
data_I
_shelx_title ' RG-10 in Pca2(1)'
_shelx_refln_list_code          4
_shelx_F_calc_maximum      703.47
_exptl_crystal_F_000      2856.00
_reflns_d_resolution_high  0.6137

loop_
 _space_group_symop_operation_xyz
 'x, y, z'
 '-x, -y, z+1/2'
 'x+1/2, -y, z'
 '-x+1/2, y, z+1/2'

_cell_length_a    33.2247
_cell_length_b    19.0904
_cell_length_c    12.0370
_cell_angle_alpha  90.000
_cell_angle_beta   90.000
_cell_angle_gamma  90.000

_shelx_F_squared_multiplier     1.000

loop_
 _refln_index_h
 _refln_index_k
 _refln_index_l
 _refln_F_squared_calc
 _refln_F_squared_meas
 _refln_F_squared_sigma
 _refln_observed_status
  36   0 -12        135.91        142.32       100.00 o
  38   0 -12         40.43         35.67        87.84 o
  35   1 -12         52.67          3.22        59.78 o
  36   1 -12         19.00        -68.32        68.32 o
  37   1 -12         69.67         58.34        52.76 o
  38   1 -12         15.56         63.71        60.34 o
  39   1 -12         46.26         97.88       122.88 o
  35   2 -12          3.38        -15.28        75.42 o
  36   2 -12         52.09        -40.45        97.23 o
  37   2 -12        175.24        129.64        76.12 o
  38   2 -12        132.80         50.75        59.21 o
  39   2 -12         24.46        -34.27        54.89 o
  36   3 -12         34.67        163.57       125.92 o
  37   3 -12        121.89         26.40        59.86 o
  38   3 -12         37.66        140.14        91.42 o
  37   4 -12         51.48        164.26       117.98 o
  38   4 -12        107.01        -96.90        96.90 o
   2   0 -11       1428.81       1399.94       107.77 o
  28   0 -11        220.32        238.11        96.60 o
  30   0 -11         90.72        156.40       102.21 o
  32   0 -11         77.60         84.15        76.64 o
  34   0 -11         25.51        -80.16        80.16 o
  36   0 -11        395.93        365.43       138.91 o
  38   0 -11         14.01        -98.45        98.45 o
  40   0 -11        339.36        225.66       126.19 o
   1   1 -11         54.42         44.66        22.19 o
   2   1 -11       1063.50       1236.03        95.75 o
   3   1 -11       2457.14       2456.29       130.14 o
  27   1 -11         41.05        152.74        64.50 o
  28   1 -11         44.04         51.85        53.30 o
  29   1 -11        103.07         79.88        79.34 o
  30   1 -11         48.75         56.83        95.43 o
  31   1 -11         52.37         31.34        63.82 o
  32   1 -11         38.03         27.07       109.30 o
  33   1 -11         21.00        -36.25        52.31 o
  34   1 -11         53.10         55.56        53.51 o
  35   1 -11        188.07        151.65        71.04 o
  36   1 -11         13.06        -82.16        82.16 o
  37   1 -11         37.29        -66.82        66.82 o
  38   1 -11         19.78         12.39        56.14 o
  39   1 -11        160.38        237.59        90.54 o
  40   1 -11         27.25         13.00        60.17 o
  41   1 -11        133.22         70.34        67.35 o
   1   2 -11       3419.68       3159.61       109.57 o
   2   2 -11        104.65        147.09        69.73 o
  27   2 -11        391.93        393.62        90.47 o
  28   2 -11        321.93        401.12        99.62 o
  29   2 -11         77.67         29.34        68.74 o
  30   2 -11        192.06        135.08        56.68 o
  31   2 -11         22.78        -62.75        83.56 o
  32   2 -11        117.90        104.62        52.86 o
  33   2 -11         14.99        -41.68        90.54 o
  34   2 -11         12.07        -61.69        61.69 o
  35   2 -11         89.68         27.68        51.10 o
  36   2 -11          5.01        -61.67        61.67 o
  37   2 -11          5.64         31.42        60.77 o
  38   2 -11         50.98         26.37        51.77 o
  39   2 -11         40.89        -50.19        82.63 o
  40   2 -11        110.93         73.98        55.29 o
  41   2 -11         45.34        -57.14        57.14 o
   1   3 -11       1060.28       1116.26        62.63 o
   2   3 -11       1469.42       1387.71        67.65 o
  27   3 -11        105.61         88.19        69.02 o
  28   3 -11        105.84        106.89        52.24 o
  29   3 -11         38.70         44.83        47.45 o
  30   3 -11         98.37        132.39        52.75 o
  31   3 -11         97.74         10.32        49.97 o
  32   3 -11         34.39         -2.27        46.38 o
  33   3 -11        162.26        162.29        70.92 o
  34   3 -11         10.14         63.82       116.95 o
  35   3 -11         96.87         98.53        65.73 o
  36   3 -11         16.45         15.38        46.17 o
  37   3 -11         28.04        -73.97        73.97 o
  38   3 -11          6.13        -83.12        83.12 o
  39   3 -11         78.98         28.23        62.48 o
  40   3 -11         22.80        -84.33       200.65 o
  41   3 -11         34.87        -23.98        61.40 o
   1   4 -11       2231.51       1996.10       102.52 o
   2   4 -11        165.96        185.97        30.61 o
  28   4 -11         30.54          3.77        49.59 o
  29   4 -11        184.18        124.62        53.31 o
  30   4 -11        148.40        144.35        63.27 o
  31   4 -11          4.40         52.16        66.97 o
  32   4 -11         75.85         43.45        55.63 o
  33   4 -11         22.64        -51.03        51.03 o
  34   4 -11          9.52         -9.71        50.46 o
  35   4 -11         98.27        133.16        69.41 o
  36   4 -11         32.54        -53.81        61.21 o
  37   4 -11         67.46        -29.44        68.25 o
  38   4 -11        425.79        435.80       109.38 o
  39   4 -11         47.44         92.87        64.26 o
  40   4 -11        209.15        129.77       173.27 o
  29   5 -11         45.50         43.96        49.68 o
  30   5 -11        115.59         78.70        57.07 o
  31   5 -11        123.04         63.99        46.78 o
  32   5 -11         42.35         96.10        62.59 o
  33   5 -11         92.33         -6.68        48.62 o
  34   5 -11         30.77        -18.83        57.59 o
  35   5 -11          0.71        -58.76       111.01 o
  36   5 -11         72.56         55.19        48.97 o
  37   5 -11         64.38         -8.30        49.68 o
  38   5 -11         26.46        -68.72        68.72 o
  39   5 -11        183.69         93.36       117.26 o
  40   5 -11        173.50         64.70        72.63 o
  29   6 -11        246.20        263.48       120.32 o
  30   6 -11        350.24        335.84        86.32 o
  31   6 -11         28.95          3.17        48.62 o
  32   6 -11        351.23        505.54       111.75 o
  33   6 -11        275.82        221.98        76.45 o
  34   6 -11         35.56         23.57        47.27 o
  35   6 -11         19.10       -101.60       186.00 o
  36   6 -11        337.98        290.61        99.17 o
  37   6 -11        137.60         67.52        49.60 o
  38   6 -11         44.01        -64.50        64.50 o
  39   6 -11         94.48         91.15        58.39 o
  40   6 -11          0.81         -0.02        51.46 o
  31   7 -11        149.11         80.36        88.72 o
  32   7 -11         17.08        -31.03        48.46 o
  33   7 -11        115.75        166.77        76.30 o
  34   7 -11         33.78         25.08        57.33 o
  35   7 -11         69.64        180.10        76.77 o
  36   7 -11        209.93         93.57        66.22 o
  37   7 -11         30.78         49.38        62.40 o
  38   7 -11         32.02        -66.84        66.84 o
  39   7 -11         17.82          0.03        63.47 o
  40   7 -11         83.09        -18.96       127.32 o
  32   8 -11        198.18        220.03       124.13 o
  33   8 -11        607.56        747.03       182.92 o
  34   8 -11         90.38        165.00        71.95 o
  35   8 -11        132.36         95.96        95.05 o
  36   8 -11        226.51        231.57        86.07 o
  37   8 -11          0.87        -51.81        65.79 o
  38   8 -11        124.28        130.45        66.97 o
  39   8 -11          1.25        -28.12        53.71 o
  34   9 -11          2.23        -95.29        95.29 o
  35   9 -11        191.73         90.89        74.66 o
  36   9 -11         26.30         57.35        58.73 o
  37   9 -11         21.32        -12.02        57.28 o
  38   9 -11         16.16         10.15        48.54 o
  39   9 -11         56.74         12.10        41.79 o
  37  10 -11          2.78         38.04        90.55 o
  38  10 -11        173.48         20.87        79.62 o
  39  10 -11         22.02          0.31        86.16 o
   0   0 -10      16475.25      15674.40       374.32 o
   2   0 -10        831.10        834.07        62.93 o
  22   0 -10        208.13        152.15        74.98 o
  24   0 -10        269.93        292.39       106.08 o
  26   0 -10        528.77        493.55       122.22 o
  28   0 -10       1367.56       1714.19       231.91 o
  30   0 -10        308.76        398.29       125.83 o
  32   0 -10        415.72        393.53       123.59 o
  34   0 -10        126.79        -11.55        66.21 o
  36   0 -10        495.43        233.56       121.27 o
  38   0 -10         94.23         12.13        81.50 o
  40   0 -10        169.30        505.13       159.40 o
  42   0 -10        179.17         65.07        85.36 o
   0   1 -10       1333.90       1417.96       105.22 o
   1   1 -10        513.46        605.55        43.11 o
   2   1 -10        134.76        180.27        43.78 o
   3   1 -10       1021.80       1130.06        55.96 o
  21   1 -10        480.79        490.13       130.37 o
  22   1 -10        113.60         99.06       107.77 o
  23   1 -10        119.34         87.00        38.69 o
  24   1 -10        395.57        361.49        80.60 o
  25   1 -10        661.68        570.66       101.57 o
  26   1 -10        158.97        211.28        73.52 o
  27   1 -10        234.10        152.53        58.59 o
  28   1 -10        129.85         72.82        50.39 o
  29   1 -10         56.60        -49.39        49.39 o
  30   1 -10         58.44         20.21        40.90 o
  31   1 -10        339.55        437.28       178.44 o
  32   1 -10        290.74        465.06        92.58 o
  33   1 -10         66.80        135.36       130.37 o
  34   1 -10         99.32        120.22        63.95 o
  35   1 -10        493.08        571.90       195.96 o
  36   1 -10         89.96        163.34        74.61 o
  37   1 -10         12.49          7.15       114.30 o
  38   1 -10        154.60        179.35        81.61 o
  39   1 -10         81.27        -19.97        51.31 o
  40   1 -10         66.45         41.62        49.13 o
  41   1 -10         87.64         43.72        47.98 o
  42   1 -10         19.01        -51.99       105.23 o
  43   1 -10          0.03        -44.67        58.13 o
   0   2 -10        327.19        368.00        53.98 o
   1   2 -10        913.17        897.75        59.07 o
   2   2 -10         90.70         91.12        27.25 o
   3   2 -10        312.56        301.13        29.43 o
   4   2 -10        462.79        463.21        47.74 o
  22   2 -10        156.85        191.52        50.11 o
  23   2 -10        290.41        246.87        63.98 o
  24   2 -10        139.07        240.35        74.11 o
  25   2 -10        142.83        215.28        66.93 o
  26   2 -10        113.42        145.46        56.82 o
  27   2 -10        279.74        331.51        81.34 o
  28   2 -10        328.30        365.42        84.58 o
  29   2 -10        196.68        191.97       213.35 o
  30   2 -10        338.58        302.53        75.41 o
  31   2 -10        210.04        143.49        63.70 o
  32   2 -10         17.54        -18.54        59.23 o
  33   2 -10        133.16         63.27        55.43 o
  34   2 -10        158.30        132.24        66.21 o
  35   2 -10         18.94        -72.05        72.05 o
  36   2 -10         50.55        -14.70        55.90 o
  37   2 -10          7.35        -35.29        47.50 o
  38   2 -10        237.55        153.83        74.09 o
  39   2 -10          0.43        -62.85        62.85 o
  40   2 -10        118.71        103.98        68.77 o
  41   2 -10         25.41         53.16        56.11 o
  42   2 -10         23.14        -48.69       190.66 o
  43   2 -10         80.84         14.93        51.21 o
   0   3 -10        379.04        421.69        57.17 o
   1   3 -10        349.70        397.04        57.95 o
   2   3 -10        541.01        447.17        38.18 o
   3   3 -10         84.23         79.74        18.16 o
   4   3 -10        373.70        299.74        56.47 o
   5   3 -10        977.98        904.50        98.42 o
  22   3 -10         52.07         45.16        66.14 o
  23   3 -10         30.74        -14.63        44.14 o
  24   3 -10        340.17        338.84        78.57 o
  25   3 -10          1.49        -19.58        44.06 o
  26   3 -10         11.96        -10.69        62.84 o
  27   3 -10        327.90        179.30       169.18 o
  28   3 -10        147.90        195.30        67.98 o
  29   3 -10         69.19         36.03        48.12 o
  30   3 -10        157.90        121.07        55.26 o
  31   3 -10         48.66         62.21        54.76 o
  32   3 -10        125.84        126.57        60.14 o
  33   3 -10         21.17        -18.51        51.16 o
  34   3 -10        180.87        131.01        68.88 o
  35   3 -10         46.78         61.28        51.79 o
  36   3 -10         30.96         -2.50        67.09 o
  37   3 -10         10.93         52.23        55.12 o
  38   3 -10         58.49         70.21        85.50 o
  39   3 -10         23.25        -62.79        62.79 o
  40   3 -10         32.10        -47.42        62.38 o
  41   3 -10         13.82        -11.59        99.29 o
  42   3 -10          0.59         30.43        61.46 o
  43   3 -10         71.76          0.31        51.27 o
   0   4 -10       2218.53       2472.89       124.80 o
   1   4 -10        318.72        354.77        43.62 o
   2   4 -10        998.63        824.70        63.46 o
   3   4 -10        427.86        350.28        57.90 o
   4   4 -10         10.77        -14.36        20.41 o
   5   4 -10        197.07        173.93        40.26 o
  22   4 -10        125.98        -27.55        70.66 o
  23   4 -10         74.33         -1.07        44.49 o
  24   4 -10        373.77        270.85        65.49 o
  25   4 -10          1.80        -58.59        58.59 o
  26   4 -10         26.49        -14.39        48.83 o
  27   4 -10        151.32          8.05        74.45 o
  28   4 -10         21.42        -51.73        57.52 o
  29   4 -10         11.64        -10.13        52.49 o
  30   4 -10         72.29          8.96        94.53 o
  31   4 -10        527.71        595.88       104.55 o
  32   4 -10         17.70         14.44        67.60 o
  33   4 -10         39.76         -5.76        48.29 o
  34   4 -10         12.79         12.24        49.10 o
  35   4 -10          7.14        -62.60        62.60 o
  36   4 -10          0.05       -108.59       108.59 o
  37   4 -10         96.63         96.81        63.33 o
  38   4 -10        237.57        178.36        71.63 o
  39   4 -10          9.40        -30.32        98.35 o
  40   4 -10        243.85        153.48        76.75 o
  41   4 -10         38.70          3.70        55.68 o
  42   4 -10         66.85         46.84        60.44 o
   0   5 -10        614.29        812.00        68.20 o
   1   5 -10        786.12        750.92        45.42 o
   2   5 -10       1008.95        954.20        85.06 o
   3   5 -10       1105.10       1046.68        95.34 o
   4   5 -10       1009.77       1088.61       101.87 o
   5   5 -10         35.54         90.07        38.15 o
   6   5 -10        810.62        752.82        91.47 o
   7   5 -10        314.52        380.38        70.87 o
   8   5 -10        211.01        211.20        59.97 o
  23   5 -10         44.94         39.48       118.77 o
  24   5 -10        359.78        270.15        93.23 o
  25   5 -10         27.11         -2.90        41.12 o
  26   5 -10         40.93         32.74        41.46 o
  27   5 -10         46.45         16.70        44.99 o
  28   5 -10         14.70         19.97        43.61 o
  29   5 -10         73.31         19.76        44.72 o
  30   5 -10         43.98        -45.95        45.95 o
  31   5 -10         99.11        148.55        61.54 o
  32   5 -10        173.89        148.11        59.94 o
  33   5 -10        640.14        779.04       125.35 o
  34   5 -10         23.54        -60.06        74.35 o
  35   5 -10         10.96         29.02        97.96 o
  36   5 -10         28.37         89.32       108.88 o
  37   5 -10        190.14         23.58       193.30 o
  38   5 -10         87.13        113.48        63.81 o
  39   5 -10         51.17         79.73        63.45 o
  40   5 -10          6.24          8.70        54.24 o
  41   5 -10         73.15        198.49        76.58 o
  42   5 -10         40.44         35.27        47.72 o
   0   6 -10       8582.83       7899.77       194.92 o
   1   6 -10       1942.74       1982.44       109.93 o
   2   6 -10       2672.14       2485.52       134.22 o
   3   6 -10       2329.19       2251.66       135.19 o
   4   6 -10         23.64          3.95        18.04 o
   5   6 -10        972.92        857.85        65.37 o
   6   6 -10        506.08        568.81        56.43 o
   7   6 -10         13.68         61.05        33.11 o
   8   6 -10         86.91         80.54        35.04 o
  23   6 -10         94.37         97.80        74.84 o
  24   6 -10        211.14        220.79        64.63 o
  25   6 -10          6.53        -33.62        77.11 o
  26   6 -10        184.01        172.07        63.28 o
  27   6 -10        132.92         77.10        45.75 o
  28   6 -10        301.09        211.05        63.39 o
  29   6 -10         66.22          2.13        56.73 o
  30   6 -10        207.82        280.64       122.14 o
  31   6 -10        252.26        304.30        80.20 o
  32   6 -10        141.70        218.84       127.47 o
  33   6 -10         71.33        -51.12       107.33 o
  34   6 -10         13.27         22.81        50.10 o
  35   6 -10        237.52        217.57        90.63 o
  36   6 -10         44.70         48.52        51.88 o
  37   6 -10         37.51          6.13        53.27 o
  38   6 -10        229.52        219.29        78.13 o
  39   6 -10         84.56        -11.18        82.33 o
  40   6 -10        105.46         55.52        51.81 o
  41   6 -10          1.91        -31.23        53.85 o
  42   6 -10         91.73        -31.90       104.50 o
   0   7 -10       3698.75       3388.12       121.37 o
   1   7 -10         54.85         50.00        11.60 o
   2   7 -10        269.27        258.45        45.11 o
   3   7 -10         49.36          9.79        14.89 o
   4   7 -10        847.61        871.24        74.08 o
   5   7 -10        211.65        233.80        36.61 o
   6   7 -10        155.49        142.55        41.99 o
   7   7 -10         16.89         15.12        28.27 o
  24   7 -10          0.64         61.94        63.08 o
  25   7 -10         89.06        102.63       117.47 o
  26   7 -10         62.56         38.97        43.24 o
  27   7 -10        312.53        404.20        87.16 o
  28   7 -10         82.88        122.90        61.35 o
  29   7 -10         38.59        106.53        58.49 o
  30   7 -10        410.66        454.09        95.20 o
  31   7 -10        135.45        226.34        75.02 o
  32   7 -10         67.36         60.39        60.31 o
  33   7 -10          7.70        -63.15        63.15 o
  34   7 -10         62.63         51.66        43.08 o
  35   7 -10         52.11         -4.63        44.59 o
  36   7 -10          5.83        -49.31        49.31 o
  37   7 -10          1.64         12.18        88.68 o
  38   7 -10         88.22         28.31        51.21 o
  39   7 -10          6.00        -54.06        54.06 o
  40   7 -10         49.57        -50.35        64.00 o
  41   7 -10         31.33        -35.48        64.25 o
  42   7 -10          3.78        -44.97        62.89 o
   0   8 -10        602.68        461.85        44.09 o
   1   8 -10        847.96        745.99       126.51 o
   2   8 -10       1163.35        977.66        58.51 o
   3   8 -10       1670.60       1445.33        76.78 o
  25   8 -10          6.36         44.38        60.18 o
  26   8 -10         50.79         31.81        43.66 o
  27   8 -10        513.95        500.49        94.21 o
  28   8 -10        212.53        198.67        68.55 o
  29   8 -10        172.18        169.78        69.76 o
  30   8 -10        669.61        605.07       105.44 o
  31   8 -10        526.19        538.35        99.70 o
  32   8 -10        112.30         55.27        64.78 o
  33   8 -10         63.06         54.14        49.75 o
  34   8 -10         12.94        -73.08        73.08 o
  35   8 -10        261.53        174.09       135.66 o
  36   8 -10         18.72         -5.57        40.53 o
  37   8 -10         69.78         28.42        46.52 o
  38   8 -10         46.27         28.30        46.35 o
  39   8 -10         54.25        -45.40        63.36 o
  40   8 -10         14.15        -78.19       119.13 o
  41   8 -10         94.08         18.63        48.46 o
   0   9 -10        158.11        144.72        24.11 o
  27   9 -10        931.65       1194.47       206.10 o
  28   9 -10        298.75        291.42        77.01 o
  29   9 -10         35.48         40.86        46.52 o
  30   9 -10        120.45        133.33        59.80 o
  31   9 -10         57.43         99.99        69.69 o
  32   9 -10        232.84        233.90        78.69 o
  33   9 -10        141.53         99.58        59.07 o
  34   9 -10         68.42         56.52        57.67 o
  35   9 -10        166.05        118.27        65.05 o
  36   9 -10         48.11          8.81        57.24 o
  37   9 -10         18.08        -29.01        48.29 o
  38   9 -10         46.35          8.23        49.02 o
  39   9 -10         36.38        -57.54        76.80 o
  40   9 -10          4.03        -71.13        83.01 o
  41   9 -10         93.49        -28.16        64.71 o
   0  10 -10        455.37        440.17        43.97 o
  28  10 -10        322.39        360.98       125.63 o
  29  10 -10        174.66        209.29       105.33 o
  30  10 -10        346.59        395.67        89.76 o
  31  10 -10        791.44        882.77       128.68 o
  32  10 -10        541.54        514.82       123.14 o
  33  10 -10        592.27        572.44       111.15 o
  34  10 -10         39.94          7.60        41.00 o
  35  10 -10         26.59        -15.00        74.05 o
  36  10 -10          3.19        -47.16        49.26 o
  37  10 -10         68.37        -58.68        58.68 o
  38  10 -10         58.35          0.27        43.59 o
  39  10 -10          5.16        -92.48       107.41 o
  40  10 -10          6.82         21.36        40.01 o
  41  10 -10         24.96          0.28        41.43 o
   0  11 -10        980.83        851.54        63.76 o
   1  11 -10        503.47        470.47        54.29 o
  30  11 -10        494.97        608.17       161.26 o
  31  11 -10         70.83         68.91        59.42 o
  32  11 -10        248.14        234.65       132.50 o
  33  11 -10         83.05        113.38        62.32 o
  34  11 -10         44.77         53.69        62.93 o
  35  11 -10         50.68        -81.93       121.96 o
  36  11 -10         48.60        -29.56        65.79 o
  37  11 -10          2.75        -62.70        62.70 o
  38  11 -10         55.16         59.48        47.00 o
  39  11 -10          4.98        -62.94        62.94 o
  40  11 -10         13.88        -39.65        51.31 o
   1  12 -10        382.56        332.12        49.36 o
   2  12 -10        304.10        290.78        50.34 o
  32  12 -10        351.64        263.87       118.82 o
  33  12 -10         57.48         -0.27        67.50 o
  34  12 -10          3.92        -31.82        66.36 o
  35  12 -10         29.90        -59.47        59.47 o
  36  12 -10         39.27        -62.01        62.01 o
  37  12 -10        106.36         29.51        77.04 o
  38  12 -10         22.28         -0.29        66.87 o
  39  12 -10         39.85         51.32        57.46 o
  40  12 -10         16.47        -26.08        47.21 o
   3  13 -10        119.13        146.43        44.02 o
  36  13 -10         17.71         13.72        86.46 o
  37  13 -10          0.77        -26.86        64.47 o
  38  13 -10        125.90         24.11        61.91 o
   4  14 -10         25.74         94.47        37.87 o
   5  14 -10         11.14         99.73        42.81 o
   6  15 -10        155.43        177.84        57.54 o
   8  16 -10        103.29         45.61        35.85 o
   2   0  -9       2008.54       2097.53        95.26 o
   4   0  -9       2716.65       2538.15       132.79 o
  18   0  -9        794.68        707.60       134.99 o
  20   0  -9        747.65        609.62       130.94 o
  22   0  -9       1151.26       1124.90       175.10 o
  24   0  -9        571.94        665.45       147.41 o
  26   0  -9        461.96        432.74       130.92 o
  28   0  -9        753.42        828.33       163.72 o
  30   0  -9        752.47        786.29       163.95 o
  32   0  -9        278.14        578.55       146.98 o
  34   0  -9         53.88        -19.26        65.56 o
  36   0  -9         52.36        110.94        94.07 o
  38   0  -9        195.07        114.76        92.14 o
  40   0  -9        438.70        519.51       170.50 o
  42   0  -9         11.55        -82.03        82.03 o
  44   0  -9         17.18        -98.31        98.31 o
   1   1  -9        117.38        117.36        17.00 o
   2   1  -9        754.79        751.48        41.06 o
   3   1  -9        158.44        194.28        29.67 o
   4   1  -9       1511.30       1620.96        64.74 o
   5   1  -9       1813.92       1627.01       136.13 o
  17   1  -9        616.19        366.91        68.39 o
  18   1  -9        664.86        543.29        90.12 o
  19   1  -9       1061.41        778.34       106.73 o
  20   1  -9         86.09         77.82        80.27 o
  21   1  -9        520.50        516.01        88.57 o
  22   1  -9         69.22         61.99        56.18 o
  23   1  -9        248.36        215.56        60.99 o
  24   1  -9        671.13        573.35        91.02 o
  25   1  -9         90.18        135.21        60.85 o
  26   1  -9         74.34         29.45        47.12 o
  27   1  -9        280.71        123.42        75.99 o
  28   1  -9        431.37        501.72       118.80 o
  29   1  -9        319.71        358.92        82.19 o
  30   1  -9         74.02         83.11        51.25 o
  31   1  -9        149.42        138.65        57.02 o
  32   1  -9        128.86        165.41        58.39 o
  33   1  -9        179.17        251.45        76.38 o
  34   1  -9          4.21         54.75        45.04 o
  35   1  -9         75.85        129.70        60.98 o
  36   1  -9         53.81          8.64        45.84 o
  37   1  -9        127.97         79.23        57.35 o
  38   1  -9         70.36         38.80        90.50 o
  39   1  -9         55.97         47.82        55.25 o
  40   1  -9          0.62        -17.96        63.54 o
  41   1  -9        114.28        144.72        69.27 o
  42   1  -9         84.47         19.72        62.74 o
  43   1  -9         88.50         60.76        61.39 o
  44   1  -9         19.36          0.63        49.91 o
   1   2  -9       1525.61       1562.93        64.54 o
   2   2  -9        208.48        222.31        32.20 o
   3   2  -9         16.74         19.90        12.12 o
   4   2  -9       1072.54       1007.43       165.11 o
   5   2  -9       1469.67       1354.34       122.95 o
  17   2  -9        314.78        387.24       102.17 o
  18   2  -9        648.75        578.60        85.59 o
  19   2  -9        209.02        312.18        67.24 o
  20   2  -9        208.33        127.09        54.37 o
  21   2  -9       1131.23       1099.74       116.91 o
  22   2  -9        358.26        306.58        71.34 o
  23   2  -9         28.83         20.60        39.34 o
  24   2  -9        467.84        532.14        91.70 o
  25   2  -9        486.06        505.87        88.99 o
  26   2  -9         19.67         -3.28        46.01 o
  27   2  -9         52.42         82.35        57.62 o
  28   2  -9        149.42        207.31        65.01 o
  29   2  -9        100.57        130.15        52.03 o
  30   2  -9        267.73        282.12       139.61 o
  31   2  -9        302.45        244.17        77.31 o
  32   2  -9        177.50        172.90        56.11 o
  33   2  -9        250.26        202.13        73.08 o
  34   2  -9        349.54        588.89       107.57 o
  35   2  -9        136.49        166.49        62.88 o
  36   2  -9         28.48          2.68        53.06 o
  37   2  -9         40.42         -3.13        62.69 o
  38   2  -9        497.26        586.25       117.53 o
  39   2  -9        188.51        112.19        83.03 o
  40   2  -9          3.56         -4.62        57.77 o
  41   2  -9         20.82        105.07        78.12 o
  42   2  -9        106.11        113.31       136.81 o
  43   2  -9          1.04        -62.85        62.85 o
  44   2  -9          2.96         14.51        51.15 o
   1   3  -9        357.70        364.16        46.60 o
   2   3  -9       2143.17       2040.27        80.14 o
   3   3  -9       1490.93       1261.59        61.54 o
   4   3  -9        366.76        305.99        40.62 o
   5   3  -9        166.00        170.03        41.99 o
   6   3  -9        185.12        181.79        50.33 o
   9   3  -9       2303.32       2234.94       181.50 o
  18   3  -9        118.41        211.02        62.08 o
  19   3  -9        649.22        582.80        84.62 o
  20   3  -9        225.90        230.90        63.66 o
  21   3  -9         97.37         83.88        49.03 o
  22   3  -9        207.63        219.88        52.65 o
  23   3  -9         42.25         -1.15        38.17 o
  24   3  -9        422.66        308.87        75.51 o
  25   3  -9        422.53        395.44        78.30 o
  26   3  -9        241.26        311.39        89.10 o
  27   3  -9         11.57         35.92        88.98 o
  28   3  -9        121.18         25.12        47.83 o
  29   3  -9        318.30        305.03        77.83 o
  30   3  -9        192.71        236.75        64.90 o
  31   3  -9         24.32         -2.83        41.58 o
  32   3  -9         86.69         45.55        47.61 o
  33   3  -9         63.63        173.75        64.71 o
  34   3  -9        278.28        331.47        86.59 o
  35   3  -9         18.35        -32.47        45.90 o
  36   3  -9        244.54        329.46        86.25 o
  37   3  -9         94.26         64.81        44.59 o
  38   3  -9        149.91        158.54        58.89 o
  39   3  -9        397.75        597.78       116.45 o
  40   3  -9         72.21        100.00        67.92 o
  41   3  -9         44.89        -38.48        57.50 o
  42   3  -9        123.59         46.09        52.57 o
  43   3  -9         53.66        -41.48        63.47 o
  44   3  -9          6.07         24.07       154.94 o
   1   4  -9        593.17        545.40        42.30 o
   2   4  -9        463.69        389.03        33.65 o
   3   4  -9        242.94        266.39        53.45 o
   4   4  -9        442.09        371.55        62.34 o
   5   4  -9        305.92        315.82        61.43 o
   6   4  -9       1094.88       1060.18        79.58 o
   7   4  -9        749.88        508.92        81.62 o
   8   4  -9       1337.29       1314.61       137.42 o
   9   4  -9       2468.58       2172.50       181.17 o
  18   4  -9       2610.17       2491.91       262.84 o
  19   4  -9        856.39        956.15       108.03 o
  20   4  -9        158.38         72.01        52.96 o
  21   4  -9        488.50        416.92        84.42 o
  22   4  -9       1634.91       1512.33       141.45 o
  23   4  -9         28.05         27.75        40.55 o
  24   4  -9          9.28        -47.56        47.56 o
  25   4  -9        220.98        229.87        66.73 o
  26   4  -9        123.86        172.43        58.88 o
  27   4  -9        127.29         80.06        45.00 o
  28   4  -9         51.88          1.73        43.00 o
  29   4  -9        270.51        298.80        74.09 o
  30   4  -9        459.32        350.63        78.12 o
  31   4  -9        127.78         85.08       100.17 o
  32   4  -9         83.87         33.39        60.30 o
  33   4  -9        598.70        668.90       111.83 o
  34   4  -9          5.16        -50.80        50.80 o
  35   4  -9        118.39         53.08        87.95 o
  36   4  -9         18.11          7.02        72.69 o
  37   4  -9        163.26         84.20       176.29 o
  38   4  -9        107.77        143.26        67.86 o
  39   4  -9        298.26        312.59        84.36 o
  40   4  -9        112.51        169.58        58.52 o
  41   4  -9         12.87         47.88        50.59 o
  42   4  -9         66.12         43.13        58.47 o
  43   4  -9          2.96        -44.83        52.47 o
  44   4  -9          1.59          4.58        55.36 o
   1   5  -9        345.23        332.92        35.14 o
   2   5  -9        168.83        137.54        23.75 o
   3   5  -9        284.18        264.64        49.72 o
   4   5  -9        765.95        717.26        58.82 o
   5   5  -9        452.24        515.75        52.79 o
   6   5  -9       1500.42       1543.16        94.04 o
   7   5  -9          4.01         51.44        39.54 o
   8   5  -9        542.10        618.38        95.67 o
   9   5  -9       2553.33       2917.21       209.48 o
  18   5  -9        304.12        272.29        90.60 o
  19   5  -9        121.79         91.65        62.37 o
  20   5  -9        343.74        431.57        75.32 o
  21   5  -9        703.20        723.49        97.48 o
  22   5  -9        214.97        206.06        60.78 o
  23   5  -9        127.69         47.46        57.98 o
  24   5  -9        156.76        166.68        58.80 o
  25   5  -9        433.09        426.84        86.42 o
  26   5  -9         71.51         34.06        38.21 o
  27   5  -9        169.57        135.75        52.82 o
  28   5  -9         33.62        -41.60        43.58 o
  29   5  -9          2.36       -105.43       105.43 o
  30   5  -9        104.28         75.40        46.77 o
  31   5  -9          0.36        -44.86        44.86 o
  32   5  -9          5.12        -10.28        44.72 o
  33   5  -9        229.13        227.79        67.53 o
  34   5  -9        163.40        140.74       129.08 o
  35   5  -9         88.42        -16.15        41.69 o
  36   5  -9         96.25         62.28       126.56 o
  37   5  -9          7.31         55.24        58.36 o
  38   5  -9         10.84        -20.77        57.60 o
  39   5  -9        178.77        114.15        61.72 o
  40   5  -9         15.81          3.70        51.56 o
  41   5  -9        156.82        188.78        75.75 o
  42   5  -9         33.04         19.64        57.66 o
  43   5  -9         22.19          6.62        52.77 o
  44   5  -9         23.41         38.06        57.18 o
   1   6  -9       3456.83       3076.60       220.34 o
   2   6  -9       1778.43       1704.24        96.98 o
   3   6  -9        553.90        520.42        48.54 o
   4   6  -9         18.54          9.48        17.61 o
   5   6  -9       2009.84       2117.89       153.93 o
   6   6  -9       6176.70       5820.78       266.40 o
   7   6  -9        338.18        270.68        70.32 o
   8   6  -9       1936.14       1626.25       164.31 o
   9   6  -9        617.39        454.13        86.16 o
  19   6  -9         59.59         99.54        58.33 o
  20   6  -9        979.51       1060.35       119.42 o
  21   6  -9        295.62        307.12        69.97 o
  22   6  -9        370.28        299.76        87.53 o
  23   6  -9        196.18        203.36        62.48 o
  24   6  -9        151.76        229.77        60.64 o
  25   6  -9         23.64         -1.98        39.21 o
  26   6  -9        157.40        207.80        58.21 o
  27   6  -9        144.84        143.21        56.21 o
  28   6  -9        182.77        113.97        48.65 o
  29   6  -9        273.23        197.75        60.28 o
  30   6  -9        162.56        142.07        56.43 o
  31   6  -9         47.92         20.33        66.63 o
  32   6  -9        212.78        168.20        66.04 o
  33   6  -9         62.64        114.10        61.11 o
  34   6  -9        157.82        108.44        46.59 o
  35   6  -9         21.67         70.75        52.74 o
  36   6  -9         21.58        -45.46        45.46 o
  37   6  -9        239.40        263.78        80.19 o
  38   6  -9         43.62         47.63        49.84 o
  39   6  -9        126.81        128.53        69.41 o
  40   6  -9        102.61        126.96        64.72 o
  41   6  -9         35.61         40.10        55.95 o
  42   6  -9         57.54         33.20        56.94 o
  43   6  -9          7.34         16.22        48.40 o
  44   6  -9          8.92        -20.99        44.85 o
   1   7  -9       2153.26       1612.10        64.20 o
   2   7  -9       1509.61       1389.07        74.04 o
   3   7  -9       2916.35       2822.87       161.69 o
   4   7  -9       1559.68       1580.55       129.34 o
   5   7  -9        276.17        243.25        54.03 o
   6   7  -9       1037.11        808.11       102.51 o
   7   7  -9        519.71        471.41        82.19 o
   8   7  -9        983.74        859.13       111.67 o
  20   7  -9        181.01        194.85        56.47 o
  21   7  -9        313.06        326.72        68.60 o
  22   7  -9        177.93        293.71        67.26 o
  23   7  -9        151.68        151.93        70.55 o
  24   7  -9         83.56        102.46        45.00 o
  25   7  -9        149.26        184.36        55.46 o
  26   7  -9        110.21         36.22        48.65 o
  27   7  -9         68.12         29.37        35.39 o
  28   7  -9        194.44        163.12        89.69 o
  29   7  -9        303.80        274.53        71.48 o
  30   7  -9          9.26         31.27        47.84 o
  31   7  -9        215.11        112.36        58.12 o
  32   7  -9         47.21         66.58        41.45 o
  33   7  -9        129.19        178.37        72.28 o
  34   7  -9        253.95        150.44        64.23 o
  35   7  -9         17.28          1.02        45.50 o
  36   7  -9         65.65         37.43        49.40 o
  37   7  -9        103.75        -11.66       102.81 o
  38   7  -9         96.72         84.24        57.26 o
  39   7  -9          0.67        -32.29        44.82 o
  40   7  -9         49.40         32.45        44.16 o
  41   7  -9          0.48          9.78        55.66 o
  42   7  -9        102.54         73.31        48.23 o
  43   7  -9          8.35         30.33        46.77 o
   1   8  -9        178.62        136.46        16.90 o
   2   8  -9        345.51        465.56        67.62 o
   3   8  -9       2898.35       2781.63       168.99 o
   4   8  -9        550.45        524.60        80.25 o
   5   8  -9        365.59        329.17        68.03 o
   6   8  -9        833.92        771.91       104.99 o
   7   8  -9       1009.59        926.81       116.97 o
  21   8  -9        142.83         94.94        45.21 o
  22   8  -9          8.03          3.86        34.95 o
  23   8  -9        210.66        117.10        67.95 o
  24   8  -9         36.70        -43.46        43.46 o
  25   8  -9        131.35         84.17        41.69 o
  26   8  -9         91.34         58.25        44.97 o
  27   8  -9        193.06        227.26        64.00 o
  28   8  -9         12.99         66.72        44.48 o
  29   8  -9        555.43        587.85       100.95 o
  30   8  -9        178.98        130.42        56.90 o
  31   8  -9        106.68         85.31        66.79 o
  32   8  -9         94.51         12.99       120.90 o
  33   8  -9          0.84        -47.20        47.20 o
  34   8  -9        105.29         60.98        73.75 o
  35   8  -9        193.07        133.97        86.12 o
  36   8  -9        225.66        179.40        67.38 o
  37   8  -9         77.48         30.80        46.18 o
  38   8  -9         30.83       -105.07       152.35 o
  39   8  -9         25.42         10.67        47.48 o
  40   8  -9         56.39        -68.52       112.32 o
  41   8  -9         42.76         13.84        42.22 o
  42   8  -9          1.23        -53.59        57.37 o
  43   8  -9         12.44        -77.32        91.80 o
   1   9  -9        306.50        272.89        33.05 o
   2   9  -9       1565.15       1217.59       148.33 o
   3   9  -9       1590.91       1604.20       132.93 o
   4   9  -9         38.99         86.46        41.74 o
   5   9  -9        964.43        909.90       110.68 o
   6   9  -9         62.83         31.91        25.07 o
  22   9  -9         35.54         32.51        55.28 o
  23   9  -9         39.55        -28.81        42.77 o
  24   9  -9         88.29         42.87        38.46 o
  25   9  -9        288.64        255.62        64.06 o
  26   9  -9        118.90         81.92        48.55 o
  27   9  -9         22.49         51.68        39.62 o
  28   9  -9         16.09         48.44        48.27 o
  29   9  -9         14.06         33.61        47.02 o
  30   9  -9         50.25         70.10        51.50 o
  31   9  -9        160.00        109.62        84.36 o
  32   9  -9         23.31        -47.89        47.89 o
  33   9  -9        103.10         62.28        41.30 o
  34   9  -9        194.18        159.56        54.33 o
  35   9  -9        312.69        361.59        90.92 o
  36   9  -9         56.28         52.89        51.88 o
  37   9  -9         44.63          2.29        39.07 o
  38   9  -9         29.08        -32.01        46.54 o
  39   9  -9        109.90        -19.51        67.03 o
  40   9  -9         44.32        -26.93        43.51 o
  41   9  -9          9.39        -67.56        67.56 o
  42   9  -9        124.70        142.86        72.55 o
  43   9  -9          2.95        -27.71        49.93 o
   1  10  -9       2551.50       2249.29        71.27 o
   2  10  -9        772.23        639.19        67.93 o
   3  10  -9        467.91        427.85        43.33 o
   4  10  -9        765.16        563.12        84.52 o
   5  10  -9        254.65        157.89        25.88 o
  23  10  -9        477.42        425.85       104.35 o
  24  10  -9        184.23         79.11        46.84 o
  25  10  -9         83.39         48.36        63.89 o
  26  10  -9        511.45        521.15        86.78 o
  27  10  -9         84.75         39.03        61.84 o
  28  10  -9         83.66         65.32        67.79 o
  29  10  -9         31.26         20.10        95.85 o
  30  10  -9         42.64        -22.70        61.73 o
  31  10  -9         59.00         86.15        56.79 o
  32  10  -9         22.22         -8.77        45.81 o
  33  10  -9        297.99        187.78        67.84 o
  34  10  -9        156.92        175.86        82.50 o
  35  10  -9         59.26         85.24        58.60 o
  36  10  -9         44.10         10.15        39.29 o
  37  10  -9        135.70         99.03        66.08 o
  38  10  -9        202.01         59.92        55.24 o
  39  10  -9         57.08        -27.02       115.93 o
  40  10  -9         18.11        -67.18        67.18 o
  41  10  -9         11.73        -61.67        83.07 o
  42  10  -9          9.34         28.92        47.82 o
   1  11  -9        298.44        402.53        52.38 o
   2  11  -9        989.13        603.46        48.58 o
   6  11  -9        870.10        657.87        64.54 o
   7  11  -9         61.59         16.11        14.40 o
   8  11  -9         44.12          4.93        11.96 o
   9  11  -9        157.45        146.56        27.11 o
  10  11  -9        519.06        354.95        38.74 o
  24  11  -9        115.23         94.68        64.62 o
  25  11  -9        114.46         24.08        52.78 o
  26  11  -9        246.19        188.59        68.29 o
  27  11  -9        162.37        163.54        49.95 o
  28  11  -9         74.42         11.91        73.39 o
  29  11  -9         66.91        -19.04        50.14 o
  30  11  -9         61.16         -8.59       125.54 o
  31  11  -9          0.11        -66.94        66.94 o
  32  11  -9         86.14         79.58        54.38 o
  33  11  -9         19.92        -52.54        52.54 o
  34  11  -9        138.49        150.36        67.36 o
  35  11  -9          6.65        -56.97        98.45 o
  36  11  -9        139.40         83.47        58.96 o
  37  11  -9         46.37        -58.47        58.47 o
  38  11  -9          6.84         -9.18        49.00 o
  39  11  -9         72.38        -21.56        43.95 o
  40  11  -9         41.86         21.78       125.77 o
  41  11  -9         38.46        -24.57        39.00 o
  42  11  -9         71.19         50.07        62.69 o
   1  12  -9        225.30        245.06        30.83 o
   2  12  -9        316.58        270.13        30.35 o
   3  12  -9        337.93        218.16        26.73 o
   7  12  -9        113.93        110.58        34.35 o
   8  12  -9        125.18         70.28        27.50 o
   9  12  -9        990.90        786.14        77.33 o
  10  12  -9         52.37          3.56        18.04 o
  26  12  -9        235.91        378.51       108.88 o
  27  12  -9        173.49        231.41        94.81 o
  28  12  -9        161.04        152.33        69.95 o
  29  12  -9         18.69        -49.70        49.70 o
  30  12  -9         90.37         73.49        49.03 o
  31  12  -9          3.97         13.98        39.40 o
  32  12  -9        297.16        276.73        72.36 o
  33  12  -9         88.95        208.03        76.32 o
  34  12  -9        141.55         61.80        45.44 o
  35  12  -9         72.16        -13.66        41.47 o
  36  12  -9          9.91        -49.90        49.90 o
  37  12  -9         15.71        -97.76        97.76 o
  38  12  -9         17.35          0.26        40.18 o
  39  12  -9         43.82          2.47        44.34 o
  40  12  -9         18.11          0.26        38.85 o
  41  12  -9          1.73        -71.09       106.64 o
  42  12  -9         40.09        -78.27        78.27 o
   1  13  -9        309.00        280.64        36.23 o
   2  13  -9        759.51        750.98        53.44 o
   3  13  -9        259.55        193.59        33.14 o
   8  13  -9        846.58        726.13        88.63 o
   9  13  -9        453.54        329.87        59.02 o
  28  13  -9         36.60        -67.03        67.03 o
  29  13  -9         58.10        -60.66        74.71 o
  30  13  -9          2.71        -53.61        53.61 o
  31  13  -9        210.21        141.10        78.38 o
  32  13  -9         30.61        -48.19        54.39 o
  33  13  -9         24.88        -49.11        86.60 o
  34  13  -9         73.78         22.40        45.72 o
  35  13  -9         66.60        -16.14        48.21 o
  36  13  -9         36.55        -85.91        85.91 o
  37  13  -9         14.95        -51.15        51.15 o
  38  13  -9          0.69        -65.29        65.29 o
  39  13  -9        103.48        -11.21        47.24 o
  40  13  -9         10.11          3.82        37.61 o
  41  13  -9          2.61        -50.25        55.17 o
   1  14  -9        265.97        376.16        45.35 o
   2  14  -9        281.55        326.91        40.18 o
   3  14  -9        397.35        398.78        67.44 o
   4  14  -9          6.78        -42.51        42.51 o
  30  14  -9         34.29         76.77        80.82 o
  31  14  -9         40.98         -0.24        69.30 o
  32  14  -9         71.27         87.34        85.89 o
  33  14  -9        228.14        194.18        76.36 o
  34  14  -9        105.63          1.43        41.06 o
  35  14  -9         61.13        -87.83       119.72 o
  36  14  -9         78.19         34.07        49.00 o
  37  14  -9         88.92         13.27        50.26 o
  38  14  -9         12.16        -66.72        66.72 o
  39  14  -9         41.45        -32.94        56.15 o
  40  14  -9         24.34        -71.61       107.38 o
  41  14  -9         20.14        -83.98        83.98 o
   1  15  -9         64.85         74.76        37.84 o
   2  15  -9         61.16         32.10        30.88 o
   3  15  -9        118.77        166.05        48.87 o
   4  15  -9        448.94        420.80        75.95 o
   5  15  -9        157.61         73.53        42.29 o
   6  15  -9        327.51        417.73        82.87 o
  34  15  -9         15.35          0.52        56.10 o
  35  15  -9         15.81          0.27        78.47 o
  36  15  -9         53.29         -0.27        60.29 o
  37  15  -9         76.02         22.56        42.39 o
  38  15  -9          1.33        -24.29        43.35 o
  39  15  -9         31.89        -69.29        69.29 o
  40  15  -9         22.58        -75.88        75.88 o
   2  16  -9        144.83        120.44        38.98 o
   3  16  -9        138.06        153.00        50.81 o
   4  16  -9        313.51        444.41        80.41 o
   5  16  -9        261.89        227.65        66.35 o
   6  16  -9        162.96        214.79        65.89 o
   7  16  -9        171.49        257.61        70.76 o
   4  17  -9         16.54         63.98        37.08 o
   5  17  -9        126.77        101.37        51.37 o
   6  17  -9        348.53        428.09        88.95 o
   7  17  -9        225.53        222.08        69.61 o
   8  17  -9        295.88        396.02        88.10 o
   9  17  -9        154.04        191.63        63.18 o
   6  18  -9        377.15        387.51        89.25 o
   7  18  -9         70.25        164.72        67.81 o
   8  18  -9         66.19        133.29        61.07 o
   9  18  -9        234.51        368.34        86.42 o
  10  18  -9        232.15        294.04        82.35 o
  11  18  -9         72.85        189.55        81.06 o
   9  19  -9        113.51        113.24        61.37 o
  10  19  -9        151.53        186.24        68.69 o
  11  19  -9         34.21         98.66        56.39 o
  12  19  -9         48.50         20.90        40.17 o
  13  19  -9        283.57        197.54        75.71 o
  12  20  -9         24.02         67.60        61.17 o
  13  20  -9         82.64         15.04        39.45 o
  14  20  -9        162.97        157.59        75.02 o
  15  20  -9        436.50        471.86       114.98 o
  16  20  -9         68.62         61.48        55.80 o
  17  21  -9         53.56         65.00        59.48 o
  18  21  -9         30.00          0.63        48.88 o
   0   0  -8       4006.01       4066.96       183.54 o
   2   0  -8        453.96        523.70        46.90 o
   4   0  -8        552.58        595.97        49.87 o
  14   0  -8       1429.57       1458.13       166.92 o
  16   0  -8        932.12        875.41       138.40 o
  18   0  -8       2026.79       2099.94       206.22 o
  20   0  -8       4764.42       4750.47       331.52 o
  22   0  -8        232.70        125.86        67.30 o
  24   0  -8        128.33        123.42        78.27 o
  26   0  -8        723.41        720.91       142.67 o
  28   0  -8        354.98        405.20       114.69 o
  30   0  -8        262.23        341.51       122.22 o
  32   0  -8        165.77        341.10       116.02 o
  34   0  -8         92.24        120.76        77.56 o
  36   0  -8       1145.30       1348.26       213.69 o
  38   0  -8        989.41       1161.54       207.58 o
  40   0  -8       1018.64       1259.56       212.02 o
  42   0  -8        850.15        899.40       197.25 o
  44   0  -8        343.02        480.67       154.32 o
  46   0  -8        208.23        120.68       107.40 o
   0   1  -8          6.96         27.70        20.64 o
   1   1  -8       1652.74       1654.74        58.32 o
   2   1  -8       2111.25       2323.88        68.82 o
   3   1  -8       2302.63       2275.64        67.41 o
   4   1  -8        637.34        698.36        45.08 o
   5   1  -8        183.78        167.08        47.74 o
   6   1  -8         35.59         48.13        29.53 o
  14   1  -8        333.90        276.73        53.76 o
  15   1  -8        598.57        592.00        77.96 o
  16   1  -8       1111.32        880.70       130.58 o
  17   1  -8        817.28        799.70        94.96 o
  18   1  -8        689.03        719.35        93.41 o
  19   1  -8        778.50        861.95        99.39 o
  20   1  -8        368.92        318.18        66.84 o
  21   1  -8        298.11        375.57        71.19 o
  22   1  -8          0.48         13.21        43.03 o
  23   1  -8        721.09        714.04       100.88 o
  24   1  -8         31.28         27.63        54.30 o
  25   1  -8        394.90        399.12        76.29 o
  26   1  -8         82.19         65.58        39.99 o
  27   1  -8         63.34         -0.15        39.77 o
  28   1  -8         14.30        -42.89        46.45 o
  29   1  -8        277.50        445.00        90.31 o
  30   1  -8        218.36        244.62        70.06 o
  31   1  -8        694.95        809.98       111.53 o
  32   1  -8         91.82          3.02        46.74 o
  33   1  -8          9.41         69.62        46.20 o
  34   1  -8         22.31         12.08        45.17 o
  35   1  -8        342.55        287.90        77.44 o
  36   1  -8        282.61        464.97       136.76 o
  37   1  -8        288.75        277.55        76.09 o
  38   1  -8         51.44        116.68        59.82 o
  39   1  -8         84.69         90.77        60.68 o
  40   1  -8         17.48         51.62        49.70 o
  41   1  -8         37.89        -13.09        88.78 o
  42   1  -8        141.91        100.18       173.26 o
  43   1  -8        147.56         79.05        60.66 o
  44   1  -8         16.92         -7.89        92.51 o
  45   1  -8        121.63        151.11        71.00 o
  46   1  -8         19.61        -54.81        54.81 o
   0   2  -8       1488.94       1826.14        86.23 o
   1   2  -8        292.21        327.46        26.60 o
   2   2  -8        161.32        149.87        17.97 o
   3   2  -8        512.09        429.83        29.37 o
   4   2  -8         18.77         20.08         9.87 o
   5   2  -8        796.32        898.74        99.64 o
   6   2  -8       1389.24       1205.19       119.86 o
   7   2  -8       2547.83       2746.93       184.08 o
   8   2  -8        512.07        552.04        90.47 o
   9   2  -8        185.01        171.08        57.50 o
  10   2  -8       1162.70       1182.36       140.21 o
  14   2  -8        273.87        219.67        45.67 o
  15   2  -8        428.99        363.75        58.18 o
  16   2  -8        502.08        367.71        71.93 o
  17   2  -8       1798.36       1611.30       132.32 o
  18   2  -8       2627.74       2649.21       164.26 o
  19   2  -8        396.22        355.51        69.29 o
  20   2  -8        675.72        723.56        91.48 o
  21   2  -8        844.74        928.32       103.52 o
  22   2  -8        123.50        129.79        53.57 o
  23   2  -8        681.47        825.98       104.75 o
  24   2  -8        485.74        508.93        85.99 o
  25   2  -8        136.99        204.44        60.81 o
  26   2  -8         47.62         44.85        40.94 o
  27   2  -8        313.99        270.26        70.57 o
  28   2  -8        207.69        213.10        62.64 o
  29   2  -8         41.41         37.69        39.33 o
  30   2  -8         78.96         31.22        48.09 o
  31   2  -8         37.60         21.14        38.14 o
  32   2  -8        155.79         75.44        41.94 o
  33   2  -8         88.34         63.28       128.45 o
  34   2  -8         10.63         -6.26        72.92 o
  35   2  -8        131.51        112.10        46.54 o
  36   2  -8        133.78        119.96        56.17 o
  37   2  -8         29.04        -21.65        72.35 o
  38   2  -8        114.21        106.75        66.64 o
  39   2  -8        231.11        152.81        68.04 o
  40   2  -8        270.65        314.76        88.91 o
  41   2  -8         68.88         65.27        72.30 o
  42   2  -8         73.03        116.79        61.89 o
  43   2  -8        107.25         80.76        67.79 o
  44   2  -8        258.01        113.95        75.46 o
  45   2  -8        205.31        159.41        72.56 o
  46   2  -8         66.40          0.44        48.33 o
   0   3  -8        384.52        324.29        35.38 o
   1   3  -8       1077.16       1011.21        49.39 o
   2   3  -8        309.62        273.18        25.88 o
   3   3  -8        626.27        552.20        34.58 o
   4   3  -8        281.64        289.87        54.27 o
   5   3  -8        783.99        825.12        68.06 o
   6   3  -8          3.46         21.12        19.41 o
   7   3  -8        328.54        282.42        43.80 o
   8   3  -8         99.18        134.14        55.48 o
   9   3  -8       4727.71       4358.38       255.89 o
  10   3  -8          5.58         11.33        37.21 o
  14   3  -8        471.69        376.70        92.70 o
  15   3  -8       1925.16       1653.55       127.71 o
  16   3  -8        472.36        445.26        75.63 o
  17   3  -8       2213.88       2205.56       151.56 o
  18   3  -8        275.11        445.49        78.51 o
  19   3  -8       1556.96       1380.52       125.42 o
  20   3  -8       1235.41       1351.18       123.72 o
  21   3  -8        411.65        331.38        71.26 o
  22   3  -8        124.87          1.15        51.68 o
  23   3  -8        762.24        762.86       100.48 o
  24   3  -8        244.98        180.55        57.31 o
  25   3  -8         54.65         -2.84        39.38 o
  26   3  -8         89.85          5.39        42.22 o
  27   3  -8         21.59        -17.61        45.45 o
  28   3  -8        134.80        133.48        54.84 o
  29   3  -8         68.27         90.05        47.86 o
  30   3  -8        109.64         66.01        96.55 o
  31   3  -8        390.08        448.80        85.38 o
  32   3  -8        390.35        268.70        72.94 o
  33   3  -8        226.87        239.22        67.25 o
  34   3  -8        126.75        116.33        58.32 o
  35   3  -8         54.01         63.95        47.53 o
  36   3  -8         22.53        -48.83        48.83 o
  37   3  -8         41.14         81.77        68.87 o
  38   3  -8          6.11        -10.29        52.09 o
  39   3  -8         26.02        -16.43        54.43 o
  40   3  -8         49.07         10.43        55.47 o
  41   3  -8        226.18        161.39        65.87 o
  42   3  -8        254.28        308.93       113.59 o
  43   3  -8         24.43        -46.55        75.54 o
  44   3  -8         86.71         53.71        53.37 o
  45   3  -8        132.81        154.08        73.99 o
  46   3  -8         34.39        -10.29        95.83 o
   0   4  -8       3560.09       3585.75       146.59 o
   1   4  -8        805.72        676.85        44.54 o
   2   4  -8        533.57        479.23        36.53 o
   3   4  -8         38.30         35.99        17.08 o
   4   4  -8        302.29        373.29        44.65 o
   5   4  -8        315.09        293.89        63.39 o
   6   4  -8       1635.30       1635.64       144.42 o
   7   4  -8        998.55        975.83       114.54 o
   8   4  -8        777.02        851.49       111.73 o
   9   4  -8         15.92         -9.09        28.80 o
  10   4  -8        802.14        813.83       115.28 o
  15   4  -8       3282.12       3336.00       178.57 o
  16   4  -8       1560.61       1582.69       127.80 o
  17   4  -8       1760.44       1570.10       138.13 o
  18   4  -8        647.92        522.11       103.02 o
  19   4  -8        800.28        609.03        83.20 o
  20   4  -8         79.94         20.10        94.76 o
  21   4  -8         85.09         93.38        47.27 o
  22   4  -8       1495.81       1504.61       132.97 o
  23   4  -8        252.22        271.22        69.24 o
  24   4  -8        856.05        967.11        79.34 o
  25   4  -8         35.11         46.46        33.75 o
  26   4  -8        329.42        351.14        52.85 o
  27   4  -8        309.77        270.19        48.51 o
  28   4  -8         50.20          7.53        30.75 o
  29   4  -8        157.44        143.40        40.88 o
  30   4  -8        232.34        211.73        43.78 o
  31   4  -8        256.61        320.63        57.92 o
  32   4  -8         97.72        149.90        45.56 o
  33   4  -8        185.60        213.90        47.53 o
  34   4  -8        111.45        216.40        71.24 o
  35   4  -8         38.34         31.35        50.07 o
  36   4  -8        145.74         90.06        83.62 o
  37   4  -8        149.24        221.17        73.84 o
  38   4  -8         13.70         29.59        44.04 o
  39   4  -8         18.40         27.19        42.25 o
  40   4  -8        162.40        158.80        61.69 o
  41   4  -8        138.17         96.15        93.00 o
  42   4  -8         12.66         25.89        98.18 o
  43   4  -8         13.04        -66.34        67.61 o
  44   4  -8          0.48        -16.75        43.54 o
  45   4  -8         27.74         72.25        97.77 o
   0   5  -8        141.29        177.99        33.97 o
   1   5  -8        244.54        262.58        22.98 o
   2   5  -8       2383.93       2240.46       152.12 o
   3   5  -8        952.99        830.11        61.47 o
   4   5  -8        579.87        486.94        71.57 o
   5   5  -8         64.24         76.83        43.78 o
   6   5  -8        881.31        770.02        99.02 o
   7   5  -8       1480.98       1802.86       156.98 o
   8   5  -8        116.42        141.31        47.97 o
   9   5  -8        730.56        838.80       113.39 o
  15   5  -8       3294.86       3265.55       177.01 o
  16   5  -8       2604.30       3052.69       174.17 o
  17   5  -8       1653.96       1517.95       126.27 o
  18   5  -8        548.42        533.98        77.79 o
  19   5  -8        845.17        799.25        94.82 o
  20   5  -8        616.85        684.66        85.23 o
  21   5  -8        302.51        225.98        39.34 o
  22   5  -8       1012.77       1070.05       125.31 o
  23   5  -8        227.53        275.52        45.03 o
  24   5  -8         77.21         73.15        60.52 o
  25   5  -8        100.44        109.08        43.93 o
  26   5  -8        350.46        403.37        58.78 o
  27   5  -8        321.20        335.36        54.04 o
  28   5  -8         66.17         41.35        34.22 o
  29   5  -8         32.43         -3.12        30.78 o
  30   5  -8        114.08        163.90        45.54 o
  31   5  -8        116.30         57.76        45.47 o
  32   5  -8        157.71        227.24        51.84 o
  33   5  -8        725.47        954.77       126.15 o
  34   5  -8        279.58        390.84        85.08 o
  35   5  -8        256.37        321.84        73.32 o
  36   5  -8         70.82         79.60        52.15 o
  37   5  -8        152.67        126.40       119.27 o
  38   5  -8         34.98         87.60        53.68 o
  39   5  -8        323.40        385.29        87.44 o
  40   5  -8         61.24         87.58        63.37 o
  41   5  -8        181.33        198.96        67.37 o
  42   5  -8         56.16         78.70       106.67 o
  43   5  -8         16.44         37.08        48.64 o
  44   5  -8         47.46        -34.07        43.28 o
  45   5  -8        105.85         12.68        98.09 o
   0   6  -8       2036.50       1786.26        83.04 o
   1   6  -8        512.16        431.08        34.00 o
   2   6  -8        190.10        141.32        18.58 o
   3   6  -8          9.80         30.79        21.89 o
   4   6  -8         20.78         -4.33        26.57 o
   5   6  -8       3083.39       2956.60       191.14 o
   6   6  -8        610.28        655.39        92.47 o
   7   6  -8        169.88        149.65        48.84 o
   8   6  -8        224.48        219.45        60.82 o
   9   6  -8        890.61        859.03       119.33 o
  16   6  -8       1804.63       1803.49       134.76 o
  17   6  -8       1818.86       1794.58        79.09 o
  18   6  -8        866.01        819.35        60.32 o
  19   6  -8        458.19        489.62        48.87 o
  20   6  -8        874.10        811.71        65.10 o
  21   6  -8        349.58        286.34        42.88 o
  22   6  -8        397.13        427.74        50.50 o
  23   6  -8        210.61        143.76        35.04 o
  24   6  -8        118.28        200.41        40.14 o
  25   6  -8        303.88        318.93        49.03 o
  26   6  -8        468.32        452.76        58.46 o
  27   6  -8         71.74        122.10        36.45 o
  28   6  -8         85.86        114.72        36.60 o
  29   6  -8         80.88         88.06        32.77 o
  30   6  -8        376.84        391.00        59.37 o
  31   6  -8        187.06        219.32        63.44 o
  32   6  -8        118.93        116.02        44.06 o
  33   6  -8         52.72         63.32        48.71 o
  34   6  -8         90.43        -20.95       116.80 o
  35   6  -8         19.37         56.71        56.83 o
  36   6  -8         78.07        -20.48       112.61 o
  37   6  -8        119.96        147.35        59.64 o
  38   6  -8         23.70         60.70        51.15 o
  39   6  -8          7.29        -46.68        46.68 o
  40   6  -8         94.46         63.48        82.22 o
  41   6  -8         97.57         99.91        57.26 o
  42   6  -8          5.20        -44.59        78.14 o
  43   6  -8         56.66         50.79        55.89 o
  44   6  -8         82.04         87.47        55.07 o
  45   6  -8         18.20          2.00        47.10 o
   0   7  -8         20.90         17.33        17.78 o
   1   7  -8        146.39        125.44        16.86 o
   2   7  -8       1377.38        964.63        82.66 o
   3   7  -8        395.55        413.99        69.71 o
   4   7  -8         62.84         55.42        31.82 o
   5   7  -8        649.52        677.67        95.46 o
   6   7  -8       1113.12       1160.19       126.45 o
   7   7  -8        582.86        498.66        87.85 o
   8   7  -8        801.46        842.70       116.19 o
  15   7  -8       3321.56       2893.90       103.72 o
  16   7  -8        423.58        430.25       118.22 o
  17   7  -8         60.82         41.78        17.04 o
  18   7  -8        204.93        185.80        32.28 o
  19   7  -8        314.80        380.18        45.55 o
  20   7  -8       1239.42       1220.89        81.92 o
  21   7  -8       1252.45       1333.84        86.58 o
  22   7  -8        434.65        413.22        53.76 o
  23   7  -8        883.50        979.35        79.12 o
  24   7  -8        130.91        145.28        42.48 o
  25   7  -8         67.86         44.68        26.11 o
  26   7  -8        146.01        167.50        40.23 o
  27   7  -8        157.10        208.34        44.05 o
  28   7  -8         46.57         44.41        31.08 o
  29   7  -8        322.24        359.55        57.97 o
  30   7  -8         58.23         63.86        48.95 o
  31   7  -8         45.88         15.82        46.19 o
  32   7  -8         28.18        -13.30        44.63 o
  33   7  -8         46.59          5.24        45.51 o
  34   7  -8        130.40        102.59        57.04 o
  35   7  -8         22.27         19.68        71.39 o
  36   7  -8        158.62        123.85        65.77 o
  37   7  -8        371.79        301.61        79.89 o
  38   7  -8        218.65        255.45        79.33 o
  39   7  -8         86.87        160.76        64.02 o
  40   7  -8         29.95        156.59        59.42 o
  41   7  -8         49.14          8.44        42.86 o
  42   7  -8         94.08         91.39        60.63 o
  43   7  -8         35.82         59.35        50.81 o
  44   7  -8         54.47         40.92        51.45 o
  45   7  -8         40.89         -0.47       165.52 o
   0   8  -8       1677.08       1898.88       127.48 o
   1   8  -8        167.73        189.50        30.03 o
   2   8  -8       1110.57        968.77        71.15 o
   3   8  -8       1268.62       1198.26       110.14 o
   4   8  -8        554.02        413.37        69.27 o
   5   8  -8        387.91        353.41        72.27 o
   6   8  -8        263.64        291.38        67.00 o
   7   8  -8        124.61        135.69        49.25 o
  13   8  -8        560.44        466.55        41.94 o
  14   8  -8        290.98        205.36        31.60 o
  15   8  -8        564.81        471.72        54.68 o
  16   8  -8        256.58        234.05        42.48 o
  17   8  -8        335.89        225.55        38.55 o
  18   8  -8        182.23        141.74        31.98 o
  19   8  -8        908.14        856.28        68.81 o
  20   8  -8        636.21        601.42        60.12 o
  21   8  -8        312.27        266.55        58.70 o
  22   8  -8         12.26         25.52        26.55 o
  23   8  -8        118.23        101.71        32.76 o
  24   8  -8         39.65        179.66        42.72 o
  25   8  -8         72.23         21.21        32.99 o
  26   8  -8        858.18        789.46        76.11 o
  27   8  -8        322.09        325.77        53.80 o
  28   8  -8          0.09         61.64        32.81 o
  29   8  -8          8.32          9.37        39.21 o
  30   8  -8         85.63         52.59        40.50 o
  31   8  -8        129.73         55.88        83.20 o
  32   8  -8         60.59         -7.75        42.93 o
  33   8  -8         55.49         40.50        38.01 o
  34   8  -8         50.68         31.28        57.99 o
  35   8  -8          7.33        -44.95        44.95 o
  36   8  -8         25.53          1.34        37.41 o
  37   8  -8         32.98         24.73        81.81 o
  38   8  -8         51.72         13.87        42.38 o
  39   8  -8        126.65         93.11        95.61 o
  40   8  -8          2.96         25.65        46.32 o
  41   8  -8         39.78         30.11        44.06 o
  42   8  -8        140.14        144.99        69.42 o
  43   8  -8          1.22        -35.48        48.22 o
  44   8  -8         28.62         -6.75        38.82 o
  45   8  -8         48.45         12.98        81.52 o
   0   9  -8       2607.40       2670.77       160.08 o
   1   9  -8        624.07        714.57        41.38 o
   2   9  -8        379.43        328.45        27.15 o
   3   9  -8       1421.74       1166.31       180.27 o
   4   9  -8       1542.29       1501.97        80.56 o
   5   9  -8        352.39        340.26        66.01 o
   6   9  -8          0.09         -2.95         9.27 o
   7   9  -8       1609.82       1340.11        67.92 o
   8   9  -8        260.76        219.43        23.15 o
   9   9  -8       3898.23       3237.68       172.09 o
  10   9  -8        400.07        324.28        36.68 o
  11   9  -8       2814.17       2564.77       112.89 o
  12   9  -8         91.81        101.39        27.74 o
  13   9  -8        946.16        880.98        73.54 o
  14   9  -8         75.54         34.21        22.83 o
  15   9  -8        623.66        478.90        59.87 o
  16   9  -8        110.19         65.87        36.21 o
  17   9  -8        337.07        304.68        51.67 o
  18   9  -8       1091.59        940.15        79.72 o
  19   9  -8        394.04        303.26        43.41 o
  20   9  -8        328.58        313.28        47.75 o
  21   9  -8        100.66         71.92        26.15 o
  22   9  -8        386.31        374.95        51.99 o
  23   9  -8        650.21        664.58        74.72 o
  24   9  -8        194.83        189.00        40.26 o
  25   9  -8        351.54        394.78        56.00 o
  26   9  -8        541.40        463.63        61.24 o
  27   9  -8        281.51        214.43        59.43 o
  28   9  -8         15.55         16.31        36.08 o
  29   9  -8        199.40        157.37        59.32 o
  30   9  -8         80.68          4.67        39.66 o
  31   9  -8        123.88        104.82        55.25 o
  32   9  -8        179.49        113.80        45.90 o
  33   9  -8          1.53         25.24        38.61 o
  34   9  -8        153.24        181.58        92.50 o
  35   9  -8          8.25        -51.29        51.29 o
  36   9  -8         38.31         35.57        62.84 o
  37   9  -8        172.66         90.28        75.20 o
  38   9  -8        124.61         69.81        46.59 o
  39   9  -8        103.41         42.03        41.38 o
  40   9  -8         22.00        -10.18        67.63 o
  41   9  -8        129.68         53.11        51.93 o
  42   9  -8         11.59         12.50        46.89 o
  43   9  -8         16.78          0.24        67.68 o
  44   9  -8         33.43          3.46        48.63 o
   0  10  -8       7138.40       7296.26       165.29 o
   1  10  -8       2910.53       2942.44        88.30 o
   2  10  -8       4087.83       4004.08        99.01 o
   3  10  -8       1924.60       1590.96       131.95 o
   4  10  -8       1610.17       1481.65        70.26 o
   5  10  -8        103.45        136.20        28.01 o
   6  10  -8        158.23        147.26        31.08 o
   7  10  -8       1002.74       1047.81        80.95 o
   8  10  -8        117.75        117.31        21.95 o
   9  10  -8        626.31        607.11        44.36 o
  10  10  -8         14.96          4.02        18.64 o
  11  10  -8        771.84        766.14        79.37 o
  12  10  -8       1082.23       1100.42        95.71 o
  13  10  -8        433.10        441.47        62.59 o
  14  10  -8        935.96        858.78        87.88 o
  15  10  -8        947.39        806.92        90.92 o
  16  10  -8        274.95        235.12        50.51 o
  17  10  -8        123.77        106.06        40.05 o
  18  10  -8        804.44        837.09        96.58 o
  19  10  -8         42.30         42.36        32.55 o
  20  10  -8         31.31         31.95        31.39 o
  21  10  -8        374.00        378.57        50.79 o
  22  10  -8        263.40        190.32        39.72 o
  23  10  -8        365.51        381.13        51.77 o
  24  10  -8         75.56         58.41        27.17 o
  25  10  -8         23.80        -35.53        35.53 o
  26  10  -8        318.11        273.77       103.93 o
  27  10  -8        181.54        143.52        54.40 o
  28  10  -8        287.29        245.94        64.77 o
  29  10  -8         72.11         27.64        35.64 o
  30  10  -8         12.87        -10.09        34.80 o
  31  10  -8         11.17        -23.34        69.47 o
  32  10  -8         67.12         25.30        38.37 o
  33  10  -8        153.38        169.28        55.94 o
  34  10  -8         88.15         14.77        39.76 o
  35  10  -8          4.37         33.22        45.32 o
  36  10  -8        381.84        289.74       109.99 o
  37  10  -8         23.01         25.94        43.45 o
  38  10  -8         13.60         17.09        46.24 o
  39  10  -8        186.41        206.72        72.35 o
  40  10  -8         70.91        112.80        67.29 o
  41  10  -8         53.15          0.25        36.27 o
  42  10  -8         35.30         57.89        54.01 o
  43  10  -8         23.06        -66.68        95.04 o
  44  10  -8         24.15        -45.31        53.63 o
   0  11  -8        140.90        130.98        34.91 o
   1  11  -8        601.07        586.77        36.95 o
   2  11  -8       4190.29       3994.18       105.41 o
   3  11  -8        509.92        526.83        34.46 o
   4  11  -8       1045.26        916.13        76.21 o
   5  11  -8        456.41        356.61        56.30 o
   6  11  -8        861.06        773.05        76.20 o
   7  11  -8        993.71       1027.04        85.93 o
   8  11  -8        566.28        558.90        63.91 o
   9  11  -8       1880.75       1820.33       133.06 o
  10  11  -8        385.24        378.86        63.06 o
  11  11  -8        404.46        400.25        65.17 o
  12  11  -8         99.82         55.48        26.08 o
  13  11  -8        127.20         65.69        31.02 o
  14  11  -8        110.89         42.17        29.58 o
  15  11  -8        395.64        305.91        61.00 o
  16  11  -8        432.76        393.16        68.62 o
  17  11  -8        286.78        282.31        60.90 o
  18  11  -8        165.52         66.92        35.30 o
  19  11  -8        198.34        277.33        63.55 o
  20  11  -8        332.15        293.74        49.94 o
  21  11  -8         92.38         87.46        30.70 o
  22  11  -8        218.93        142.28        37.79 o
  23  11  -8        220.93        236.09        42.47 o
  24  11  -8         65.53         54.99        45.10 o
  25  11  -8         99.00        130.33        61.85 o
  26  11  -8         92.06         56.15        35.56 o
  27  11  -8         69.06          6.94        40.36 o
  28  11  -8        122.50         96.49        48.49 o
  29  11  -8         34.00         60.11        39.32 o
  30  11  -8        171.07        137.01        58.98 o
  31  11  -8         63.20         30.45        38.52 o
  32  11  -8        179.19         56.28        45.30 o
  33  11  -8        160.10         96.62        44.08 o
  34  11  -8         12.39        -29.63        45.92 o
  35  11  -8        111.04         79.98        56.30 o
  36  11  -8         18.91        -49.02        49.02 o
  37  11  -8        118.96         32.88        49.43 o
  38  11  -8         76.88         45.56        48.22 o
  39  11  -8        114.02         84.33        56.03 o
  40  11  -8         38.64        109.24        62.90 o
  41  11  -8          1.04          0.00        42.97 o
  42  11  -8        101.08         98.38        57.45 o
  43  11  -8         51.76         51.72        71.18 o
   0  12  -8        390.45        526.50        51.44 o
   1  12  -8        919.96        921.85        51.92 o
   2  12  -8        977.01        933.64        65.79 o
   3  12  -8         83.10        107.19        23.53 o
   4  12  -8         11.74         30.46        15.61 o
   5  12  -8         43.72         19.50        11.63 o
   6  12  -8        755.46        751.58        79.79 o
   9  12  -8         23.24         72.07        39.21 o
  10  12  -8         77.24         58.80        38.51 o
  11  12  -8        333.42        284.47        60.78 o
  12  12  -8        236.16        206.93        50.89 o
  13  12  -8         84.45        119.69        47.34 o
  14  12  -8         42.65        -40.02        40.02 o
  15  12  -8         82.95         61.57        36.34 o
  16  12  -8         55.82        109.67        43.69 o
  17  12  -8         82.99         73.22        32.21 o
  18  12  -8        153.95        155.64        46.45 o
  19  12  -8         19.02        -39.57        39.57 o
  20  12  -8         12.72         40.44        40.86 o
  21  12  -8        269.62        200.81        48.23 o
  22  12  -8        132.54        144.06        72.77 o
  23  12  -8        569.74        543.83        85.36 o
  24  12  -8        222.87        220.62        59.34 o
  25  12  -8         24.51         10.62        46.45 o
  26  12  -8        209.33        255.21        79.72 o
  27  12  -8         16.66         33.29        37.28 o
  28  12  -8        174.29        173.73        50.25 o
  29  12  -8          3.94        -48.08        48.08 o
  30  12  -8         33.63        -19.73        64.32 o
  31  12  -8         42.46         33.02        38.72 o
  32  12  -8         81.89         18.99        44.59 o
  33  12  -8         23.33        -55.43        66.94 o
  34  12  -8         60.45        -28.51        44.17 o
  35  12  -8         42.84        -22.99        41.02 o
  36  12  -8        166.23        126.98        63.40 o
  37  12  -8         21.57        -52.27        52.27 o
  38  12  -8         25.03        -26.21        44.54 o
  39  12  -8        198.08        172.37        69.91 o
  40  12  -8        208.79         23.76        57.92 o
  41  12  -8         47.25         20.94        47.75 o
  42  12  -8        104.11         90.05        95.76 o
  43  12  -8         17.57         -0.28        57.05 o
   0  13  -8        908.03       1053.12        98.07 o
   1  13  -8         57.75        115.20        33.42 o
   2  13  -8         39.44         82.86        25.72 o
   3  13  -8          6.77          2.42        17.06 o
   4  13  -8        974.52       1013.13        84.52 o
   5  13  -8        352.51        242.15        37.14 o
   6  13  -8        149.37         48.97        18.27 o
  10  13  -8        267.97        330.57        75.59 o
  11  13  -8         51.82         59.71        38.98 o
  12  13  -8         64.42         33.97        34.38 o
  13  13  -8         95.70        107.57        51.23 o
  14  13  -8         66.52         69.43        40.12 o
  15  13  -8         33.39         13.79        32.31 o
  16  13  -8         25.71          9.13        29.35 o
  17  13  -8         29.70          4.09        31.63 o
  18  13  -8         64.65         33.89        35.07 o
  19  13  -8         51.98         73.16        46.26 o
  20  13  -8         10.21        -20.41        40.86 o
  23  13  -8        104.66         33.01        48.10 o
  24  13  -8        214.71        126.93        67.94 o
  25  13  -8         77.89         71.03        67.13 o
  26  13  -8        273.82        257.67        63.70 o
  27  13  -8         22.05         13.18        37.19 o
  28  13  -8         95.92         18.89        35.75 o
  29  13  -8          2.27         11.15        38.92 o
  30  13  -8          6.05         32.81        57.82 o
  31  13  -8         76.29        -41.50        41.50 o
  32  13  -8         66.63        -25.30        38.44 o
  33  13  -8        201.11        117.91        53.36 o
  34  13  -8         78.41         19.55        42.69 o
  35  13  -8         93.19         45.83        50.26 o
  36  13  -8         34.76          8.50        42.42 o
  37  13  -8        118.68          2.82        92.85 o
  38  13  -8         47.20        -32.38        53.86 o
  39  13  -8         41.45        -37.15        46.77 o
  40  13  -8         30.14         52.18        52.37 o
  41  13  -8          1.66        -79.91        79.91 o
  42  13  -8         11.14        -57.27        66.20 o
  43  13  -8         20.90        -80.37        80.37 o
   0  14  -8        295.33        276.09        56.46 o
   1  14  -8        348.32        370.66        74.15 o
   2  14  -8        473.08        485.63        51.95 o
   3  14  -8        196.13        290.01        41.09 o
   4  14  -8        270.16        325.45        43.32 o
   5  14  -8        235.60        199.61        40.26 o
   6  14  -8        500.16        416.17        51.79 o
   7  14  -8        125.09         86.71        22.95 o
  11  14  -8        199.73        178.74        57.32 o
  12  14  -8        296.16        371.83        81.63 o
  13  14  -8        442.21        372.25        81.29 o
  14  14  -8        159.47        160.70        60.38 o
  15  14  -8        216.94        202.57        68.67 o
  16  14  -8        126.51         27.06        31.82 o
  17  14  -8         45.45         45.00        39.95 o
  18  14  -8         67.67        125.66        64.89 o
  25  14  -8         44.62         32.39        59.94 o
  26  14  -8          2.13          4.69        59.56 o
  27  14  -8        353.64        338.28        78.92 o
  28  14  -8         86.66          6.56        39.55 o
  29  14  -8         23.09        -46.53        46.53 o
  30  14  -8         21.60        -19.59        41.77 o
  31  14  -8        248.28        283.57        71.78 o
  32  14  -8        172.45         94.62        53.01 o
  33  14  -8         70.33          9.89        37.81 o
  34  14  -8         57.47        -59.01        72.14 o
  35  14  -8         32.74        -61.03        61.03 o
  36  14  -8         57.98          0.00        41.82 o
  37  14  -8        142.92        174.17        67.30 o
  38  14  -8        133.11        119.69        73.59 o
  39  14  -8         76.23          0.26        43.23 o
  40  14  -8         24.90         12.67        80.68 o
  41  14  -8          5.27        -44.30        44.30 o
  42  14  -8         12.42        -35.95        99.06 o
   0  15  -8        843.40        839.29       101.97 o
   1  15  -8        853.33        899.60        75.31 o
   2  15  -8        116.27        120.79        44.26 o
   3  15  -8        219.32        211.04        39.45 o
   4  15  -8        252.74        302.75        43.54 o
   5  15  -8         77.40         44.64        33.77 o
   6  15  -8        886.11        870.92        68.72 o
  11  15  -8         40.66         60.79        49.52 o
  12  15  -8        245.33        255.32        73.72 o
  13  15  -8         40.99        -19.62        46.03 o
  14  15  -8        321.17        331.69        81.52 o
  15  15  -8         74.81         83.07        51.95 o
  16  15  -8        204.64        140.36        56.46 o
  27  15  -8          4.72          0.97        52.92 o
  28  15  -8        110.36        126.13        75.95 o
  29  15  -8         34.25          0.66        52.31 o
  30  15  -8        210.33        183.67        63.60 o
  31  15  -8        279.09        288.08        77.01 o
  32  15  -8         82.49        -19.64        41.25 o
  33  15  -8          8.42        -46.37        46.37 o
  34  15  -8        190.99        214.83        75.91 o
  35  15  -8        297.07        186.40        73.81 o
  36  15  -8        104.64         15.50       148.22 o
  37  15  -8        189.33        102.57        65.17 o
  38  15  -8        150.78        123.92        90.95 o
  39  15  -8         38.26        -45.69        45.69 o
  40  15  -8         12.90        -50.27        50.27 o
  41  15  -8         79.19         51.54        50.18 o
   0  16  -8        416.80        500.94        87.31 o
   1  16  -8        523.56        554.54        62.84 o
   2  16  -8        207.27        207.32        40.14 o
   3  16  -8         50.99        129.24        36.13 o
   4  16  -8        366.90        478.93        94.51 o
   5  16  -8        444.39        380.47        48.26 o
   6  16  -8          4.42         14.01        32.45 o
   7  16  -8        423.01        427.29        84.95 o
  12  16  -8         15.28         86.06        63.78 o
  13  16  -8        229.63        268.44        82.88 o
  14  16  -8        187.32        216.58        68.70 o
  15  16  -8         68.27        114.29        51.63 o
  30  16  -8        249.48        138.84        67.00 o
  31  16  -8         93.67         90.89        75.53 o
  32  16  -8         18.19         57.41        69.06 o
  33  16  -8        203.42        140.65        63.86 o
  34  16  -8         58.28         23.81        44.65 o
  35  16  -8         16.14        -72.66        81.01 o
  36  16  -8          7.26        -46.46        46.46 o
  37  16  -8          6.78        -76.52        76.52 o
  38  16  -8        183.62        123.08        60.36 o
   0  17  -8        653.21        983.23       122.07 o
   1  17  -8        195.65        329.24        94.90 o
   2  17  -8         85.89        144.22        37.17 o
   3  17  -8        245.05        329.88        50.86 o
   4  17  -8        147.62         48.38        40.65 o
   5  17  -8         54.48          4.12        32.77 o
   6  17  -8         59.10         65.89        49.84 o
   7  17  -8        253.00        272.82        77.07 o
   8  17  -8         36.43        106.15        60.01 o
   9  17  -8        131.88         81.50        48.65 o
  12  17  -8         28.63        119.20        68.72 o
  13  17  -8        256.53        293.24        89.26 o
   0  18  -8        584.70        918.20       124.96 o
   1  18  -8         47.65         94.72        35.67 o
   2  18  -8        222.40        174.89        68.08 o
   3  18  -8         15.10        -12.64        32.74 o
   4  18  -8         98.34         68.50        50.43 o
   5  18  -8         28.42         69.50        47.21 o
   6  18  -8        403.29        386.08        92.43 o
   7  18  -8         41.47         87.47        62.39 o
   8  18  -8        211.24        225.46        64.52 o
   9  18  -8         10.63         39.93        34.92 o
  10  18  -8        589.93        680.53       116.49 o
  11  18  -8         57.46         43.16        54.98 o
   1  19  -8         36.39        151.54        58.93 o
   2  19  -8        124.93         57.30        39.24 o
   3  19  -8         69.90         68.22        50.49 o
   4  19  -8         55.72         87.36        52.43 o
   5  19  -8        203.21        259.12        77.73 o
   6  19  -8        105.67        152.60        61.70 o
   7  19  -8        476.93        551.20       110.11 o
   8  19  -8        289.18        343.65        94.07 o
   9  19  -8        389.23        471.59       106.23 o
  10  19  -8        117.39        201.31        72.74 o
  11  19  -8         98.98        180.83        76.11 o
  12  19  -8         66.73        159.48        71.88 o
  13  19  -8         27.75         23.64        43.67 o
   4  20  -8        173.26        103.35        57.35 o
   5  20  -8        169.93        244.41        75.87 o
   6  20  -8         73.87         11.60        46.03 o
   7  20  -8        115.46         66.49        37.01 o
   8  20  -8          1.97         36.91        55.86 o
   9  20  -8        194.66        167.91        72.55 o
  10  20  -8         80.43         98.66        55.52 o
  11  20  -8         84.48        196.27        83.78 o
  12  20  -8        194.27        167.40        72.63 o
  13  20  -8         55.43        163.85        89.78 o
  14  20  -8         78.35         48.14        45.36 o
  15  20  -8        111.45        244.16        85.68 o
   7  21  -8          1.92        -54.47        54.47 o
   8  21  -8        256.23        267.65        75.63 o
   9  21  -8         53.55         47.30        57.74 o
  10  21  -8        124.99        193.46        72.85 o
  11  21  -8         50.12        152.87        68.55 o
  12  21  -8         53.18         67.14        55.36 o
  13  21  -8         90.11         91.71        49.97 o
  14  21  -8         73.18         74.28        56.71 o
  15  21  -8         95.07        137.87        75.22 o
  16  21  -8        105.43         66.95        60.30 o
  17  21  -8        153.01        235.22        93.67 o
  18  21  -8        264.86        185.77        92.33 o
  11  22  -8        251.69        310.66        92.80 o
  12  22  -8        136.51         62.64        55.02 o
  13  22  -8          4.30        -22.89        41.67 o
  14  22  -8        305.66        142.53        82.39 o
  15  22  -8        220.37        138.73        65.90 o
  16  22  -8         31.74          1.02        39.84 o
  17  22  -8          1.97          0.21        39.21 o
  18  22  -8         96.18         94.30        62.39 o
  19  22  -8         14.84          7.53        52.51 o
  20  22  -8         63.65        102.93        81.13 o
  21  22  -8         56.17         50.60        73.50 o
  15  23  -8         51.74         75.58        68.40 o
  16  23  -8          5.05         13.24        56.13 o
  17  23  -8         46.82          0.22        48.17 o
  18  23  -8        493.82        542.63       136.60 o
  19  23  -8          2.55        -17.75        50.30 o
  20  23  -8         54.18         10.92        53.66 o
  21  23  -8         20.72         73.99        73.36 o
  22  23  -8        110.82        263.11       122.79 o
  23  23  -8         85.80        255.73       114.84 o
  24  23  -8          7.70         -0.26        53.36 o
  25  23  -8         16.39        -71.61        71.61 o
  23  24  -8         45.98         19.95        82.15 o
  24  24  -8          6.61         33.30        57.33 o
  25  24  -8         41.36         73.03        80.79 o
   2   0  -7       1409.38       1385.10        72.96 o
   4   0  -7       1287.17       1330.26        70.11 o
   6   0  -7       1232.15       1194.67       118.75 o
  14   0  -7       1918.03       2031.37       182.04 o
  16   0  -7       4235.02       4141.37       265.80 o
  18   0  -7       3258.24       3383.54       249.65 o
  20   0  -7        802.51       1133.43       154.00 o
  22   0  -7       1222.88       1270.25       163.50 o
  24   0  -7        247.60        216.79        80.69 o
  26   0  -7        178.93        151.20        72.75 o
  28   0  -7        535.16        679.08       134.78 o
  30   0  -7         48.96         31.17        52.75 o
  32   0  -7         52.50         32.59        54.88 o
  34   0  -7        891.60        940.98       169.54 o
  36   0  -7         74.83        155.53        86.97 o
  38   0  -7        188.43        407.08       123.30 o
  40   0  -7        426.64        522.80       139.68 o
  42   0  -7         67.48         33.03        57.11 o
  44   0  -7        523.77        510.87       153.35 o
  46   0  -7         66.78         74.15        86.19 o
   1   1  -7       1201.58       1029.10        44.37 o
   2   1  -7        510.72        567.45        33.12 o
   3   1  -7       1508.97       1655.97        54.92 o
   4   1  -7        177.79        232.46        21.54 o
   5   1  -7        613.00        660.90        61.24 o
   6   1  -7       1038.93        983.32        76.66 o
   7   1  -7       1629.80       1584.49       142.93 o
   8   1  -7        170.27        180.50        38.82 o
   9   1  -7        298.68        267.58        67.29 o
  10   1  -7       1451.73       1639.49       161.75 o
  12   1  -7       1942.70       1868.07       123.21 o
  13   1  -7       1657.86       1674.93       116.56 o
  14   1  -7         55.35         93.72        42.71 o
  15   1  -7         14.54        -32.24        32.24 o
  16   1  -7         73.64         87.45        39.88 o
  17   1  -7        645.89        594.05        81.89 o
  18   1  -7       1776.90       1844.78       133.64 o
  19   1  -7        949.14        907.19       102.27 o
  20   1  -7       1323.20       1445.96       121.28 o
  21   1  -7        396.55        500.61        81.21 o
  22   1  -7        955.40        942.12        98.69 o
  23   1  -7         22.05        -13.07        34.22 o
  24   1  -7       1037.10        990.57       107.99 o
  25   1  -7        562.24        715.29        97.56 o
  26   1  -7        781.40        906.90       106.89 o
  27   1  -7        188.44        279.23        99.47 o
  28   1  -7        184.61        221.45        67.33 o
  29   1  -7        692.21        664.65        95.94 o
  30   1  -7        135.27        232.54        66.90 o
  31   1  -7         65.25         71.59        42.73 o
  32   1  -7         59.17         47.46        40.10 o
  33   1  -7         19.48         -6.50        35.86 o
  34   1  -7         44.07        103.96        59.86 o
  35   1  -7         40.45         88.25        86.44 o
  36   1  -7        136.71        166.94        65.67 o
  37   1  -7         14.52        -40.07        60.57 o
  38   1  -7         18.78        -33.72        47.25 o
  39   1  -7         12.24          0.96        39.50 o
  40   1  -7         13.49          4.19        44.11 o
  41   1  -7          7.69         57.90        77.84 o
  42   1  -7         88.80        102.28        57.80 o
  43   1  -7         60.60        116.32        67.62 o
  44   1  -7          3.30         97.86        68.53 o
  45   1  -7        309.58        199.84       169.08 o
  46   1  -7         47.12         25.43        48.06 o
  47   1  -7         75.14        134.73        72.88 o
   1   2  -7       1377.07       1458.94        52.08 o
   2   2  -7        428.59        341.33        25.55 o
   3   2  -7        329.09        362.99        26.01 o
   4   2  -7        313.49        177.56        17.66 o
   5   2  -7        906.17        957.22        59.94 o
   6   2  -7        639.14        729.30        65.32 o
   7   2  -7        162.27        105.68        28.95 o
   8   2  -7        369.21        408.31        77.49 o
   9   2  -7        382.75        348.05        75.11 o
  10   2  -7       1313.48       1153.67       135.90 o
  11   2  -7        181.67        205.23        38.86 o
  12   2  -7        482.23        471.38        66.23 o
  13   2  -7       5047.51       4733.62       193.57 o
  14   2  -7        909.52        780.40        81.81 o
  15   2  -7       1452.10       1741.20       120.42 o
  16   2  -7        534.50        550.17       107.64 o
  17   2  -7        264.29        252.10        55.76 o
  18   2  -7        967.25        972.67       101.13 o
  19   2  -7       2171.35       2379.17       174.71 o
  20   2  -7       1396.58       1374.31       115.51 o
  21   2  -7        174.18        237.93        65.01 o
  22   2  -7        119.79        118.51        33.83 o
  23   2  -7        830.27        841.38        74.12 o
  24   2  -7       1537.18       1637.47       104.52 o
  25   2  -7        239.74        354.42        55.26 o
  26   2  -7        483.07        488.09        62.02 o
  27   2  -7        112.35        209.32        46.35 o
  28   2  -7        808.65        781.38        81.25 o
  29   2  -7        108.02        170.51        44.28 o
  30   2  -7         71.05         50.35        30.26 o
  31   2  -7        133.19         98.61        36.70 o
  32   2  -7        224.97        244.30        52.27 o
  33   2  -7         40.13         26.94        36.68 o
  34   2  -7        175.95        200.56        47.85 o
  35   2  -7          6.88        -15.40        29.74 o
  36   2  -7         72.74        125.44        46.15 o
  37   2  -7        171.55        308.90        61.57 o
  38   2  -7        356.69        378.82        79.36 o
  39   2  -7         67.53        125.09        42.87 o
  40   2  -7        294.42        272.99        59.80 o
  41   2  -7         13.53         39.70        45.60 o
  42   2  -7        128.85         64.49        54.81 o
  43   2  -7         85.63         72.24        63.99 o
  44   2  -7        282.42        275.88        84.34 o
  45   2  -7         21.01         39.40        54.07 o
  46   2  -7        102.10         28.72        52.14 o
  47   2  -7         92.27         58.44        59.18 o
   1   3  -7       2357.12       2324.10        64.26 o
   2   3  -7        242.80        259.27        22.40 o
   3   3  -7        629.56        541.33        26.75 o
   4   3  -7        194.62        274.87        31.16 o
   5   3  -7        405.76        513.68        80.42 o
   6   3  -7        348.62        458.20        75.94 o
   7   3  -7         88.91        121.88        44.92 o
   8   3  -7         67.13         54.26        37.62 o
   9   3  -7         19.97         32.44        27.62 o
  10   3  -7        637.58        521.15       101.11 o
  12   3  -7        152.26         67.04        53.26 o
  13   3  -7        147.96         94.16        47.17 o
  14   3  -7        170.87        153.62        49.34 o
  15   3  -7       2990.03       2747.87       153.65 o
  16   3  -7        288.77        290.25        59.47 o
  17   3  -7        272.48        196.38        53.68 o
  18   3  -7       1160.17       1211.42       113.23 o
  19   3  -7        150.30        157.83        45.40 o
  20   3  -7       1033.13       1040.88        76.62 o
  21   3  -7        940.38        892.92        73.61 o
  22   3  -7        325.36        359.12        50.83 o
  23   3  -7        599.86        801.08        75.82 o
  24   3  -7        786.35        776.92        74.27 o
  25   3  -7         70.37         57.78        25.58 o
  26   3  -7         68.58         74.50        37.43 o
  27   3  -7        275.60        304.24        52.50 o
  28   3  -7        323.40        316.14        67.80 o
  29   3  -7         48.34         30.36        32.19 o
  30   3  -7        224.33        231.27        51.25 o
  31   3  -7         14.02         57.34        33.55 o
  32   3  -7         19.05         75.27        65.34 o
  33   3  -7        342.20        402.16        62.13 o
  34   3  -7         66.52         36.30        34.20 o
  35   3  -7        170.12        229.61        60.41 o
  36   3  -7        158.23        220.04        56.33 o
  37   3  -7          9.38         10.78        37.95 o
  38   3  -7        229.22        227.13        78.12 o
  39   3  -7        105.76        140.86        43.68 o
  40   3  -7         81.40        103.57        46.69 o
  41   3  -7        250.40        416.60        88.51 o
  42   3  -7         40.37         30.17        49.24 o
  43   3  -7         24.04         63.47        58.25 o
  44   3  -7         89.69        163.46        76.10 o
  45   3  -7         48.43         24.81        53.37 o
  46   3  -7         73.56         46.21        71.46 o
  47   3  -7         47.07         40.82        42.99 o
   1   4  -7        665.98        710.32        31.60 o
   2   4  -7        256.01        228.60        19.61 o
   3   4  -7        521.18        614.63        59.82 o
   4   4  -7        356.84        397.99        37.00 o
   5   4  -7        145.69        186.64        50.10 o
   6   4  -7       1327.83       1192.30       120.74 o
   7   4  -7        343.29        381.75        75.49 o
   8   4  -7        930.93       1031.96       122.87 o
   9   4  -7        491.47        526.44        91.65 o
  10   4  -7        737.86        753.08       113.40 o
  12   4  -7         20.05          5.61        30.50 o
  13   4  -7        592.07        601.35        71.30 o
  14   4  -7        287.63        190.25        43.22 o
  15   4  -7       1285.24       1404.30        70.05 o
  16   4  -7        806.44        819.88        57.81 o
  17   4  -7        337.16        347.08        44.19 o
  18   4  -7        475.40        570.01        54.16 o
  19   4  -7        335.48        314.61        61.01 o
  20   4  -7        576.35        660.06        62.79 o
  21   4  -7       1642.38       1837.46       104.04 o
  22   4  -7        373.81        366.32        51.28 o
  23   4  -7        342.34        326.55        48.23 o
  24   4  -7        300.94        332.54        50.78 o
  25   4  -7        979.07        822.91        78.39 o
  26   4  -7        714.61        816.77        78.75 o
  27   4  -7         95.62         95.08        39.60 o
  28   4  -7          9.02         52.90        33.00 o
  29   4  -7        239.25        258.06        49.98 o
  30   4  -7         53.20         81.37        33.93 o
  31   4  -7         54.44         11.53        52.42 o
  32   4  -7        324.81        308.28        58.08 o
  33   4  -7        106.44        130.53        38.21 o
  34   4  -7         58.53         62.82        46.38 o
  35   4  -7        208.03        223.83        53.27 o
  36   4  -7        241.36        285.93        59.34 o
  37   4  -7         65.79         38.09        31.33 o
  38   4  -7        169.38        188.70        53.22 o
  39   4  -7         12.87         14.84        43.23 o
  40   4  -7        106.31        181.90        70.19 o
  41   4  -7        251.12        355.97        86.49 o
  42   4  -7        136.85         92.38        52.88 o
  43   4  -7        186.38        173.35        68.98 o
  44   4  -7         60.33         47.87        63.84 o
  45   4  -7        113.21         79.59        64.28 o
  46   4  -7          9.65          4.30        48.75 o
  47   4  -7         61.88         36.15        54.39 o
   1   5  -7        335.48        331.33        25.61 o
   2   5  -7        444.50        351.53        37.61 o
   3   5  -7        299.87        320.81        41.79 o
   4   5  -7       1096.69       1080.24        75.48 o
   5   5  -7        180.56        126.67        44.98 o
   6   5  -7        713.43        512.22        81.67 o
   7   5  -7       1701.32       1882.84       161.78 o
   8   5  -7       1446.26       1411.31       144.22 o
   9   5  -7        958.88       1035.53       126.00 o
  10   5  -7        795.39        801.57       117.85 o
  12   5  -7       1631.10       1532.89       154.09 o
  13   5  -7        477.08        442.89        35.32 o
  14   5  -7        152.28        116.12        26.26 o
  15   5  -7        431.93        427.05        40.14 o
  16   5  -7         24.31         -7.86        18.84 o
  17   5  -7         25.06         17.35        27.08 o
  18   5  -7        302.13        318.21        39.53 o
  19   5  -7        185.92        131.14        46.58 o
  20   5  -7         44.49         34.08        36.21 o
  21   5  -7         21.13          0.28        35.20 o
  22   5  -7        167.03        194.17        41.62 o
  23   5  -7       1338.04       1339.48        92.11 o
  24   5  -7        426.18        485.15        62.21 o
  25   5  -7       1069.53       1104.75        90.06 o
  26   5  -7        110.06        167.89        48.36 o
  27   5  -7       1008.19       1027.26        87.73 o
  28   5  -7        129.90        165.74        42.33 o
  29   5  -7         82.55         52.24        31.55 o
  30   5  -7        618.64        703.02        78.08 o
  31   5  -7        282.89        284.24        56.54 o
  32   5  -7        287.85        301.79        71.77 o
  33   5  -7        451.45        383.24        62.48 o
  34   5  -7         38.69         39.58        32.53 o
  35   5  -7         22.12         72.66        35.87 o
  36   5  -7        100.73         34.08        32.43 o
  37   5  -7         96.77         95.16        36.80 o
  38   5  -7         69.93        132.17        45.31 o
  39   5  -7        209.25        235.64        69.76 o
  40   5  -7          5.00         30.82        44.14 o
  41   5  -7         44.01         26.47        45.38 o
  42   5  -7         31.94         78.09        55.65 o
  43   5  -7          0.06         35.75        87.97 o
  44   5  -7         35.29         60.07        45.94 o
  45   5  -7         86.95         50.06        52.41 o
  46   5  -7        109.18        113.45        65.34 o
  47   5  -7        389.62        367.86       142.71 o
   1   6  -7        690.64        723.98        43.20 o
   2   6  -7        480.26        438.02        29.04 o
   3   6  -7       3723.36       3839.21       140.39 o
   4   6  -7       1239.50       1450.21        87.45 o
   5   6  -7        363.61        339.67        46.07 o
   6   6  -7        359.59        326.72        69.15 o
   7   6  -7        194.77        177.38        52.17 o
   8   6  -7        356.36        398.73        79.77 o
   9   6  -7         48.05         87.71        45.01 o
  11   6  -7        715.66        743.10        46.48 o
  12   6  -7       3537.11       3453.02       119.98 o
  13   6  -7       1273.81       1266.99        64.73 o
  14   6  -7       1742.56       1756.28        81.12 o
  15   6  -7         55.56         58.64        20.26 o
  16   6  -7        473.24        456.52        45.52 o
  17   6  -7        126.21         97.65        24.77 o
  18   6  -7        417.60        382.46        45.13 o
  19   6  -7         77.08         95.36        28.78 o
  20   6  -7        128.23        104.28        31.23 o
  21   6  -7        572.87        522.24        57.05 o
  22   6  -7        488.31        391.70        51.08 o
  23   6  -7        323.72        348.85        50.92 o
  24   6  -7        268.30        232.59        45.73 o
  25   6  -7        929.24        946.71        82.30 o
  26   6  -7        557.65        563.17        68.77 o
  27   6  -7        642.92        710.77        74.10 o
  28   6  -7        266.51        256.65        49.42 o
  29   6  -7        214.90        187.70        40.25 o
  30   6  -7         73.56         63.34        33.74 o
  31   6  -7         93.01         95.42        59.11 o
  32   6  -7         68.18         64.69        33.31 o
  33   6  -7         94.66         80.50        35.49 o
  34   6  -7         11.68         20.21        30.92 o
  35   6  -7         21.62         26.60        44.92 o
  36   6  -7        123.78         91.39        96.18 o
  37   6  -7         98.30         72.14        38.95 o
  38   6  -7        157.45        112.28       125.82 o
  39   6  -7         70.21         52.64        43.02 o
  40   6  -7         51.32         11.99        39.13 o
  41   6  -7        157.09        294.42        78.82 o
  42   6  -7        301.49        267.44        84.33 o
  43   6  -7         20.48        -15.43        39.98 o
  44   6  -7          0.47          1.43        44.59 o
  45   6  -7        156.72         80.73        56.03 o
  46   6  -7         89.35         16.11       113.06 o
   1   7  -7        163.85        182.05        24.26 o
   2   7  -7        780.79        780.96        33.24 o
   3   7  -7       1279.44       1294.76        58.93 o
   4   7  -7        585.97        545.32        37.36 o
   5   7  -7        666.04        643.84        38.43 o
   6   7  -7         82.93         57.85        13.35 o
   7   7  -7        441.76        333.62        48.63 o
   8   7  -7       1144.00        951.85       142.73 o
   9   7  -7        564.99        427.77        73.76 o
  10   7  -7       2886.45       2828.19       112.76 o
  11   7  -7         16.70         31.53        19.05 o
  12   7  -7       2002.15       2179.13       113.71 o
  13   7  -7        351.51        285.07        38.64 o
  14   7  -7         48.91         50.06        22.71 o
  15   7  -7        343.25        279.56        36.96 o
  16   7  -7        100.21         26.20        45.71 o
  17   7  -7        142.25        154.72        32.23 o
  18   7  -7        220.47        317.12        44.23 o
  19   7  -7        897.79        904.75       101.34 o
  20   7  -7        338.96        328.60        48.44 o
  21   7  -7        204.82        732.69       120.38 o
  22   7  -7         44.69        -15.60        30.14 o
  23   7  -7        186.88        171.93        37.55 o
  24   7  -7        123.17        214.72        40.79 o
  25   7  -7        689.74        649.32        68.41 o
  26   7  -7        268.94        244.94        47.28 o
  27   7  -7        149.20        140.71        37.71 o
  28   7  -7         32.15         31.60        29.65 o
  29   7  -7        277.42        249.23        51.66 o
  30   7  -7        214.54        148.23        46.64 o
  31   7  -7         30.26         46.68        39.18 o
  32   7  -7         25.36         13.25        29.25 o
  33   7  -7         74.46         68.07        38.96 o
  34   7  -7        159.54        137.48        46.48 o
  35   7  -7         93.71        149.71        45.40 o
  36   7  -7        151.50        134.63        45.58 o
  37   7  -7          6.12         57.18        37.39 o
  38   7  -7        268.84        272.84        76.21 o
  39   7  -7          1.55        -50.71        69.32 o
  40   7  -7         48.49         73.63        52.39 o
  41   7  -7         58.29         55.70        50.13 o
  42   7  -7         99.74        134.87        63.36 o
  43   7  -7         29.91         50.00        58.48 o
  44   7  -7        114.70         92.98        63.08 o
  45   7  -7        191.19        111.83        70.49 o
  46   7  -7          2.84         33.85        52.77 o
   1   8  -7        662.21        674.48        46.20 o
   2   8  -7         33.76         33.30        10.12 o
   3   8  -7        405.71        376.76        25.77 o
   4   8  -7        869.27        817.03        47.90 o
   5   8  -7       2914.84       2923.12        88.91 o
   6   8  -7        244.86        215.22        29.92 o
   7   8  -7       1624.87       1356.03       175.16 o
   8   8  -7       1366.84       1334.18        76.48 o
   9   8  -7        640.16        535.97        57.82 o
  10   8  -7        444.41        382.05        51.07 o
  11   8  -7       1304.13       1256.21        97.87 o
  12   8  -7       1147.56       1249.77        99.89 o
  13   8  -7        206.52        221.43        47.07 o
  14   8  -7        664.13        683.95        66.39 o
  15   8  -7        787.14        816.43        63.15 o
  16   8  -7       1149.99       1226.40        78.11 o
  17   8  -7         47.11         51.65        53.62 o
  18   8  -7        384.96        452.81        58.38 o
  19   8  -7        627.07        574.40        59.01 o
  20   8  -7        432.31        422.62        52.92 o
  21   8  -7        109.97        120.40        35.59 o
  22   8  -7        266.52        238.54        42.21 o
  23   8  -7         36.11         98.90        39.07 o
  24   8  -7        199.86        206.65        37.53 o
  25   8  -7        335.69        306.76        48.36 o
  26   8  -7         11.68        -10.60        25.70 o
  27   8  -7        564.19        572.20        70.15 o
  28   8  -7         39.01         -7.01        28.00 o
  29   8  -7        351.45        422.55        62.00 o
  30   8  -7        222.48        229.76        50.13 o
  31   8  -7        455.75        523.79        69.03 o
  32   8  -7        211.89        199.27        45.02 o
  33   8  -7         10.10        -35.45        35.45 o
  34   8  -7          1.69         -3.85        28.99 o
  35   8  -7         27.65         12.00        34.91 o
  36   8  -7        267.55        196.94        59.50 o
  37   8  -7        104.30        147.05        53.51 o
  38   8  -7         31.03         44.60        41.02 o
  39   8  -7         30.90          0.93        36.82 o
  40   8  -7        154.28         71.17        41.25 o
  41   8  -7        139.30        204.70        71.46 o
  42   8  -7        107.91        147.07        71.12 o
  43   8  -7         93.51         -0.13        37.71 o
  44   8  -7         70.57         51.22        67.86 o
  45   8  -7        111.06         56.27        50.23 o
  46   8  -7         69.96        101.17        63.70 o
   1   9  -7       1493.54       1553.37        56.04 o
   2   9  -7        716.87        652.76        35.65 o
   3   9  -7       3633.05       3346.23        84.02 o
   4   9  -7        249.45        197.49        19.28 o
   5   9  -7       1842.99       1771.54        71.25 o
   6   9  -7       1534.84       1586.82       150.32 o
   8   9  -7        548.00        517.19        66.18 o
   9   9  -7       3630.82       3572.75       171.23 o
  10   9  -7        838.68        763.91        83.00 o
  11   9  -7       1197.53       1349.39       110.57 o
  12   9  -7        555.41        480.32        70.40 o
  13   9  -7       1948.93       1757.24       133.25 o
  14   9  -7        523.38        618.67        86.53 o
  15   9  -7        140.09        114.31        28.57 o
  16   9  -7        120.95         99.67        29.94 o
  17   9  -7       2880.35       3050.23       128.74 o
  18   9  -7         32.81         22.92        23.43 o
  19   9  -7        974.35        937.23        73.57 o
  20   9  -7         97.90        123.65        32.68 o
  21   9  -7        430.84        360.25        50.50 o
  22   9  -7        318.66        318.39        51.64 o
  23   9  -7       1047.62       1012.43        83.83 o
  24   9  -7        163.54        168.08        39.41 o
  25   9  -7        220.55        197.19        44.41 o
  26   9  -7        234.71        193.94        44.92 o
  27   9  -7        403.03        496.52        64.48 o
  28   9  -7        324.63        385.08        58.31 o
  29   9  -7         83.03        126.14        38.05 o
  30   9  -7        300.05        313.48        57.24 o
  31   9  -7        487.96        528.71        70.22 o
  32   9  -7        131.24         70.20        42.39 o
  33   9  -7         56.91         84.89        37.55 o
  34   9  -7        109.19         37.47        31.10 o
  35   9  -7         12.75        -17.98        43.23 o
  36   9  -7         50.04         51.58        44.34 o
  37   9  -7        394.70        419.34       101.06 o
  38   9  -7        129.62        140.26        59.58 o
  39   9  -7         22.09         24.53        41.40 o
  40   9  -7         35.57        104.02        60.83 o
  41   9  -7        203.40        252.36        77.91 o
  42   9  -7        261.06        306.84        85.55 o
  43   9  -7         24.86        -34.64        66.53 o
  44   9  -7         75.61        102.95        59.04 o
  45   9  -7          0.23         14.20        45.96 o
  46   9  -7          6.72          3.57        51.97 o
   1  10  -7        358.11        422.64        31.41 o
   2  10  -7          7.08         18.24        11.60 o
   3  10  -7       2354.32       2182.03        66.72 o
   4  10  -7       1038.25        894.90        41.59 o
   5  10  -7       1066.36        880.43        57.77 o
   6  10  -7        109.26         70.28        15.84 o
   9  10  -7         10.10         43.88        39.13 o
  10  10  -7        461.67        549.63        77.82 o
  11  10  -7         73.38        129.93        43.12 o
  12  10  -7        367.48        368.95        67.15 o
  13  10  -7        227.24        217.88        53.75 o
  14  10  -7       1604.77       1900.82       152.38 o
  15  10  -7        352.57        240.12        61.55 o
  16  10  -7        280.12        229.48        41.33 o
  17  10  -7       1349.50       1220.24        85.79 o
  18  10  -7       1234.71       1074.78        81.11 o
  19  10  -7        453.00        422.78        54.02 o
  20  10  -7        614.33        638.85        64.76 o
  21  10  -7        555.95        626.79        66.16 o
  22  10  -7       1136.15       1206.01        90.41 o
  23  10  -7          4.97        -11.88        26.20 o
  24  10  -7        189.62        144.29        39.98 o
  25  10  -7         14.31        -29.31        31.06 o
  26  10  -7        210.32        168.18        39.88 o
  27  10  -7         52.86         63.37        34.18 o
  28  10  -7        298.74        317.07        53.42 o
  29  10  -7          0.19        -33.15        33.15 o
  30  10  -7        603.25        526.33        68.53 o
  31  10  -7         41.11         83.95        36.92 o
  32  10  -7          6.74          1.21        29.54 o
  33  10  -7         52.67        122.40        51.90 o
  34  10  -7        195.51        189.51        61.39 o
  35  10  -7         36.45         32.04       114.14 o
  36  10  -7         26.34         29.20        44.32 o
  37  10  -7         64.80        100.15        42.19 o
  38  10  -7          7.49        -60.02        84.95 o
  39  10  -7        130.43        108.27        86.43 o
  40  10  -7        144.89        228.01       121.10 o
  41  10  -7        189.76        110.97        60.52 o
  42  10  -7         42.27        100.89        61.93 o
  43  10  -7         73.58         68.32        56.72 o
  44  10  -7          5.18        -11.65        38.62 o
  45  10  -7         21.47         21.37        41.75 o
   1  11  -7        101.27         63.35        13.22 o
   2  11  -7        366.14        326.36        27.84 o
   3  11  -7        261.71        335.42        28.42 o
   4  11  -7        474.02        455.53        40.36 o
   5  11  -7         64.39         87.93        34.43 o
   6  11  -7        305.41        296.73        38.39 o
   7  11  -7       1298.76        837.75        58.43 o
  10  11  -7        193.20        253.26        61.58 o
  11  11  -7        470.01        437.32        77.04 o
  12  11  -7        499.99        625.80        95.19 o
  13  11  -7        475.06        504.75        86.28 o
  14  11  -7       1131.35        882.68       115.49 o
  15  11  -7       2234.06       2224.61       177.18 o
  16  11  -7         88.00        131.05        52.44 o
  17  11  -7        451.40        376.48        59.34 o
  18  11  -7         71.90         63.57        27.72 o
  19  11  -7        583.70        612.87        62.49 o
  20  11  -7        341.00        375.59        53.32 o
  21  11  -7       1608.08       1616.12       103.48 o
  22  11  -7         54.85         60.70        30.94 o
  23  11  -7         53.42          2.97        26.53 o
  24  11  -7        703.02        629.60        70.42 o
  25  11  -7        814.71        790.60        77.49 o
  26  11  -7         51.08         34.01        46.78 o
  27  11  -7        699.03        734.30        77.81 o
  28  11  -7         39.28         57.51        33.20 o
  29  11  -7        188.52        157.04        42.11 o
  30  11  -7          5.18        -27.08        27.08 o
  31  11  -7         22.31        -31.66        31.66 o
  32  11  -7         37.67         66.51        42.00 o
  33  11  -7        288.21        279.70        73.68 o
  34  11  -7         75.47         -2.28        39.56 o
  35  11  -7         39.67         25.46        54.03 o
  36  11  -7        140.70         70.44       130.88 o
  37  11  -7         28.62         47.18        96.77 o
  38  11  -7        190.60        245.19        80.67 o
  39  11  -7        432.64        410.22        90.44 o
  40  11  -7          4.25         32.85        43.74 o
  41  11  -7         69.13          2.35        39.01 o
  42  11  -7        188.85        175.94        62.62 o
  43  11  -7         46.21        -43.23        74.09 o
  44  11  -7          5.73        -42.45        79.03 o
  45  11  -7         66.56         63.46        52.26 o
   1  12  -7        418.49        399.47        31.72 o
   2  12  -7         38.30          9.79        12.95 o
   3  12  -7        377.46        355.70        34.01 o
   4  12  -7       1290.80       1459.30        74.63 o
   5  12  -7         94.28         55.97        27.75 o
   6  12  -7       1185.33       1112.17        84.22 o
   7  12  -7        774.41        736.05        65.47 o
   8  12  -7         86.46         70.87        23.05 o
  11  12  -7        198.24        341.56        76.40 o
  12  12  -7        247.39        152.84        53.26 o
  13  12  -7         44.75         53.33        41.61 o
  14  12  -7        555.36        787.53       111.35 o
  15  12  -7        197.85        122.47        50.79 o
  16  12  -7        537.43        372.67        84.33 o
  17  12  -7        134.18        123.97        60.72 o
  18  12  -7        781.68        662.15        80.92 o
  19  12  -7        105.21         65.58        26.99 o
  20  12  -7         93.73         35.45        30.71 o
  21  12  -7        249.94        166.96        40.55 o
  22  12  -7        104.57         86.93        35.08 o
  23  12  -7        105.01         72.67        31.33 o
  24  12  -7        131.13        125.80        32.97 o
  25  12  -7          1.69         15.22        28.34 o
  26  12  -7        134.45        112.20        37.98 o
  27  12  -7         59.88         42.07        36.30 o
  28  12  -7        106.62         91.78        37.00 o
  29  12  -7         10.84        -30.21        31.13 o
  30  12  -7        449.20        449.76        80.78 o
  31  12  -7         49.21         46.65        58.99 o
  32  12  -7         67.29         14.80        36.69 o
  33  12  -7         80.87         58.63        43.56 o
  34  12  -7         89.65        104.41        52.26 o
  35  12  -7         26.03         -6.59        35.91 o
  36  12  -7         91.29         72.47        51.77 o
  37  12  -7          0.39         -1.55        40.53 o
  38  12  -7        365.46        356.33        90.96 o
  39  12  -7         65.82         10.79        42.54 o
  40  12  -7         37.93          0.81       119.64 o
  41  12  -7        134.80         57.58        41.99 o
  42  12  -7         49.86         16.69        46.14 o
  43  12  -7         22.72        -59.36        59.36 o
  44  12  -7          7.14        -50.46        50.46 o
   1  13  -7        404.26        317.45        33.07 o
   2  13  -7        466.51        467.31        39.55 o
   3  13  -7        692.26        813.08        61.09 o
   4  13  -7        532.16        704.46        68.04 o
   5  13  -7        341.16        368.73        57.04 o
   6  13  -7       2417.92       2328.41       137.18 o
   7  13  -7       2237.93       2326.73       131.76 o
   8  13  -7       1038.78       1009.56        83.36 o
  12  13  -7        756.35        723.94       115.65 o
  13  13  -7          5.03         20.45        34.97 o
  14  13  -7        178.37        150.29        58.16 o
  15  13  -7        145.07        135.74        51.23 o
  16  13  -7        175.48        130.16        58.10 o
  17  13  -7        187.19        175.21        66.28 o
  18  13  -7        244.95        189.93        64.45 o
  19  13  -7         15.25        -36.92        36.92 o
  20  13  -7        111.66        122.04        40.33 o
  21  13  -7         40.72         24.79        30.80 o
  22  13  -7        189.46        103.90        31.03 o
  23  13  -7         93.37         64.58        26.82 o
  24  13  -7        114.20         75.10        28.08 o
  25  13  -7         50.87        -39.18        39.18 o
  26  13  -7         18.83        -32.68        32.68 o
  27  13  -7         63.30        -21.42        30.50 o
  28  13  -7         17.00         -7.48        30.09 o
  29  13  -7        116.78         77.86        37.71 o
  30  13  -7          5.49        -47.15        47.15 o
  31  13  -7         62.83         32.11        40.57 o
  32  13  -7        185.46        200.46        63.60 o
  33  13  -7        172.82         94.36        50.30 o
  34  13  -7         64.13         45.12        44.52 o
  35  13  -7         21.91        -34.67        93.08 o
  36  13  -7        322.73        460.67        96.93 o
  37  13  -7         34.51         17.13        40.50 o
  38  13  -7        138.56        104.53        60.94 o
  39  13  -7        290.38        215.08        67.00 o
  40  13  -7         22.78         37.92        52.12 o
  41  13  -7         68.36        100.23        83.49 o
  42  13  -7         62.09        -42.17        42.19 o
  43  13  -7         67.79        -31.03        39.89 o
  44  13  -7          1.59          8.39       112.43 o
   1  14  -7        300.85        327.06        44.16 o
   2  14  -7        192.33        191.89        35.95 o
   3  14  -7        559.31        544.75        69.95 o
   4  14  -7        161.86        319.68        51.50 o
   5  14  -7       1659.83       2145.35       143.45 o
   6  14  -7        175.09        135.96        37.77 o
   7  14  -7        272.02        229.22        48.11 o
   8  14  -7         40.22         59.61        28.71 o
   9  14  -7        134.26        104.80        31.67 o
  12  14  -7        243.95        270.33        76.99 o
  13  14  -7        383.15        416.66        95.82 o
  14  14  -7        678.54        736.89       121.17 o
  15  14  -7        259.02        209.28        71.55 o
  16  14  -7         12.68         -0.56        49.44 o
  17  14  -7         78.08         23.81        35.67 o
  18  14  -7        149.48        127.14        67.55 o
  19  14  -7         35.11         -1.66        41.93 o
  20  14  -7        376.37        358.07        88.16 o
  21  14  -7         36.20         30.13        32.94 o
  22  14  -7        366.59        387.38        56.15 o
  23  14  -7         16.02          3.62        28.45 o
  24  14  -7        395.02        356.10        57.00 o
  25  14  -7         46.18        -30.20        59.15 o
  26  14  -7         72.76         40.24        34.14 o
  27  14  -7        187.90        134.10        60.50 o
  28  14  -7          0.46        -97.71       104.73 o
  29  14  -7          9.28         -7.70        36.72 o
  30  14  -7         42.10        -35.73        66.97 o
  31  14  -7        137.39         96.14        65.76 o
  32  14  -7         15.98         -6.53        42.47 o
  33  14  -7        144.96         25.73       103.62 o
  34  14  -7         72.06         31.23        42.13 o
  35  14  -7         99.87         62.26        43.72 o
  36  14  -7        193.50        167.73        62.53 o
  37  14  -7         38.37        106.31        57.12 o
  38  14  -7         68.60         36.24        41.99 o
  39  14  -7          7.40         23.26        38.20 o
  40  14  -7        128.53        192.73        66.02 o
  41  14  -7        151.01        145.55       102.22 o
  42  14  -7         32.69        -32.59        42.03 o
  43  14  -7          7.96        -16.92        44.06 o
   1  15  -7          1.27         17.07        24.88 o
   2  15  -7        561.70        672.29        68.60 o
   3  15  -7        537.84        551.95        86.93 o
   4  15  -7        191.79        179.56        58.36 o
   5  15  -7        377.97        339.86        47.83 o
   6  15  -7        323.40        248.44        43.55 o
   7  15  -7         76.59        135.58        43.53 o
   8  15  -7       1172.49       1322.33       115.55 o
   9  15  -7         93.99         58.99        27.36 o
  10  15  -7        669.41        603.35        73.30 o
  13  15  -7         76.90        240.80        90.64 o
  14  15  -7         50.11         90.56        59.27 o
  15  15  -7         55.92         32.69        38.06 o
  16  15  -7         42.60        133.71        69.81 o
  17  15  -7         17.05        -24.94        42.23 o
  18  15  -7        201.64        195.29        75.74 o
  19  15  -7         93.63         99.03        48.69 o
  20  15  -7         12.37         78.78        60.05 o
  21  15  -7         48.79         52.86        56.15 o
  22  15  -7         94.45        145.86        74.29 o
  23  15  -7        357.23        408.81        73.66 o
  24  15  -7         16.16         47.47        56.34 o
  25  15  -7        230.43        126.31        63.53 o
  26  15  -7         16.27        -73.45        73.45 o
  27  15  -7        286.63        275.99        69.26 o
  28  15  -7         53.83         11.43        35.94 o
  29  15  -7         68.92        -39.70        97.30 o
  30  15  -7        107.56         13.36        36.62 o
  31  15  -7        153.74         39.71        83.54 o
  32  15  -7         14.57        -22.51        39.22 o
  33  15  -7        110.08         68.65       124.83 o
  34  15  -7        111.53        136.36        55.80 o
  35  15  -7        159.65         39.64        46.77 o
  36  15  -7        113.30        -54.06        58.50 o
  37  15  -7         35.44        -49.35        74.98 o
  38  15  -7         83.68         -3.31        39.12 o
  39  15  -7         46.31         -0.01        40.76 o
  40  15  -7         15.87        -46.56        75.87 o
  41  15  -7          1.68        -33.25        46.89 o
  42  15  -7         39.26        -47.63        54.59 o
  43  15  -7         89.24          0.49        48.81 o
   1  16  -7        659.13        826.50        77.56 o
   2  16  -7        278.18        274.52        67.19 o
   3  16  -7        446.51        491.88        60.72 o
   4  16  -7         37.15         59.88        27.64 o
   5  16  -7       1096.91       1089.40       115.76 o
   6  16  -7         36.24         64.06        27.49 o
   7  16  -7         23.04        -25.56        25.56 o
   8  16  -7         69.89         14.49        31.75 o
   9  16  -7         91.92         60.66        34.00 o
  10  16  -7         91.06         46.07        24.01 o
  13  16  -7        119.57        161.29        73.74 o
  14  16  -7        326.58        438.51       104.72 o
  15  16  -7          2.11        -65.96        65.96 o
  16  16  -7         61.55          4.19        39.25 o
  17  16  -7          3.50         43.92        41.55 o
  18  16  -7         67.68         65.24        54.00 o
  19  16  -7         78.41         38.64        38.43 o
  20  16  -7          3.26        -56.60        56.60 o
  21  16  -7         94.99         43.13        47.48 o
  22  16  -7         15.84        -56.18        56.18 o
  23  16  -7         54.52          4.22        48.65 o
  25  16  -7         26.97        -65.38        65.38 o
  26  16  -7         47.21         24.72        47.40 o
  27  16  -7          5.79        -17.25        39.23 o
  28  16  -7        116.09        -20.05       102.99 o
  29  16  -7        120.80         73.14        51.93 o
  30  16  -7         74.44        -28.69        64.52 o
  31  16  -7         25.74        -45.39        45.39 o
  32  16  -7         71.82         62.45        47.06 o
  33  16  -7        161.38        182.34        60.74 o
  34  16  -7         45.18         29.28        42.93 o
  35  16  -7         43.54        -33.96        42.26 o
  36  16  -7        113.29         89.74        54.09 o
  37  16  -7          8.32        -53.31        53.31 o
  38  16  -7         91.26        -17.29        86.18 o
  39  16  -7         76.80         23.49        39.96 o
  40  16  -7         20.49        -98.59        98.59 o
   1  17  -7        548.65        644.99        89.97 o
   2  17  -7        145.95        264.48        53.48 o
   3  17  -7        261.64        248.78        49.54 o
   4  17  -7         87.69         62.94        28.02 o
   5  17  -7        312.14        304.57        69.24 o
   6  17  -7        680.02        778.13        78.92 o
   7  17  -7        213.23        190.17        44.02 o
   8  17  -7        196.94        325.13        55.55 o
   9  17  -7         83.40        115.66        34.81 o
  14  17  -7         47.16        159.01        79.29 o
  15  17  -7         23.32         62.62        60.91 o
  16  17  -7         44.57         35.13        48.18 o
  17  17  -7        221.92        285.33       102.26 o
  18  17  -7        166.25        234.61        86.76 o
  19  17  -7         42.88        -27.23        51.76 o
  20  17  -7          7.50        -36.86        42.47 o
  21  17  -7         62.32         20.54        44.81 o
  27  17  -7         27.58        -53.27        53.27 o
  28  17  -7        209.16        146.24        75.39 o
  29  17  -7        161.94        139.99        69.00 o
  30  17  -7        118.28         61.79        55.78 o
  31  17  -7        141.27        124.03        54.31 o
  32  17  -7        201.69        105.21       143.63 o
  33  17  -7        206.42        244.82        71.05 o
  34  17  -7         30.48         39.15        54.78 o
   1  18  -7         74.55        109.00        57.73 o
   2  18  -7        219.27        272.69        53.11 o
   3  18  -7        208.34        159.34        65.18 o
   4  18  -7        376.51        486.42       106.23 o
   5  18  -7        238.91        254.21        48.29 o
   6  18  -7         48.28         79.34        30.30 o
   7  18  -7        250.74        294.97        49.57 o
   8  18  -7         37.41        108.52        63.37 o
   9  18  -7        416.82        430.00        96.22 o
  10  18  -7         50.96         41.50        45.61 o
  11  18  -7         85.71        128.68        67.09 o
  14  18  -7         15.29         28.29        50.49 o
  15  18  -7        133.05        313.87       105.75 o
  16  18  -7         29.42         26.03        42.42 o
  17  18  -7         25.07        -33.88        55.60 o
  18  18  -7          2.74        -13.99        63.89 o
  19  18  -7         20.37         75.10        57.70 o
   1  19  -7        397.85        465.79       102.10 o
   2  19  -7        562.67        775.19        85.74 o
   3  19  -7         20.17        -16.30        29.42 o
   4  19  -7         30.35          7.83        29.36 o
   5  19  -7          0.98         12.73        35.61 o
   6  19  -7         79.23        101.65        59.31 o
   7  19  -7        141.18        171.64        70.31 o
   8  19  -7         41.55         71.85        42.95 o
   9  19  -7        425.73        459.13       103.10 o
  10  19  -7         91.06        198.34        74.18 o
  11  19  -7         27.63         53.47        52.37 o
  12  19  -7        145.11        255.97        86.10 o
  13  19  -7        105.19        146.17        72.81 o
  14  19  -7          6.02        -11.78        64.71 o
  15  19  -7         97.36         98.61        84.56 o
  16  19  -7        118.35        123.76        62.17 o
  17  19  -7         25.04         17.38        54.56 o
   1  20  -7        582.81        604.52        78.14 o
   2  20  -7         73.78        157.50        53.46 o
   3  20  -7        217.85        237.84        53.75 o
   4  20  -7        114.96        166.37        69.82 o
   5  20  -7        130.88        157.97        75.48 o
   6  20  -7        211.85        195.06        61.36 o
   7  20  -7         41.50        117.68        69.21 o
   8  20  -7         66.91         51.90        56.00 o
   9  20  -7          6.33        -40.25        45.52 o
  10  20  -7        160.27        197.56        79.54 o
  11  20  -7         45.52        101.16        61.65 o
  12  20  -7        292.67        390.46       109.97 o
  13  20  -7        163.10        244.79        85.25 o
  14  20  -7         40.97         72.34        57.64 o
  15  20  -7        202.92        277.82        71.48 o
   1  21  -7         40.79        175.43        64.60 o
   2  21  -7        130.43        179.15        74.31 o
   3  21  -7         68.50         12.68        42.37 o
   4  21  -7         17.69        -19.09        50.56 o
   5  21  -7         82.90         77.73        58.73 o
   6  21  -7         40.83         31.02        53.76 o
   7  21  -7        100.44        222.98        85.78 o
   8  21  -7        118.76         73.66        42.64 o
   9  21  -7        107.37         -5.28        41.56 o
  10  21  -7         10.46         50.56        61.98 o
  11  21  -7         78.87        199.59        80.69 o
  12  21  -7         41.93         82.03        58.51 o
  13  21  -7        103.88         72.48        59.56 o
  14  21  -7        399.83        589.49       132.09 o
  15  21  -7        106.56        255.48       101.17 o
  16  21  -7        325.78        389.44       117.57 o
  17  21  -7         90.63         43.78        53.61 o
  18  21  -7          0.70         50.52        70.79 o
   2  22  -7          7.36         16.69        50.37 o
   3  22  -7         86.52        199.25        84.76 o
   4  22  -7        119.98        101.88        54.57 o
   5  22  -7         35.16         12.74        42.32 o
   6  22  -7         15.52         -9.07        34.14 o
   7  22  -7        135.40         97.16        58.05 o
   8  22  -7         67.38          4.58        42.16 o
   9  22  -7         14.38         16.33        48.81 o
  10  22  -7         62.65        146.52        70.75 o
  11  22  -7        236.09        267.60        88.65 o
  12  22  -7         95.27         69.21        59.73 o
  13  22  -7        126.50        147.97        93.22 o
  14  22  -7        137.79        249.33        91.52 o
  15  22  -7         27.39         23.76        61.27 o
  16  22  -7         51.61         60.65        64.75 o
  17  22  -7         73.84        173.33        86.83 o
  18  22  -7         59.41        244.59       105.08 o
  19  22  -7         28.53        142.42        90.28 o
  20  22  -7         98.25        179.45        95.69 o
  21  22  -7         24.23         53.23        83.43 o
   6  23  -7          3.93          1.95        39.74 o
   7  23  -7         21.49         27.59        37.98 o
   8  23  -7        140.99         31.03        57.22 o
   9  23  -7         88.57        103.42        62.45 o
  10  23  -7         64.78         57.13        43.13 o
  11  23  -7         99.31        103.40        68.64 o
  12  23  -7        552.72        463.69       122.15 o
  13  23  -7        111.24         52.34        53.54 o
  14  23  -7         48.93         68.80        60.55 o
  15  23  -7        268.99        267.20        98.14 o
  16  23  -7        117.10         20.38        53.93 o
  17  23  -7         11.89        -34.59        53.21 o
  18  23  -7         60.44        -15.15        50.59 o
  19  23  -7         13.91         11.65        58.56 o
  20  23  -7        180.08         54.29        70.51 o
  21  23  -7         13.26          0.96        58.79 o
  22  23  -7         11.75         12.61        81.42 o
  23  23  -7         54.47         66.54        81.63 o
  24  23  -7         34.23         -0.26        64.02 o
  25  23  -7        208.95        120.11       101.66 o
  10  24  -7         33.21        -19.81        48.22 o
  11  24  -7         30.19         98.93        64.17 o
  12  24  -7        120.86         53.82        54.52 o
  13  24  -7          2.73          0.21        40.71 o
  14  24  -7          0.48        -68.83        68.83 o
  15  24  -7         16.67         28.53        50.36 o
  16  24  -7         79.68        106.75        83.51 o
  17  24  -7         53.33         27.06        40.58 o
  18  24  -7        149.94        145.14        85.45 o
  19  24  -7          0.87        -30.52        50.66 o
  20  24  -7         80.84         89.72        83.27 o
  21  24  -7         46.38         18.09        60.05 o
  22  24  -7         23.40          0.26        63.39 o
  23  24  -7         96.20         49.59        83.47 o
  24  24  -7         35.95         45.09        72.38 o
  25  24  -7         25.06        111.37        77.90 o
  26  24  -7         16.60         24.26        77.06 o
  27  24  -7        109.75        193.09       125.08 o
  15  25  -7         28.00         55.94        74.56 o
  16  25  -7         59.52         19.43        59.47 o
  17  25  -7        140.66        115.41        78.20 o
  18  25  -7         39.92         32.53        67.45 o
  19  25  -7         62.18          6.30        56.87 o
  20  25  -7         56.29        173.32       100.38 o
  21  25  -7         23.29        -55.96        63.68 o
  22  25  -7          5.35        117.02        92.67 o
  23  25  -7          7.40        -68.05        68.05 o
  24  25  -7         60.01         75.53        67.82 o
  25  25  -7         10.47        -68.91        68.91 o
   0   0  -6      24984.48      28055.74       429.93 o
   2   0  -6      13549.39      15478.50       194.85 o
   4   0  -6       1175.48       1198.68        61.29 o
   6   0  -6       1620.40       2292.34       161.50 o
   8   0  -6        180.76        143.71        32.81 o
  10   0  -6        204.48        188.07        57.98 o
  18   0  -6       4644.80       4855.48       278.66 o
  20   0  -6        371.31        362.20        80.02 o
  22   0  -6       2207.23       2707.64       152.10 o
  24   0  -6        308.67        497.52        74.01 o
  26   0  -6        554.82        742.88        90.56 o
  28   0  -6        649.62        719.45        94.16 o
  30   0  -6         71.76        142.67        53.08 o
  32   0  -6        209.93        210.23        59.42 o
  34   0  -6        510.59        734.39       105.74 o
  36   0  -6        260.56        274.55        71.00 o
  38   0  -6        428.55        503.84        91.11 o
  40   0  -6        797.67        899.27       158.49 o
  42   0  -6        109.83         71.66        64.06 o
  44   0  -6         61.16         74.05        81.46 o
  46   0  -6        465.61        454.71       146.89 o
  48   0  -6         10.96         71.97        73.41 o
   0   1  -6       4523.95       4420.52       105.59 o
   1   1  -6        631.75        692.87        29.69 o
   2   1  -6       4652.44       5246.46        85.42 o
   3   1  -6       3498.03       3409.98        67.68 o
   4   1  -6       2016.69       1943.41        54.05 o
   5   1  -6       2553.33       2827.12        99.79 o
   6   1  -6        769.57        750.96        53.83 o
   7   1  -6       4134.96       4666.80       137.28 o
   8   1  -6       1814.07       1916.78       111.25 o
   9   1  -6        198.83        245.01        69.18 o
  10   1  -6       1143.22       1106.34       133.65 o
  11   1  -6       5238.30       5476.21       298.04 o
  16   1  -6        195.30        162.41        54.11 o
  17   1  -6       1830.31       1976.36       125.47 o
  18   1  -6       1609.63       1708.52        90.80 o
  19   1  -6       1074.75       1070.41        74.92 o
  20   1  -6        621.02        597.13        58.03 o
  21   1  -6        462.63        530.87        57.83 o
  22   1  -6        265.25        343.35        53.53 o
  23   1  -6       2477.06       2458.58       123.89 o
  24   1  -6         20.69         64.41        37.94 o
  25   1  -6        208.36        217.64        48.75 o
  26   1  -6        797.92        851.06        79.81 o
  27   1  -6       1722.74       1764.94       113.49 o
  28   1  -6        369.82        417.48        64.97 o
  29   1  -6         45.17         62.00        34.55 o
  30   1  -6        127.90        211.63        49.35 o
  31   1  -6        390.18        310.50        56.56 o
  32   1  -6         49.02         64.22        34.27 o
  33   1  -6        556.85        666.05        79.45 o
  34   1  -6          2.38         73.71        37.83 o
  35   1  -6        589.62        751.34        85.90 o
  36   1  -6          4.29         31.60        31.18 o
  37   1  -6        420.89        436.50        71.01 o
  38   1  -6         69.43         71.23        33.53 o
  39   1  -6         58.95         40.70        39.89 o
  40   1  -6         28.76         20.28        40.45 o
  41   1  -6         35.11         40.37        34.74 o
  42   1  -6        127.87        156.66        53.57 o
  43   1  -6        191.13        203.93        51.77 o
  44   1  -6         22.41         51.11        38.82 o
  45   1  -6        102.73        -20.04        82.75 o
  46   1  -6         37.11         -4.34        51.48 o
  47   1  -6         60.36         42.64        58.41 o
  48   1  -6         50.09        -38.54        71.12 o
   0   2  -6       4261.64       5253.59       114.20 o
   1   2  -6        186.51        207.64        16.64 o
   2   2  -6       2138.38       1888.16        48.02 o
   3   2  -6       2429.72       2639.89        50.97 o
   4   2  -6         23.21          4.53        18.20 o
   5   2  -6       1780.57       1843.20        98.67 o
   6   2  -6        226.83        237.78        38.02 o
   7   2  -6       2115.82       2381.62       122.21 o
   8   2  -6       2052.98       2434.26       181.46 o
   9   2  -6       3755.14       4071.10       243.08 o
  10   2  -6        685.44        536.92       101.24 o
  11   2  -6        267.99        352.91        85.19 o
  14   2  -6        278.83        294.68        40.35 o
  15   2  -6        377.45        386.09        39.69 o
  16   2  -6         99.20        132.13        27.92 o
  17   2  -6        325.49        336.26        41.51 o
  18   2  -6        799.50        844.35        63.41 o
  19   2  -6        235.89        236.32        40.47 o
  20   2  -6        762.72        862.81        70.70 o
  21   2  -6       1969.49       2132.70       112.92 o
  22   2  -6       3739.80       3779.96       148.36 o
  23   2  -6       1325.93       1398.72        96.96 o
  24   2  -6       1999.98       2339.78       122.10 o
  25   2  -6        712.12        791.85        74.72 o
  26   2  -6        113.45         85.67        34.24 o
  27   2  -6        124.20         86.69        35.60 o
  28   2  -6        292.30        370.77        56.99 o
  29   2  -6        209.29        195.76        46.94 o
  30   2  -6        242.47        299.05        52.63 o
  31   2  -6         12.74         30.65        37.73 o
  32   2  -6        171.61        206.97        49.24 o
  33   2  -6         85.70        197.47        49.28 o
  34   2  -6        123.82        134.18        45.01 o
  35   2  -6        213.14        285.11        59.37 o
  36   2  -6        249.00        315.79        61.57 o
  37   2  -6        215.98        311.15        67.68 o
  38   2  -6        223.62        317.01        67.25 o
  39   2  -6        100.70         92.23        42.52 o
  40   2  -6        217.51        352.25        72.99 o
  41   2  -6         16.55         91.12        43.63 o
  42   2  -6          8.14         16.29        38.53 o
  43   2  -6        152.38        140.23        50.30 o
  44   2  -6         61.33        -23.74        30.53 o
  45   2  -6         23.82         31.53        48.37 o
  46   2  -6        278.07        192.40        60.17 o
  47   2  -6         27.15         67.60        60.08 o
  48   2  -6         27.23         18.36        89.44 o
   0   3  -6        372.24        760.82        35.54 o
   1   3  -6       3557.90       3249.33        56.98 o
   2   3  -6         15.83         10.93         8.36 o
   3   3  -6         39.59         75.18        10.86 o
   4   3  -6        883.51        984.90        44.07 o
   5   3  -6       9530.76      10096.09       233.68 o
   6   3  -6       3026.37       3931.49       151.56 o
   7   3  -6       1237.82       1534.41       138.66 o
   8   3  -6        774.96        843.73       109.05 o
   9   3  -6        671.27        683.13        71.82 o
  10   3  -6        622.39        656.73        69.49 o
  11   3  -6        760.53        688.14        58.39 o
  12   3  -6        710.69        801.25        48.79 o
  13   3  -6        491.88        436.86        38.18 o
  14   3  -6       1258.11       1241.20        67.27 o
  15   3  -6        146.19        151.22        27.49 o
  16   3  -6       1082.63       1007.47        65.75 o
  17   3  -6       1036.44       1145.38        71.93 o
  18   3  -6        231.71        284.35        49.98 o
  19   3  -6        370.97        395.86        47.81 o
  20   3  -6        395.15        446.29        52.95 o
  21   3  -6        663.53        679.21        64.71 o
  22   3  -6          3.04         29.82        34.74 o
  23   3  -6        319.76        365.00        51.54 o
  24   3  -6        723.08        754.52        72.43 o
  25   3  -6        124.39        147.10        46.10 o
  26   3  -6        524.17        590.96        68.04 o
  27   3  -6         62.51        138.18        37.61 o
  28   3  -6        294.67        408.60        57.69 o
  29   3  -6         36.35         28.35        30.53 o
  30   3  -6        190.52        153.18        59.98 o
  31   3  -6        205.98        240.74        49.69 o
  32   3  -6         27.80         70.38        34.62 o
  33   3  -6        129.77        154.40        46.37 o
  34   3  -6        221.10        228.04        53.01 o
  35   3  -6         23.13         35.08        30.96 o
  36   3  -6        146.28        240.89        55.23 o
  37   3  -6          2.24        119.96        49.23 o
  38   3  -6         10.19         10.41        31.93 o
  39   3  -6          7.74          6.99        42.80 o
  40   3  -6        166.54        292.82        85.29 o
  41   3  -6        165.28        244.66        58.86 o
  42   3  -6         40.63        140.31        46.77 o
  43   3  -6         74.41         77.93        39.20 o
  44   3  -6          6.63          6.67        38.45 o
  45   3  -6        229.45        295.31        68.61 o
  46   3  -6          6.85          7.96        42.89 o
  47   3  -6        117.28        159.18        74.93 o
  48   3  -6         40.59        141.60        73.32 o
   0   4  -6       3530.79       3684.41        95.07 o
   1   4  -6       4528.42       4694.82        76.28 o
   2   4  -6        494.03        445.36        28.01 o
   3   4  -6       3732.48       4064.98        88.66 o
   4   4  -6       1007.69       1082.07        46.92 o
   5   4  -6        747.99        531.08        77.89 o
   6   4  -6        767.18        924.01       107.14 o
   7   4  -6        246.49        329.15        69.20 o
   8   4  -6       2478.82       2397.45       181.66 o
   9   4  -6       1193.40       1253.27       139.62 o
  10   4  -6        198.56        190.15        20.99 o
  11   4  -6        471.26        460.96        31.94 o
  12   4  -6        278.46        230.96        28.29 o
  13   4  -6        665.82        703.49        54.10 o
  14   4  -6        326.95        415.40        39.95 o
  15   4  -6       2137.41       2264.31        95.69 o
  16   4  -6         51.35         93.23        28.53 o
  17   4  -6        245.51        214.34        33.45 o
  18   4  -6        225.38        277.85        39.58 o
  19   4  -6          3.19         -1.60        22.26 o
  20   4  -6       1984.86       2132.07       106.56 o
  21   4  -6         98.56        125.85        33.21 o
  22   4  -6       1536.62       1584.99        97.84 o
  23   4  -6        508.03        603.29        65.02 o
  24   4  -6       1224.49       1250.07        91.32 o
  25   4  -6        353.03        364.14        53.64 o
  26   4  -6        646.46        645.81        68.34 o
  27   4  -6        396.80        381.72        54.84 o
  28   4  -6        250.60        237.19        46.58 o
  29   4  -6         69.95         36.26        50.18 o
  30   4  -6        288.91        429.53        64.33 o
  31   4  -6         19.72        -20.70        32.81 o
  32   4  -6        305.89        266.10        58.53 o
  33   4  -6        618.15        705.76        79.75 o
  34   4  -6         50.25         60.76        34.04 o
  35   4  -6         89.12        184.92        48.49 o
  36   4  -6        106.01        195.93        50.49 o
  37   4  -6        134.90        137.02        48.59 o
  38   4  -6        113.56        207.66        55.16 o
  39   4  -6        189.97        271.49        59.04 o
  40   4  -6         50.46         79.52        44.54 o
  41   4  -6         10.15         69.27        35.57 o
  42   4  -6         59.59         96.48        45.48 o
  43   4  -6         83.53         -5.10        36.30 o
  44   4  -6          1.30        -28.92        38.73 o
  45   4  -6         43.79        -13.24        37.69 o
  46   4  -6         78.86         30.01        52.93 o
  47   4  -6         29.19         44.47        52.91 o
  48   4  -6         36.99         79.17        69.62 o
   0   5  -6       7552.99       8170.15       173.55 o
   1   5  -6       1102.65       1253.21        41.69 o
   2   5  -6       1797.65       1693.36        50.15 o
   3   5  -6        697.45        737.23        42.09 o
   4   5  -6       1172.26       1136.13        53.78 o
   5   5  -6        268.77        339.50        66.01 o
   6   5  -6       1844.71       1961.52       152.84 o
   7   5  -6       1683.30       1682.18       149.88 o
   8   5  -6       1268.48       1445.48       141.65 o
   9   5  -6       1469.45       1404.98        80.46 o
  10   5  -6       3144.52       2776.40        78.46 o
  11   5  -6        288.64        289.08        30.06 o
  12   5  -6        160.04        160.36        26.60 o
  13   5  -6       2929.56       3209.18       105.77 o
  14   5  -6        379.59        453.43        43.29 o
  15   5  -6        367.39        339.18        39.73 o
  16   5  -6        377.17        537.44        49.96 o
  17   5  -6        987.72        953.79        66.65 o
  18   5  -6        308.04        322.45        59.06 o
  19   5  -6        188.95        242.68        39.04 o
  20   5  -6       2330.99       2398.47       114.29 o
  21   5  -6        386.66        395.39        53.02 o
  22   5  -6       1536.39       1549.53        96.01 o
  23   5  -6        132.16         59.06        29.47 o
  24   5  -6        648.88        737.68        87.35 o
  25   5  -6        432.64        581.42        67.01 o
  26   5  -6        359.13        488.29        64.53 o
  27   5  -6        843.17        831.54        79.64 o
  28   5  -6        270.23        166.10        42.26 o
  29   5  -6        180.82        287.19        52.83 o
  30   5  -6        127.57        151.13        62.16 o
  31   5  -6        447.72        403.07        63.45 o
  32   5  -6         78.27         98.57        38.54 o
  33   5  -6        383.40        373.33        61.21 o
  34   5  -6        218.43        135.34        46.46 o
  35   5  -6        188.93        225.16        56.28 o
  36   5  -6        273.07        276.57        59.69 o
  37   5  -6        114.00        112.92        39.81 o
  38   5  -6         19.83        -10.16        30.02 o
  39   5  -6         15.04        -34.85        34.85 o
  40   5  -6         89.60         76.99        39.44 o
  41   5  -6        230.92        152.29        49.17 o
  42   5  -6          7.27         -8.55        28.53 o
  43   5  -6         81.90         71.38        42.10 o
  44   5  -6          4.20         48.22        87.50 o
  45   5  -6        132.12         76.31        48.77 o
  46   5  -6         26.75         25.70        47.14 o
  47   5  -6         46.17        -20.43        95.81 o
  48   5  -6         75.35          0.76        64.02 o
   0   6  -6        747.52       1312.67       106.73 o
   1   6  -6       1709.70       2223.31        67.35 o
   2   6  -6        757.82        855.72        41.88 o
   3   6  -6        238.69        287.65        17.79 o
   4   6  -6        208.90        211.82        20.68 o
   5   6  -6        754.71        649.55        36.83 o
   6   6  -6        773.21        712.61        47.36 o
   7   6  -6        236.71        159.79        23.57 o
   8   6  -6        312.90        292.52        52.76 o
   9   6  -6         64.49         53.49        19.48 o
  10   6  -6        177.99        213.86        25.92 o
  11   6  -6        648.26        532.80        43.24 o
  12   6  -6         46.85         47.19        19.67 o
  13   6  -6        193.94        198.50        29.81 o
  14   6  -6        488.85        453.87        42.90 o
  15   6  -6        627.54        774.85        66.88 o
  16   6  -6        345.28        332.87        40.37 o
  17   6  -6        768.57        851.54        71.04 o
  18   6  -6       3277.70       4059.98       225.25 o
  19   6  -6       1537.66       1663.72        97.08 o
  20   6  -6        323.79        288.76        44.45 o
  21   6  -6       1951.77       1988.24       107.64 o
  22   6  -6        879.90       1118.85        85.73 o
  23   6  -6       1587.58       1544.39       101.02 o
  24   6  -6       2201.01       2197.97       120.62 o
  25   6  -6       2287.33       2427.73       128.51 o
  26   6  -6        483.44        578.87        68.59 o
  27   6  -6          5.23         81.73        36.97 o
  28   6  -6         49.23         87.89        35.62 o
  29   6  -6        213.28        152.74        42.15 o
  30   6  -6          2.90         25.65        30.46 o
  31   6  -6         62.59         86.56        39.11 o
  32   6  -6         51.80         30.61        40.06 o
  33   6  -6        191.91        202.94        45.40 o
  34   6  -6        252.25        251.36        50.50 o
  35   6  -6         10.00         69.32        36.68 o
  36   6  -6         32.90         98.28        43.34 o
  37   6  -6        261.28        338.54        61.81 o
  38   6  -6         21.62         20.20        34.47 o
  39   6  -6        134.40        172.04        48.63 o
  40   6  -6        252.15        307.41        66.19 o
  41   6  -6        181.34        174.82        50.94 o
  42   6  -6          6.08         43.85        48.98 o
  43   6  -6         97.44         69.31        46.39 o
  44   6  -6         27.60         39.28        49.97 o
  45   6  -6          2.22         62.97        50.13 o
  46   6  -6         53.69         34.91        48.25 o
  47   6  -6        107.76        163.88       105.85 o
   0   7  -6       1592.20       1644.46        86.14 o
   1   7  -6         14.61         11.97        13.80 o
   2   7  -6        249.65        290.89        20.30 o
   3   7  -6        853.71        968.37        34.24 o
   4   7  -6        850.46        783.81        72.09 o
   5   7  -6         71.58         66.30        18.53 o
   6   7  -6        156.61        104.73        41.61 o
   7   7  -6        243.50        178.27        39.06 o
   8   7  -6        639.48        770.36        61.86 o
   9   7  -6        185.80        214.49        34.62 o
  10   7  -6        411.78        455.56        58.33 o
  11   7  -6        855.56        933.95        60.19 o
  12   7  -6        350.62        347.06        44.60 o
  13   7  -6        730.37        794.90        58.67 o
  14   7  -6         17.10          2.97        25.64 o
  15   7  -6         30.48         58.06        27.91 o
  16   7  -6        127.13         95.09        26.06 o
  17   7  -6       1420.07       1508.75        88.05 o
  18   7  -6        620.88        614.84        59.94 o
  19   7  -6        579.49        588.25        60.55 o
  20   7  -6       1962.53       1996.43       107.49 o
  21   7  -6        895.30        979.64        78.54 o
  22   7  -6       1020.99       1000.66        79.55 o
  23   7  -6        151.95        187.86        39.12 o
  24   7  -6       1274.48       1229.46        91.80 o
  25   7  -6        843.26        984.12        84.69 o
  26   7  -6        777.07        722.84        73.35 o
  27   7  -6        292.54        278.19        76.08 o
  28   7  -6        236.50        189.46        51.03 o
  29   7  -6        191.06        208.91        47.99 o
  30   7  -6        402.88        375.19        56.87 o
  31   7  -6        391.11        363.86        59.61 o
  32   7  -6        241.97        256.00        51.19 o
  33   7  -6         31.94         91.00        38.05 o
  34   7  -6        144.42         80.87        30.97 o
  35   7  -6         79.78         71.50        34.26 o
  36   7  -6         34.29         65.44        35.22 o
  37   7  -6         43.86         16.08        47.56 o
  38   7  -6        134.22        144.74        47.68 o
  39   7  -6        154.23        125.92        44.24 o
  40   7  -6         46.85        144.41        49.02 o
  41   7  -6        117.38         22.80        46.81 o
  42   7  -6         25.05         45.43        44.48 o
  43   7  -6         12.73         59.02        50.15 o
  44   7  -6         12.20        -34.80        43.68 o
  45   7  -6         76.10         43.50        45.90 o
  46   7  -6         24.17         10.84        47.79 o
  47   7  -6         30.03         85.39        59.35 o
   0   8  -6       1185.38       1174.37        75.01 o
   1   8  -6        457.34        561.12        37.30 o
   2   8  -6       1523.83       1557.07        48.20 o
   3   8  -6        675.15        694.31        31.93 o
   4   8  -6        744.25        750.87        46.22 o
   5   8  -6          6.58         13.96         8.19 o
   6   8  -6       2390.14       2479.11       182.17 o
   7   8  -6        550.77        521.23        85.47 o
   8   8  -6       1071.28        983.95       120.98 o
   9   8  -6         16.62         39.53        26.34 o
  10   8  -6        463.80        483.77        70.56 o
  11   8  -6        397.42        350.49        45.97 o
  12   8  -6        104.84         88.69        26.91 o
  13   8  -6       1720.75       1576.10        83.80 o
  14   8  -6        670.36        704.20        57.96 o
  15   8  -6         22.03         26.49        22.50 o
  16   8  -6        493.45        478.02        52.89 o
  17   8  -6       1506.34       1321.32        84.08 o
  18   8  -6        588.63        612.13        60.74 o
  19   8  -6       2426.65       2464.66       117.43 o
  20   8  -6        120.82        125.94        37.09 o
  21   8  -6       1460.21       1484.82        95.97 o
  22   8  -6       1064.02       1151.04        87.24 o
  23   8  -6       2371.13       2543.17       147.02 o
  24   8  -6        343.86        416.23        55.68 o
  25   8  -6        193.53        148.37        43.20 o
  26   8  -6        101.55         -1.68        26.09 o
  27   8  -6         63.10         59.05        31.62 o
  28   8  -6        460.32        454.13        62.67 o
  29   8  -6         55.19        110.34        48.40 o
  30   8  -6        402.91        341.77        68.86 o
  31   8  -6         36.02        -27.47        35.61 o
  32   8  -6        122.48         91.80        36.22 o
  33   8  -6         15.65         18.56        32.08 o
  34   8  -6         91.76         39.00        33.12 o
  35   8  -6         49.71         42.70        33.41 o
  36   8  -6        230.33        170.11        44.69 o
  37   8  -6        152.55         72.71        39.33 o
  38   8  -6         18.23        -33.04        50.07 o
  39   8  -6         20.93         -8.16        51.34 o
  40   8  -6         33.04        150.26        46.81 o
  41   8  -6        252.22        237.42        56.60 o
  42   8  -6        141.03        163.14        70.22 o
  43   8  -6        117.53         30.86        44.51 o
  44   8  -6        215.75        229.41        82.76 o
  45   8  -6         12.57        -19.21        90.30 o
  46   8  -6         42.97         87.26        53.80 o
  47   8  -6        180.49         84.47        62.31 o
   0   9  -6       1190.89       1156.09        75.25 o
   1   9  -6        524.75        604.43        32.69 o
   2   9  -6       1553.42       1528.17        49.91 o
   3   9  -6        658.14        635.97        36.23 o
   4   9  -6         57.39        105.81        28.51 o
   5   9  -6        200.05        239.60        24.58 o
   6   9  -6        201.52        267.84        31.44 o
   7   9  -6        210.29        163.34        23.73 o
  10   9  -6       1067.95       1185.46       115.12 o
  11   9  -6       2502.13       2579.22       167.64 o
  12   9  -6        904.56        970.00        80.12 o
  13   9  -6       1015.00        988.72        70.32 o
  14   9  -6       1535.72       1367.65        81.30 o
  15   9  -6        286.94        287.91        42.96 o
  16   9  -6        261.49        248.11        40.17 o
  17   9  -6       1952.94       1729.03        99.13 o
  18   9  -6        587.56        558.88        62.20 o
  19   9  -6       4199.81       3990.78       151.65 o
  20   9  -6        442.75        459.71        58.26 o
  21   9  -6       1088.92       1336.24       110.11 o
  22   9  -6        417.80        479.26        61.15 o
  23   9  -6        360.28        351.74        51.72 o
  24   9  -6        458.77        469.78        59.76 o
  25   9  -6        450.48        407.62        57.01 o
  26   9  -6       1492.13       1457.65       116.03 o
  27   9  -6        128.12        399.07        59.12 o
  28   9  -6        373.82        382.96        56.54 o
  29   9  -6        324.69        287.16        51.96 o
  30   9  -6         27.99         55.07        34.54 o
  31   9  -6        231.51        224.08        48.53 o
  32   9  -6         41.62        101.20        39.28 o
  33   9  -6        104.42        180.07        41.93 o
  34   9  -6        229.93        284.82        54.34 o
  35   9  -6        466.27        440.07        67.65 o
  36   9  -6          3.95         24.26        33.56 o
  37   9  -6         28.48         39.75        35.50 o
  38   9  -6        183.20        119.63        43.12 o
  39   9  -6         54.87         62.57        40.96 o
  40   9  -6         45.29         54.51        47.28 o
  41   9  -6        191.59         86.90        55.12 o
  42   9  -6         50.34         34.40        38.43 o
  43   9  -6         67.35          3.88        38.38 o
  44   9  -6        216.83        165.47        70.15 o
  45   9  -6         14.83         43.71        44.81 o
  46   9  -6         12.79         54.53        82.53 o
  47   9  -6          5.51          0.23        50.78 o
   0  10  -6       2955.59       2779.88        89.15 o
   1  10  -6        289.08        320.17        25.48 o
   2  10  -6        260.58        287.97        27.04 o
   3  10  -6       1995.30       1980.49        65.50 o
   4  10  -6        121.88        147.10        24.26 o
   5  10  -6        589.75        574.88        42.41 o
   6  10  -6        815.70        779.59        64.44 o
   7  10  -6        556.54        542.73        52.88 o
   8  10  -6         27.39         12.67        13.46 o
  11  10  -6         24.55         -5.62        40.32 o
  12  10  -6        302.72        346.48        74.17 o
  13  10  -6        235.58        287.84        48.01 o
  14  10  -6        886.77        910.39        69.56 o
  15  10  -6       4065.17       3908.11       141.30 o
  16  10  -6        494.11        393.91        50.55 o
  17  10  -6       1327.63       1201.45        84.39 o
  18  10  -6        964.92        941.49        76.33 o
  19  10  -6         34.30         12.05        24.87 o
  20  10  -6        298.43        297.72        44.26 o
  21  10  -6        469.04        515.83        59.22 o
  22  10  -6        791.98        710.80        70.83 o
  23  10  -6        447.65        520.01        62.72 o
  24  10  -6        527.64        494.14        61.04 o
  25  10  -6        207.35        215.79        42.82 o
  26  10  -6         12.10         -9.37        27.92 o
  27  10  -6        137.26        129.75        46.15 o
  28  10  -6        520.71        473.75        63.72 o
  29  10  -6        217.24        215.74        46.50 o
  30  10  -6        389.51        390.71        61.02 o
  31  10  -6        122.59        110.52        41.66 o
  32  10  -6        283.79        205.68        48.11 o
  33  10  -6          9.68         24.22        31.04 o
  34  10  -6         11.37        -34.38        34.38 o
  35  10  -6          4.36        -12.01        33.41 o
  36  10  -6         23.65         50.32        58.89 o
  37  10  -6          3.37         19.13        30.74 o
  38  10  -6        111.29        121.02        45.25 o
  39  10  -6        139.44        140.73        77.20 o
  40  10  -6          9.50         27.40        35.06 o
  41  10  -6        226.78        160.64        69.69 o
  42  10  -6        153.25         86.43        49.04 o
  43  10  -6         81.24        108.33        58.22 o
  44  10  -6         19.86         14.74        43.98 o
  45  10  -6         48.53          3.23        42.76 o
  46  10  -6        112.78         83.70        58.00 o
   0  11  -6        348.57        385.13        35.14 o
   1  11  -6        151.81        190.27        19.86 o
   2  11  -6        687.35        743.70        41.66 o
   3  11  -6        558.55        656.96        43.68 o
   4  11  -6        187.04        265.30        37.17 o
   5  11  -6        974.49       1099.83        60.12 o
   6  11  -6       1648.95       1619.24       105.84 o
   7  11  -6       1032.10        993.98        82.01 o
   8  11  -6         18.72        -21.12        21.12 o
   9  11  -6        926.91        816.28        71.45 o
  12  11  -6       2588.32       2651.01       204.34 o
  13  11  -6        248.58        205.66        60.83 o
  14  11  -6        107.66        121.47        35.31 o
  15  11  -6       1782.04       1826.82       101.56 o
  16  11  -6          8.14        -28.19        28.19 o
  17  11  -6          8.68         19.49        23.81 o
  18  11  -6          5.53          1.95        27.79 o
  19  11  -6         50.93         36.26        27.37 o
  20  11  -6        191.50        181.37        39.99 o
  21  11  -6        196.51        152.59        31.82 o
  22  11  -6        230.99        193.51        38.38 o
  23  11  -6        348.77        265.91        45.08 o
  24  11  -6        386.61        356.02        55.10 o
  25  11  -6        142.30        153.37        35.08 o
  26  11  -6        164.59        122.23        34.74 o
  27  11  -6         34.03         16.79        24.52 o
  28  11  -6          2.72        -32.32        32.32 o
  29  11  -6         44.06        -31.40        31.40 o
  30  11  -6          9.64         -0.02        28.73 o
  31  11  -6        163.24        153.12        47.38 o
  32  11  -6        174.93        293.59        56.12 o
  33  11  -6        273.10        321.20        59.28 o
  34  11  -6         48.11          2.16        29.35 o
  35  11  -6        442.55        398.08        64.93 o
  36  11  -6        105.26         66.44        40.78 o
  37  11  -6        119.81        151.92        41.99 o
  38  11  -6         13.71         37.36        40.62 o
  39  11  -6         15.26         19.44        33.19 o
  40  11  -6         74.49         49.93        46.38 o
  41  11  -6          6.04          4.50        34.48 o
  42  11  -6        149.25         75.83        55.68 o
  43  11  -6        204.76        165.26        69.18 o
  44  11  -6         25.35        -30.42        57.06 o
  45  11  -6         40.11         13.14        38.73 o
  46  11  -6          8.82          0.23        32.01 o
   0  12  -6       5980.86       6304.53       168.09 o
   1  12  -6        168.18        232.03        50.95 o
   2  12  -6        361.51        348.94        29.16 o
   3  12  -6        110.34        168.90        28.04 o
   4  12  -6         18.42         47.42        37.73 o
   5  12  -6       1373.13       1458.19       126.55 o
   6  12  -6        992.08       1124.33        95.82 o
   7  12  -6        685.54        586.42        69.40 o
   8  12  -6       4276.38       4087.75       177.65 o
   9  12  -6       1609.56       1760.31       115.84 o
  12  12  -6       3060.41       3416.66       241.50 o
  13  12  -6        485.98        585.18       106.95 o
  14  12  -6        298.08        330.72        78.63 o
  15  12  -6         17.50         69.03        36.33 o
  16  12  -6        610.91        662.81        63.88 o
  17  12  -6        391.29        432.07        52.52 o
  18  12  -6          2.36          6.76        25.80 o
  19  12  -6        703.09        762.36        70.10 o
  20  12  -6         42.88         34.88        27.52 o
  21  12  -6         60.96          2.28        26.88 o
  22  12  -6        165.66        158.24        35.04 o
  23  12  -6          1.87        -19.29        28.23 o
  24  12  -6        155.31        131.30        35.86 o
  25  12  -6         83.36         69.05        35.55 o
  26  12  -6        257.69        193.55        39.72 o
  27  12  -6        273.32        285.72        51.75 o
  28  12  -6         64.67         42.59        29.03 o
  29  12  -6         41.60         26.81        27.72 o
  30  12  -6         65.21         36.82        32.61 o
  31  12  -6        141.32        159.11        39.57 o
  32  12  -6        325.81        339.91        58.70 o
  33  12  -6        273.66        301.52        56.48 o
  34  12  -6         48.53         91.63        37.62 o
  35  12  -6        140.39         33.86        35.72 o
  36  12  -6          7.18         34.02        69.35 o
  37  12  -6        166.49        137.23        53.98 o
  38  12  -6        132.45         93.14        51.36 o
  39  12  -6        516.67        466.26        91.75 o
  40  12  -6        102.67        122.26        53.99 o
  41  12  -6        425.32        244.80        70.96 o
  42  12  -6          9.33         -0.03        38.38 o
  43  12  -6         18.09         19.83        43.10 o
  44  12  -6        396.86        326.52        78.89 o
  45  12  -6         54.64         41.40        52.01 o
  46  12  -6         33.60          9.11        51.42 o
   0  13  -6       2040.50       2100.56        99.91 o
   1  13  -6        360.56        333.46        29.53 o
   2  13  -6        504.95        483.69        34.17 o
   3  13  -6        847.49        956.59        54.10 o
   4  13  -6        191.33        128.95        25.46 o
   5  13  -6       2460.52       2379.02       152.25 o
   6  13  -6        452.98        455.46        66.45 o
   7  13  -6       1092.02       1174.97       107.48 o
   8  13  -6       1827.07       1907.99       134.58 o
   9  13  -6       1124.26       1081.90        99.11 o
  10  13  -6       1303.30       1350.11       110.71 o
  13  13  -6        338.72        300.25        89.27 o
  14  13  -6        165.04         98.95        65.09 o
  15  13  -6        346.96        292.17        80.34 o
  16  13  -6        279.11        238.88        52.78 o
  17  13  -6         63.55         66.51        34.96 o
  18  13  -6         86.49         58.03        30.93 o
  19  13  -6        439.59        444.49        55.87 o
  20  13  -6         66.07         13.45        24.40 o
  21  13  -6         96.64         76.93        27.10 o
  22  13  -6        241.02        214.35        42.19 o
  23  13  -6        308.37        280.48        47.88 o
  24  13  -6        597.37        432.12        63.29 o
  25  13  -6        115.66         96.00        45.98 o
  26  13  -6        148.45        146.74        40.46 o
  27  13  -6        144.85        170.84        42.80 o
  28  13  -6        203.76        303.62        53.31 o
  29  13  -6         85.51         64.56        37.69 o
  30  13  -6         40.02        -30.92        30.92 o
  31  13  -6        127.09        105.21        46.26 o
  32  13  -6        170.56        107.93        39.62 o
  33  13  -6         88.84         -1.93        38.40 o
  34  13  -6         44.41         30.46        49.53 o
  35  13  -6         29.76         38.14        35.75 o
  36  13  -6        389.15        554.95        97.97 o
  37  13  -6        164.12        140.43        98.35 o
  38  13  -6        257.50        153.57        62.16 o
  39  13  -6         59.53         73.49        81.90 o
  40  13  -6        191.61        195.12        70.09 o
  41  13  -6        154.53         13.72        41.39 o
  42  13  -6         84.02         76.12        54.93 o
  43  13  -6        110.87         53.63        72.44 o
  44  13  -6          1.30        -31.67        42.39 o
  45  13  -6         53.37         53.54        68.91 o
   0  14  -6       2807.22       2726.31       115.29 o
   1  14  -6        339.40        342.57        30.09 o
   2  14  -6        777.13        816.30        44.90 o
   3  14  -6       1497.84       1695.55       100.44 o
   4  14  -6       1654.01       1640.26        74.26 o
   5  14  -6       1048.62       1064.61       111.75 o
   6  14  -6       1196.67       1250.43       119.76 o
   7  14  -6        139.45         68.69        34.75 o
   8  14  -6        783.92        849.94        96.52 o
   9  14  -6        819.73       1019.09       105.74 o
  10  14  -6        474.76        455.28        72.11 o
  11  14  -6        976.27        869.45        95.07 o
  14  14  -6        367.70        317.47        96.48 o
  15  14  -6        344.73        332.12        92.30 o
  16  14  -6        121.93        121.80        67.83 o
  17  14  -6        166.62        114.89        69.04 o
  18  14  -6          9.15         10.83        48.88 o
  19  14  -6         47.71         -2.54        25.50 o
  20  14  -6        418.40        353.68        51.95 o
  21  14  -6         39.18        -20.14        26.41 o
  22  14  -6        767.50        701.30        71.53 o
  23  14  -6        103.01         63.59        32.69 o
  24  14  -6         14.66         26.54        26.83 o
  25  14  -6        151.26         89.59        33.97 o
  26  14  -6         59.53         31.89        31.38 o
  27  14  -6         31.33         43.83        32.39 o
  28  14  -6         47.14         42.71        38.80 o
  29  14  -6        351.14        365.65        62.09 o
  30  14  -6         42.38         29.89        28.44 o
  31  14  -6         35.60         32.18        32.03 o
  32  14  -6         93.41        116.28        45.39 o
  33  14  -6        176.59        132.86        40.22 o
  34  14  -6         53.70        -39.63        39.63 o
  35  14  -6         30.54        -21.90       106.01 o
  36  14  -6        442.04        464.25       133.52 o
  37  14  -6        120.50        212.21        65.10 o
  38  14  -6        271.91        197.88        70.49 o
  39  14  -6         42.59         18.35        39.81 o
  40  14  -6         32.60         48.19        56.76 o
  41  14  -6        182.73         81.54        58.38 o
  42  14  -6         38.26         19.81        43.88 o
  43  14  -6         46.05         42.56        37.83 o
  44  14  -6         58.65         23.34        37.38 o
  45  14  -6        150.32        194.00        79.98 o
   0  15  -6       1806.41       1584.65        89.51 o
   1  15  -6       3423.97       3398.65        91.63 o
   2  15  -6        245.01        234.35        30.03 o
   3  15  -6       1422.75       1478.81        92.73 o
   4  15  -6        513.31        443.67        67.07 o
   5  15  -6         84.78        150.70        43.43 o
   6  15  -6        787.67        890.10        79.29 o
   7  15  -6          2.40          1.86        35.25 o
   8  15  -6        255.75        193.90        57.37 o
   9  15  -6        323.59        337.17        68.71 o
  10  15  -6         51.70         42.24        31.33 o
  11  15  -6         83.32         93.22        38.12 o
  14  15  -6         80.76         70.99        62.12 o
  15  15  -6         82.26         45.78        52.99 o
  16  15  -6         13.10         88.78        67.19 o
  17  15  -6         64.49          4.82        46.23 o
  18  15  -6        262.88        335.72        96.53 o
  19  15  -6        354.36        329.59       126.66 o
  20  15  -6         19.34        -38.19        38.19 o
  21  15  -6         26.91          5.18        25.92 o
  22  15  -6         98.20         20.46        30.83 o
  23  15  -6        228.62        176.54        72.05 o
  24  15  -6        244.06        256.86        53.85 o
  25  15  -6         89.91        101.34        32.78 o
  26  15  -6        373.98        395.03        61.75 o
  27  15  -6         39.83        -18.27        33.99 o
  28  15  -6        108.86        108.58        38.68 o
  29  15  -6        142.11         84.94        37.05 o
  30  15  -6          5.26        -44.63        56.90 o
  31  15  -6         27.30          8.34        40.42 o
  32  15  -6         32.89         48.77        40.28 o
  33  15  -6         90.48         94.27        46.35 o
  34  15  -6         66.53        101.42        51.17 o
  35  15  -6        346.41        361.09        98.42 o
  36  15  -6        554.53        645.99       102.22 o
  37  15  -6         68.12        122.13        57.86 o
  38  15  -6        145.60         66.28        80.13 o
  39  15  -6          9.37        -46.70        46.70 o
  40  15  -6         23.86        -13.32        37.43 o
  41  15  -6         29.65         -0.03        39.50 o
  42  15  -6        138.08         76.31        51.63 o
  43  15  -6        150.14         73.00        54.85 o
  44  15  -6         53.43         26.29        40.03 o
   0  16  -6        455.06        496.89        87.06 o
   1  16  -6        644.23        597.11        66.74 o
   2  16  -6        532.17        708.13        74.35 o
   3  16  -6        311.48        450.22        86.77 o
   4  16  -6       1148.43       1144.83        92.54 o
   5  16  -6         80.72        103.70        37.05 o
   6  16  -6        873.95        863.90       136.20 o
   7  16  -6        165.91        103.24        31.65 o
   8  16  -6        102.58         71.57        37.97 o
   9  16  -6         19.11         17.12        40.82 o
  10  16  -6        113.17         84.88        41.76 o
  11  16  -6         46.09         12.89        29.57 o
  12  16  -6         30.75         70.09        39.26 o
  15  16  -6        127.14        162.03        83.00 o
  16  16  -6        220.61        212.98        85.27 o
  17  16  -6         79.31        112.28        67.91 o
  18  16  -6        317.25        326.91       102.21 o
  19  16  -6        128.94        189.63        85.69 o
  20  16  -6        221.21        198.22        91.23 o
  21  16  -6        292.84        316.72        73.60 o
  22  16  -6        491.48        500.33        81.56 o
  23  16  -6         13.30        -16.50        33.47 o
  24  16  -6        162.41        129.85        40.88 o
  25  16  -6          0.33        -40.30        46.37 o
  26  16  -6         90.27         63.15        32.38 o
  27  16  -6         79.60         12.04        27.84 o
  28  16  -6         91.76         55.08        29.04 o
  29  16  -6         42.06         -4.10        30.20 o
  30  16  -6        393.51        428.61        65.17 o
  31  16  -6         13.58        -41.80        41.80 o
  32  16  -6        186.65        131.61        53.06 o
  33  16  -6        343.06        399.11        84.89 o
  34  16  -6         35.13        -39.48        39.48 o
  35  16  -6         16.22         18.53        45.89 o
  36  16  -6        177.39        152.48        65.15 o
  37  16  -6         13.50         -8.62        47.49 o
  38  16  -6        255.74        106.26        52.04 o
  39  16  -6        225.80        184.11        63.19 o
  40  16  -6        143.22        152.87        65.27 o
  41  16  -6         26.83          9.05        44.76 o
   0  17  -6        414.80        387.08        77.55 o
   1  17  -6        146.58        188.74        45.70 o
   2  17  -6        574.16        704.03        77.53 o
   3  17  -6        120.23        141.21        42.72 o
   4  17  -6         71.33        102.28        35.03 o
   5  17  -6        527.40        591.38        73.81 o
   6  17  -6        430.16        421.75        64.44 o
   7  17  -6         84.44         50.29        28.47 o
   8  17  -6         39.50         58.32        33.21 o
   9  17  -6        423.35        393.90        62.61 o
  10  17  -6         14.93          6.79        36.72 o
  11  17  -6         29.31         11.20        31.20 o
  12  17  -6        110.20         83.25        36.19 o
  15  17  -6        123.29         91.41        65.67 o
  16  17  -6        283.00        519.14       128.78 o
  17  17  -6        298.88        357.23       109.82 o
  18  17  -6        358.45        297.57        94.03 o
  19  17  -6        335.15         89.07        53.61 o
  20  17  -6        125.95         81.66        71.47 o
  21  17  -6        114.16        205.54        90.39 o
  22  17  -6        158.03        162.45        85.86 o
  23  17  -6          6.64         11.05        46.56 o
  24  17  -6        157.11        105.98        42.10 o
  25  17  -6         93.70         64.85        28.65 o
  26  17  -6         78.91         42.34        30.50 o
  27  17  -6         27.06        -30.04        30.04 o
  28  17  -6        172.78        126.33        37.16 o
  29  17  -6         71.07         62.88        38.97 o
  30  17  -6        482.69        323.57       148.49 o
  31  17  -6         36.03         -5.23        30.12 o
  32  17  -6         36.52        -37.37        39.89 o
  33  17  -6        175.82        142.14        54.77 o
  34  17  -6         49.54         33.62        37.29 o
  35  17  -6        162.98         57.75        50.35 o
   0  18  -6        524.37        630.29       110.65 o
   1  18  -6        226.42        228.91        49.81 o
   2  18  -6         55.05        101.90        68.47 o
   3  18  -6        162.84        158.99        42.61 o
   4  18  -6        120.23        181.02        54.74 o
   5  18  -6         91.74         90.56        33.52 o
   6  18  -6        309.30        261.34        52.25 o
   7  18  -6         11.00          7.32        41.05 o
   8  18  -6        832.00        879.28        92.62 o
   9  18  -6        202.09        264.24        56.97 o
  10  18  -6        344.71        416.98        64.72 o
  11  18  -6         27.80         43.62        40.96 o
  12  18  -6         18.21          6.54        33.37 o
  15  18  -6         97.14         58.38        58.62 o
  16  18  -6        166.49        178.42        88.42 o
  17  18  -6        166.40        153.16        89.08 o
  18  18  -6        190.35        124.66        68.84 o
  19  18  -6        111.36         52.36        54.28 o
  20  18  -6        192.58        133.76        74.55 o
  21  18  -6         56.46          0.92        60.63 o
  22  18  -6        344.95        291.95       108.35 o
  23  18  -6         29.85        -49.74        57.31 o
  24  18  -6        195.24         89.93        56.06 o
  25  18  -6         25.89        104.16        76.42 o
  26  18  -6         50.40        144.70        86.92 o
   0  19  -6        272.40        477.23       104.68 o
   1  19  -6        150.82        207.01        87.71 o
   2  19  -6         79.44         90.11        49.80 o
   3  19  -6         43.51         98.05        39.95 o
   4  19  -6         36.03         78.01        36.35 o
   5  19  -6        446.23        533.77        75.36 o
   6  19  -6        251.46        146.75        94.53 o
   7  19  -6        153.12        149.30        42.99 o
   8  19  -6         37.81        -19.53        36.62 o
   9  19  -6        374.88        440.15       124.51 o
  10  19  -6         10.30         44.98        28.40 o
  11  19  -6         45.29          0.64        25.83 o
  12  19  -6         60.25         10.69        26.39 o
  13  19  -6        226.06        225.52        93.43 o
  16  19  -6          7.11         -0.23        51.15 o
  17  19  -6        479.77        486.39       141.36 o
  18  19  -6          6.15        229.99        92.11 o
  19  19  -6        227.78        202.76       101.70 o
  20  19  -6        205.67        173.05        83.12 o
  21  19  -6        224.57        173.25        88.37 o
  22  19  -6         14.01        -16.71        42.35 o
  23  19  -6        136.57         27.62        59.41 o
  24  19  -6          4.10         67.18        69.96 o
   0  20  -6        865.73       1354.22       170.54 o
   1  20  -6         21.47         96.99        54.53 o
   2  20  -6         58.65         32.89        30.57 o
   3  20  -6          7.54         27.96        31.92 o
   4  20  -6        167.59        109.78        42.96 o
   5  20  -6         41.25         -2.13        29.22 o
   6  20  -6        421.31        464.05        76.97 o
   7  20  -6         44.35         37.74        30.98 o
   8  20  -6        257.82        229.68        59.66 o
   9  20  -6        282.40        476.33        74.58 o
  10  20  -6        341.09        315.46        83.38 o
  11  20  -6         18.99        103.67        61.28 o
  12  20  -6          4.09         29.92        50.35 o
  13  20  -6         96.44         77.55        65.83 o
  14  20  -6        102.84        133.71        72.83 o
  15  20  -6         35.54         41.72        62.73 o
  16  20  -6        182.20        221.68       111.89 o
  17  20  -6        185.74        251.03        97.80 o
  18  20  -6         18.84         45.74        57.77 o
  19  20  -6        155.62         50.29        69.51 o
  20  20  -6        339.75        163.03        92.27 o
  21  20  -6        128.24        135.14        84.44 o
  22  20  -6        168.31        128.55        84.46 o
   0  21  -6         61.34        265.96        88.04 o
   1  21  -6        241.74        468.45        75.56 o
   2  21  -6         13.83         54.53        98.21 o
   3  21  -6          6.15          2.55        35.81 o
   4  21  -6         74.16         47.75        40.80 o
   5  21  -6        133.42        129.83        80.23 o
   6  21  -6         59.52         70.73        33.50 o
   7  21  -6         49.64         20.69        38.13 o
   8  21  -6         54.03         66.83        42.37 o
   9  21  -6         91.87        140.19        74.26 o
  10  21  -6        168.83        180.02        77.07 o
  11  21  -6         42.41        134.03        79.26 o
  12  21  -6         95.64         50.24        64.96 o
  13  21  -6         83.33         50.61        60.19 o
  14  21  -6        247.93        256.22        94.06 o
  15  21  -6         15.55         21.69        49.79 o
  16  21  -6          1.36        -17.87        31.59 o
  17  21  -6         71.59         67.73        64.79 o
  18  21  -6         98.62        117.24        50.43 o
  19  21  -6        123.87         41.98        65.72 o
  20  21  -6         49.10        -18.37        56.16 o
   0  22  -6         64.89        127.66        65.71 o
   1  22  -6         11.09         33.89        66.78 o
   2  22  -6        120.03        235.00        60.12 o
   3  22  -6         15.11         31.70       113.19 o
   4  22  -6         32.09         28.98        43.51 o
   5  22  -6         12.04        -17.98        57.48 o
   6  22  -6         25.94        -54.09        54.09 o
   7  22  -6        128.85         25.87        54.18 o
   8  22  -6         18.11         59.91        69.28 o
   9  22  -6        154.03          3.97        47.02 o
  10  22  -6         91.11         83.46        61.06 o
  11  22  -6        252.04        407.85       112.95 o
  12  22  -6         79.51         87.39        73.42 o
  13  22  -6         65.34        -28.17        52.29 o
  14  22  -6         19.57        126.94        69.67 o
  15  22  -6        196.72        260.38        98.47 o
  16  22  -6         25.26         73.03        69.01 o
  17  22  -6         74.19        100.01        58.96 o
  18  22  -6         83.34        185.21        69.46 o
  19  22  -6        101.82        156.27        88.52 o
  20  22  -6         30.31         95.29       104.80 o
  21  22  -6         43.85         40.08        60.42 o
  22  22  -6         28.28        -75.07        75.07 o
   0  23  -6        221.61        188.46        78.40 o
   1  23  -6         40.42         69.83        42.73 o
   2  23  -6        153.68        156.41        50.20 o
   3  23  -6         96.95        283.32        96.43 o
   4  23  -6         46.61        105.85        58.11 o
   5  23  -6        226.77        172.60        79.06 o
   6  23  -6        148.65         64.38        52.12 o
   7  23  -6        125.87        125.84        60.68 o
   8  23  -6        202.42        164.94        77.75 o
   9  23  -6         49.60         46.75        46.48 o
  10  23  -6         32.20         14.95        54.26 o
  11  23  -6        369.29        432.25       115.69 o
  12  23  -6         54.56         51.91        60.18 o
  13  23  -6         25.42          4.16        46.97 o
  14  23  -6          3.29          3.84        50.94 o
  15  23  -6         56.28         61.66        72.50 o
  16  23  -6          3.66        -10.81       125.19 o
  17  23  -6          8.07         16.89        51.78 o
  18  23  -6         15.17         93.54        70.65 o
  19  23  -6         28.98          0.23        72.40 o
  20  23  -6          3.79         67.90        67.53 o
  21  23  -6        118.78        246.87       110.89 o
  22  23  -6        119.53         83.64       104.83 o
  23  23  -6        178.30        213.78       117.14 o
  24  23  -6          2.71         74.49        72.51 o
  25  23  -6         32.71         42.16        90.47 o
  26  23  -6         75.16        129.50       108.69 o
   1  24  -6        140.76        183.99        79.96 o
   2  24  -6        193.61        253.85        92.97 o
   3  24  -6        109.76        163.01        68.49 o
   4  24  -6        129.48        178.20        76.83 o
   5  24  -6         43.34        176.79        76.78 o
   6  24  -6         46.55         57.84        53.71 o
   7  24  -6         71.57         19.98        49.16 o
   8  24  -6         55.48         22.34        41.45 o
   9  24  -6         24.26          0.59        52.01 o
  10  24  -6          8.06         -0.20        45.83 o
  11  24  -6         91.93         69.02        67.42 o
  12  24  -6        192.81        218.86        93.30 o
  13  24  -6         27.80         85.07        78.43 o
  14  24  -6         36.33        152.55        92.53 o
  15  24  -6         10.08        -33.51        57.35 o
  16  24  -6        171.24        129.05        91.50 o
  17  24  -6          0.27        -77.48        77.48 o
  18  24  -6        100.50         72.62        82.29 o
  19  24  -6        235.41        213.06        96.02 o
  20  24  -6         62.21         32.02        71.01 o
  21  24  -6         29.84         33.46        85.23 o
  22  24  -6          9.04         70.16        70.78 o
  23  24  -6         11.35          0.26        65.77 o
  24  24  -6         16.09         97.01        82.50 o
  25  24  -6          2.21         52.53        81.54 o
  26  24  -6         21.79        -65.22        65.22 o
  27  24  -6         29.83         10.03        74.01 o
  28  24  -6         51.42         43.92       104.91 o
   5  25  -6        166.43        454.09       127.57 o
   6  25  -6         13.99         31.51        51.78 o
   7  25  -6         70.06         66.87        54.44 o
   8  25  -6          5.24        -45.16        49.26 o
   9  25  -6        172.21        141.76        73.49 o
  10  25  -6         43.67        -55.01        55.01 o
  11  25  -6         12.14         29.82        60.28 o
  12  25  -6          2.72         24.21        54.14 o
  13  25  -6         51.98         76.33        60.50 o
  14  25  -6         29.99          0.23        39.10 o
  15  25  -6         27.25          8.58        68.01 o
  16  25  -6        181.90        148.97        86.43 o
  17  25  -6         95.19         56.83        71.65 o
  18  25  -6         12.29          0.25        45.74 o
  19  25  -6         75.23         71.54        71.45 o
  20  25  -6        124.26          0.26        55.49 o
  21  25  -6         14.64          0.26        51.58 o
  22  25  -6          7.53          0.27        59.37 o
  23  25  -6          9.48          0.27        55.23 o
  24  25  -6          4.60         -0.28        68.05 o
  25  25  -6         35.68         49.19        70.14 o
  26  25  -6         28.95          0.29        59.98 o
   9  26  -6         21.81        -80.28        80.28 o
  10  26  -6         23.62        -62.19        62.19 o
  11  26  -6          9.14        -82.40        82.40 o
  12  26  -6         47.53        -67.89        67.89 o
  13  26  -6         19.78        -71.41        71.41 o
  14  26  -6         21.81        -22.21        52.86 o
  15  26  -6         58.26        100.97        75.82 o
  16  26  -6         24.14         19.92        52.32 o
  17  26  -6        126.28          0.25        50.49 o
  18  26  -6         10.07         99.57       102.09 o
  19  26  -6         65.94        121.99        93.19 o
  20  26  -6         49.48          0.27        63.47 o
  21  26  -6         31.84         -0.27        53.56 o
  22  26  -6         44.89         62.33        97.42 o
  23  26  -6         15.20          0.29        59.79 o
  15  27  -6          0.49          0.26        72.59 o
  16  27  -6         62.92          2.37        51.69 o
  17  27  -6         14.20         13.15        58.54 o
  18  27  -6         17.91         26.98        68.09 o
  19  27  -6         69.39        -76.52        76.52 o
  20  27  -6         17.84         33.03        58.18 o
   2   0  -5       9546.71       9294.75       158.29 o
   4   0  -5       7109.78       6598.60       236.55 o
   6   0  -5        194.32        139.78        47.94 o
   8   0  -5       2570.96       2602.34       184.46 o
  10   0  -5       1690.23       1567.89       156.31 o
  12   0  -5       4872.77       5741.42       309.19 o
  16   0  -5       2379.20       2355.95       160.20 o
  18   0  -5        598.28        653.82        97.61 o
  20   0  -5         74.53        137.64        40.12 o
  22   0  -5        600.86        707.87       118.38 o
  24   0  -5        926.68       1140.64       151.61 o
  26   0  -5        455.66        471.61       116.59 o
  28   0  -5        870.47        924.50       154.77 o
  30   0  -5        105.94        111.20        69.54 o
  32   0  -5         13.59        133.40        78.96 o
  34   0  -5       1564.44       1768.46       236.21 o
  36   0  -5        487.93        533.18       135.47 o
  38   0  -5        143.90        258.60       111.40 o
  40   0  -5        123.82        235.94       110.64 o
  42   0  -5         80.51         15.87        59.45 o
  44   0  -5         94.13        103.50        76.55 o
  46   0  -5         11.51         26.81       105.36 o
   1   1  -5       2819.57       2567.06        58.68 o
   2   1  -5       3103.44       2977.63        59.08 o
   3   1  -5        634.09        555.60        24.10 o
   4   1  -5        332.42        431.47        32.55 o
   5   1  -5       6881.34       7307.29       186.61 o
   6   1  -5         77.27         34.53        48.90 o
   7   1  -5       1352.10       1464.88        92.88 o
   8   1  -5         96.88        132.68        34.06 o
   9   1  -5       4211.72       4357.74       140.76 o
  10   1  -5        520.40        552.78        56.98 o
  11   1  -5       7460.51       8191.80       254.69 o
  12   1  -5       2921.85       3313.09       111.25 o
  13   1  -5        986.38        924.46        84.84 o
  14   1  -5       1354.79       1454.25       113.03 o
  15   1  -5        637.41        674.55        88.21 o
  16   1  -5       3068.03       3281.36       190.80 o
  17   1  -5       3151.60       3336.21       200.98 o
  18   1  -5        252.02        283.29        40.76 o
  19   1  -5        841.88        825.76        57.80 o
  20   1  -5       2265.81       2392.71        96.53 o
  21   1  -5          7.80         39.28        25.72 o
  22   1  -5        107.72        113.84        45.07 o
  23   1  -5        432.36        545.09        96.53 o
  24   1  -5       1252.04       1258.98       115.29 o
  25   1  -5       3284.43       3617.72       192.38 o
  26   1  -5        459.17        661.49        93.51 o
  27   1  -5        953.87       1085.19       115.03 o
  28   1  -5        373.91        441.05        77.42 o
  29   1  -5        945.26       1092.23       140.60 o
  30   1  -5        551.83        609.20        95.55 o
  31   1  -5         73.10        112.39        53.82 o
  32   1  -5         34.53         31.66        34.84 o
  33   1  -5        137.48        144.47        59.26 o
  34   1  -5         13.76         75.56        45.05 o
  35   1  -5         94.30        210.63        65.75 o
  36   1  -5         78.67        149.86        63.13 o
  37   1  -5         84.34        215.51        73.96 o
  38   1  -5        297.82        220.84        61.45 o
  39   1  -5         62.30         73.45        47.82 o
  40   1  -5         74.29         89.15       133.65 o
  41   1  -5         10.76         53.37        64.30 o
  42   1  -5         66.66         80.48        57.87 o
  43   1  -5         40.89          4.51        45.04 o
  44   1  -5         21.41         20.12        71.64 o
  45   1  -5          9.08         21.84        67.70 o
  46   1  -5         72.92        171.91        98.66 o
  47   1  -5         46.21         12.27        56.41 o
  48   1  -5         12.68        -80.69        80.69 o
  49   1  -5        253.84        328.78       123.94 o
   1   2  -5       5875.29       6016.70        75.52 o
   2   2  -5        218.24        202.75        14.03 o
   3   2  -5       2401.78       2654.74        75.81 o
   4   2  -5       4595.45       4256.26       103.67 o
   5   2  -5       1660.39       1768.30        93.25 o
   6   2  -5       2107.91       2261.43       111.41 o
   7   2  -5       1493.91       1718.00       100.00 o
   8   2  -5        889.98        854.28        74.95 o
   9   2  -5       3282.36       3111.01       143.86 o
  10   2  -5       1254.90       1283.62        59.24 o
  11   2  -5        614.77        677.43        55.96 o
  12   2  -5       5048.44       5654.62       162.32 o
  13   2  -5       2207.92       2295.15       134.17 o
  14   2  -5        440.52        604.78        76.11 o
  15   2  -5         36.47         87.83        35.17 o
  16   2  -5       1062.54       1111.60       112.90 o
  17   2  -5       1975.74       1964.83        92.50 o
  18   2  -5        847.13        783.23        62.94 o
  19   2  -5        287.33        360.90        46.48 o
  20   2  -5       1875.44       1933.19       100.47 o
  21   2  -5        312.83        429.36        54.32 o
  22   2  -5       1955.75       1860.28       185.39 o
  23   2  -5         68.87         86.71        59.97 o
  24   2  -5       2875.52       3156.02       176.11 o
  25   2  -5        180.26        153.78        56.42 o
  26   2  -5        555.92        639.72        91.52 o
  27   2  -5        367.81        439.98        79.18 o
  28   2  -5         90.01        149.79        53.90 o
  29   2  -5         17.27        124.72        48.48 o
  30   2  -5        141.41        165.48        58.75 o
  31   2  -5        320.60        462.22       138.32 o
  32   2  -5         43.52         50.65        95.59 o
  33   2  -5        334.62        410.24        80.76 o
  34   2  -5        200.16        243.19        68.23 o
  35   2  -5        260.00        294.76        82.76 o
  36   2  -5        240.55        352.89        81.75 o
  37   2  -5        169.35        144.09        65.62 o
  38   2  -5        108.83        213.52       100.15 o
  39   2  -5         26.75        212.62       112.84 o
  40   2  -5        465.49        674.12       170.78 o
  41   2  -5        161.64        237.46       110.78 o
  42   2  -5        108.38        192.59       105.66 o
  43   2  -5         45.65        123.64       100.15 o
  44   2  -5        111.81        129.47       107.16 o
  45   2  -5         32.04        116.25        94.32 o
  46   2  -5        108.73         97.63        94.36 o
  47   2  -5         17.60         85.63        78.46 o
  48   2  -5        130.82        196.71       103.46 o
  49   2  -5         80.02         23.48        43.10 o
  50   2  -5         21.42        -77.03        77.03 o
   1   3  -5        420.07        493.06        31.47 o
   2   3  -5       3764.09       3695.30       104.89 o
   3   3  -5       1030.38        975.40        40.87 o
   4   3  -5       1175.69       1150.24        44.78 o
   5   3  -5        260.61        371.49        37.74 o
   6   3  -5       2875.54       3056.41       106.10 o
   7   3  -5        632.25        541.74        59.38 o
   8   3  -5       1605.36       1312.91        71.70 o
   9   3  -5        338.18        354.27        30.91 o
  10   3  -5        520.25        542.09        45.78 o
  11   3  -5        722.61        779.19        58.48 o
  12   3  -5        414.61        415.99        44.94 o
  13   3  -5        100.85         74.05        20.45 o
  14   3  -5        556.20        552.21        46.77 o
  15   3  -5          5.72          1.14        17.80 o
  16   3  -5       1064.00        962.42        64.39 o
  17   3  -5        807.27        774.46        60.63 o
  18   3  -5        865.06        876.65        66.25 o
  19   3  -5        222.44        267.44        38.72 o
  20   3  -5        183.81        235.34        39.03 o
  21   3  -5        273.27        232.08        39.19 o
  22   3  -5         48.17         81.70       117.67 o
  23   3  -5       1912.56       2251.07       207.66 o
  24   3  -5         98.10         85.74        59.63 o
  25   3  -5        626.95        575.14       113.35 o
  26   3  -5        883.10       1006.47       150.73 o
  27   3  -5        384.18        477.70       119.01 o
  28   3  -5        938.85        976.40       155.29 o
  29   3  -5        528.42        535.15       128.98 o
  30   3  -5         30.08         48.17        69.05 o
  31   3  -5        489.36        589.45       135.19 o
  32   3  -5         80.98        130.54        77.84 o
  33   3  -5         75.45        146.03        90.42 o
  34   3  -5        180.78         62.96        56.28 o
  35   3  -5        129.38         80.32        74.68 o
  36   3  -5         12.43         -1.57        56.95 o
  37   3  -5        556.37        515.42       137.45 o
  38   3  -5        282.05        264.69       108.42 o
  39   3  -5        135.12         74.08        90.97 o
  40   3  -5         54.14        142.07        94.74 o
  41   3  -5         36.47         47.08        76.06 o
  42   3  -5         91.61         72.85        66.65 o
  43   3  -5        156.02        180.71        87.49 o
  44   3  -5         82.60        258.63       122.45 o
  45   3  -5         34.81         -2.03        48.38 o
  46   3  -5        176.23        263.10       113.34 o
  47   3  -5         65.76        111.61        83.00 o
  48   3  -5         57.06        220.33       121.66 o
  49   3  -5         90.95        113.60        68.52 o
   1   4  -5       2702.58       2868.71        57.03 o
   2   4  -5       1700.44       1412.11        39.19 o
   3   4  -5       2352.06       2211.08        62.02 o
   4   4  -5        432.09        538.08        32.18 o
   5   4  -5        506.27        622.32        47.67 o
   6   4  -5       3803.51       3895.85       120.26 o
   7   4  -5       1750.24       1858.23        84.99 o
   8   4  -5       4029.15       3961.03        87.42 o
   9   4  -5       2620.47       2735.61       101.76 o
  10   4  -5        576.19        610.65        43.65 o
  11   4  -5        665.74        552.00        44.39 o
  12   4  -5         59.47         15.45        23.86 o
  13   4  -5        210.13        168.38        33.42 o
  14   4  -5        726.26        743.01        54.43 o
  15   4  -5        824.54        812.19        58.82 o
  16   4  -5       1893.27       2139.84        95.43 o
  17   4  -5        259.63        265.59        38.77 o
  18   4  -5       1525.04       1539.25        84.82 o
  19   4  -5        167.64        234.16        40.50 o
  20   4  -5        972.22       1081.84        75.51 o
  21   4  -5        143.73        131.22        54.41 o
  22   4  -5        604.90        572.53        68.24 o
  23   4  -5        415.65        473.65        70.19 o
  24   4  -5        684.70        921.87       142.48 o
  25   4  -5       1618.43       1701.13       194.65 o
  26   4  -5         26.09          1.83        51.35 o
  27   4  -5          6.19        -63.29        63.29 o
  28   4  -5        324.90        334.39       103.95 o
  29   4  -5        528.13        525.70       126.14 o
  30   4  -5        413.32        440.25       122.83 o
  31   4  -5         13.92        -63.96        63.96 o
  32   4  -5        147.62         81.52        73.12 o
  33   4  -5        293.15        417.46       119.00 o
  34   4  -5         86.30        150.27       100.06 o
  35   4  -5        221.28        182.27        96.41 o
  36   4  -5         67.09         53.31        57.01 o
  37   4  -5         46.01        217.61        92.80 o
  38   4  -5        231.87        237.96       107.39 o
  39   4  -5        457.98        708.65       169.36 o
  40   4  -5         44.99        191.02        93.18 o
  41   4  -5        121.34        117.53        93.99 o
  42   4  -5        172.57        193.85       112.75 o
  43   4  -5         30.27        106.93        82.50 o
  44   4  -5        151.92        138.74        96.29 o
  45   4  -5        176.13        197.57       114.05 o
  46   4  -5         52.23        168.40        95.18 o
  47   4  -5         67.19         28.31        67.99 o
  48   4  -5          1.41         -2.85        42.73 o
  49   4  -5         37.85         26.55        43.59 o
   1   5  -5       1536.03       1762.65        47.46 o
   2   5  -5       2489.10       2395.68        54.70 o
   3   5  -5       2979.34       3484.54       101.39 o
   4   5  -5       2541.00       2704.93        70.40 o
   5   5  -5       2608.11       2835.22       100.96 o
   6   5  -5       2133.65       2252.27        73.49 o
   7   5  -5        275.57        337.43        30.06 o
   8   5  -5       3300.14       3162.65        94.21 o
   9   5  -5       5282.39       5994.28       135.02 o
  10   5  -5        936.96        815.64        56.34 o
  11   5  -5         76.08        100.53        20.18 o
  12   5  -5       1832.72       1956.25        99.33 o
  13   5  -5         75.52         62.17        21.50 o
  14   5  -5        824.70        758.20        55.67 o
  15   5  -5        271.85        268.42        37.01 o
  16   5  -5       1395.22       1415.31        79.40 o
  17   5  -5       1766.85       1964.52        95.50 o
  18   5  -5        955.32        996.86        71.47 o
  19   5  -5       1167.53       1257.21        81.46 o
  20   5  -5        291.34        297.71        53.10 o
  21   5  -5       1063.92       1187.20        81.45 o
  22   5  -5        197.29        189.36        39.30 o
  23   5  -5        332.66        377.20        51.51 o
  24   5  -5       1136.52       1392.17       120.25 o
  25   5  -5       1637.60       1673.13       195.35 o
  26   5  -5       1417.20       1476.27       184.78 o
  27   5  -5         15.56         62.67        56.65 o
  28   5  -5         33.52        152.81        77.26 o
  29   5  -5         13.84        -22.71        60.08 o
  30   5  -5        406.79        427.36       111.06 o
  31   5  -5        349.04        395.17       112.76 o
  32   5  -5        360.47        389.13       119.52 o
  33   5  -5          4.30        -37.45        58.79 o
  34   5  -5        148.13        279.78       121.72 o
  35   5  -5        159.29        145.40        78.70 o
  36   5  -5        492.34        374.59       126.16 o
  37   5  -5          1.75        -60.65        76.85 o
  38   5  -5         80.31         -0.25        57.70 o
  39   5  -5        125.14        252.38       100.04 o
  40   5  -5        202.17        294.32       118.31 o
  41   5  -5         10.09          8.00        56.35 o
  42   5  -5        108.29        123.48        99.38 o
  43   5  -5        123.03        101.51        93.10 o
  44   5  -5        141.35        186.75       102.14 o
  45   5  -5         27.43         85.34        90.56 o
  46   5  -5        283.55        263.02       122.11 o
  47   5  -5         35.87        163.61        65.57 o
  48   5  -5         68.46         32.77        44.09 o
   1   6  -5       3247.27       3156.09        65.82 o
   2   6  -5        487.06        359.39        23.00 o
   3   6  -5       3731.49       3694.85        99.65 o
   4   6  -5        505.63        423.10        23.78 o
   5   6  -5        257.23        330.30        32.82 o
   6   6  -5       8153.27       8160.27       211.14 o
   7   6  -5       1705.07       1835.93       103.40 o
   8   6  -5        934.09       1056.48        70.03 o
   9   6  -5       1869.62       2060.06        83.62 o
  10   6  -5       1054.27       1149.27        65.14 o
  11   6  -5        366.25        333.02        42.30 o
  12   6  -5        279.84        316.43        45.08 o
  13   6  -5         35.37         58.55        19.80 o
  14   6  -5       1269.39       1176.15        70.56 o
  15   6  -5        397.32        347.58        41.10 o
  16   6  -5        733.55        842.07        63.48 o
  17   6  -5        520.56        635.49        56.03 o
  18   6  -5       1519.36       1488.75       159.29 o
  19   6  -5       1297.38       1324.79        82.97 o
  20   6  -5        392.85        419.68        49.59 o
  21   6  -5        158.14        159.21        37.32 o
  22   6  -5        318.48        413.86        54.11 o
  23   6  -5         70.52         95.78        32.00 o
  24   6  -5        374.69        395.08        54.38 o
  25   6  -5         19.65         19.46        79.43 o
  26   6  -5        156.02        201.68        52.86 o
  27   6  -5        378.19        342.44        93.28 o
  28   6  -5        204.58        248.26        83.24 o
  29   6  -5        981.75        960.33       162.48 o
  30   6  -5        156.65        128.20        78.62 o
  31   6  -5        700.68        498.81       127.48 o
  32   6  -5         76.66        -51.72        60.12 o
  33   6  -5        265.19        110.50        75.35 o
  34   6  -5        375.71        334.72       111.14 o
  35   6  -5        148.83        193.97        94.07 o
  36   6  -5         40.11        107.24        76.34 o
  37   6  -5        254.17        196.95       102.42 o
  38   6  -5        415.82        484.29       128.55 o
  39   6  -5        161.19        188.83       102.39 o
  40   6  -5         33.56         92.84        96.64 o
  41   6  -5        207.16        138.14        97.83 o
  42   6  -5         29.06         16.60        63.17 o
  43   6  -5         81.45          5.69        51.25 o
  44   6  -5        259.14        173.68       104.09 o
  45   6  -5        148.87         81.07        54.68 o
  46   6  -5        110.75         31.55        40.88 o
  47   6  -5         47.27         21.67        36.31 o
  48   6  -5          5.41         38.67        44.70 o
   1   7  -5       2016.95       2224.53        66.90 o
   2   7  -5       1383.76       1008.23        40.98 o
   3   7  -5       4362.29       4701.61        86.36 o
   4   7  -5       1296.31       1014.54        40.25 o
   5   7  -5       5733.80       5707.61       212.36 o
   6   7  -5       3781.78       3493.20       275.96 o
   7   7  -5       1337.47       1363.47       135.53 o
   8   7  -5       3789.97       3593.48       224.32 o
   9   7  -5       1710.14       1470.54        74.38 o
  10   7  -5        854.29        954.02        71.83 o
  11   7  -5        145.06        125.12        27.49 o
  12   7  -5         49.03         14.73        21.68 o
  13   7  -5       1171.28       1242.84        71.45 o
  14   7  -5       1235.64       1165.00        70.68 o
  15   7  -5       1140.24       1099.04        71.41 o
  16   7  -5        188.85        179.44        32.50 o
  17   7  -5        100.69        123.19        31.35 o
  18   7  -5        736.82        750.28        63.81 o
  19   7  -5        147.66        258.21        40.63 o
  20   7  -5        203.93        164.53        34.31 o
  21   7  -5        423.74        437.40        53.67 o
  22   7  -5       1101.61       1338.24        89.92 o
  23   7  -5        365.44        413.97        61.02 o
  24   7  -5        572.77        615.18        64.96 o
  25   7  -5        872.52        880.74        77.42 o
  26   7  -5        307.39        297.28        48.80 o
  27   7  -5        152.14        182.80        47.43 o
  28   7  -5        253.55        225.30        56.15 o
  29   7  -5         37.88        -26.86        48.08 o
  30   7  -5        468.01        520.05       130.35 o
  31   7  -5        493.66        561.18       131.09 o
  32   7  -5        146.28        137.05        73.34 o
  33   7  -5         39.34         86.17        64.21 o
  34   7  -5        164.07         74.30        52.18 o
  35   7  -5        302.32        477.21       126.93 o
  36   7  -5        239.16         24.82        59.15 o
  37   7  -5          1.88         12.94        54.94 o
  38   7  -5        195.98        194.28        93.95 o
  39   7  -5        275.96        309.32       127.71 o
  40   7  -5        129.56         84.77        79.84 o
  41   7  -5        120.62         88.81        58.19 o
  42   7  -5         81.60        121.50        65.08 o
  43   7  -5         79.31        116.68        62.40 o
  44   7  -5         29.10         50.19        40.42 o
  45   7  -5          0.33          1.41        32.76 o
  46   7  -5          0.19        -65.12       138.64 o
  47   7  -5        111.07         77.71        53.38 o
  48   7  -5         20.92          6.25        40.69 o
   1   8  -5        640.06        536.46        32.21 o
   2   8  -5        566.50        462.56        30.16 o
   3   8  -5        758.42        760.80        37.37 o
   4   8  -5        660.93        650.86        34.78 o
   5   8  -5        231.77        282.59        22.56 o
   6   8  -5        811.12        872.35        46.07 o
   7   8  -5       3955.53       3849.32       125.50 o
   8   8  -5        407.76        454.51        84.23 o
  10   8  -5       3048.00       3152.92       132.53 o
  11   8  -5       2396.72       2691.66       127.21 o
  12   8  -5        408.96        438.14        53.00 o
  13   8  -5       1213.34       1154.59        72.19 o
  14   8  -5         61.28         85.78        24.47 o
  15   8  -5        665.19        736.58        59.30 o
  16   8  -5         34.44         38.01        22.05 o
  17   8  -5        190.27        207.72        33.90 o
  18   8  -5        561.19        505.96        53.64 o
  19   8  -5        836.29        950.49        73.85 o
  20   8  -5        532.99        684.06        64.03 o
  21   8  -5       1133.05       1230.63        85.99 o
  22   8  -5        570.68        629.89        63.13 o
  23   8  -5        125.95        119.99        31.39 o
  24   8  -5        501.82        399.49        54.15 o
  25   8  -5         31.65         32.97        25.40 o
  26   8  -5         22.37         52.06        27.39 o
  27   8  -5        395.74        405.68        56.03 o
  28   8  -5        153.85        184.88        42.00 o
  29   8  -5        142.40        162.46        43.34 o
  30   8  -5        261.23        298.47        65.85 o
  31   8  -5         18.48         25.63        35.40 o
  32   8  -5         13.80          3.83        34.91 o
  33   8  -5        342.60        333.98        71.36 o
  34   8  -5        126.28         88.86        81.25 o
  35   8  -5         98.96         47.37       125.07 o
  36   8  -5        479.98        464.57        84.26 o
  37   8  -5         26.16        -50.26        72.58 o
  38   8  -5        304.65        251.95       145.65 o
  39   8  -5         58.76         66.49       119.86 o
  40   8  -5         78.17        109.10        76.38 o
  41   8  -5         65.44         34.45        31.74 o
  42   8  -5          7.23        -26.77        36.31 o
  43   8  -5        107.83        115.74        44.79 o
  44   8  -5        108.55        105.93        45.81 o
  45   8  -5        158.61        100.83        45.81 o
  46   8  -5         26.74         30.58        43.90 o
  47   8  -5        131.20        127.90        61.71 o
  48   8  -5         16.43         41.46        47.04 o
   1   9  -5        690.84        630.82        36.09 o
   2   9  -5        561.12        490.27        32.16 o
   3   9  -5        593.70        659.62        36.43 o
   4   9  -5       1632.76       1869.13        59.59 o
   5   9  -5        656.39        793.90        38.31 o
   6   9  -5       2883.19       2958.87        90.87 o
   7   9  -5        305.67        384.96        47.62 o
   8   9  -5       2191.05       2084.57       105.97 o
  11   9  -5        257.18        301.72        45.72 o
  12   9  -5        598.97        546.94        61.00 o
  13   9  -5        418.52        427.95        46.28 o
  14   9  -5       1670.92       1681.16       100.31 o
  15   9  -5        208.45        155.57        29.73 o
  16   9  -5        996.52        896.09        67.84 o
  17   9  -5        630.99        665.92        60.55 o
  18   9  -5        101.14         94.00        30.74 o
  19   9  -5        186.62        201.44        38.76 o
  20   9  -5        494.23        487.31        56.88 o
  21   9  -5        613.60        773.28        69.34 o
  22   9  -5       1035.25       1039.16        81.37 o
  23   9  -5         63.39        101.18        33.18 o
  24   9  -5        924.28        952.95        82.02 o
  25   9  -5        123.97        159.87        37.59 o
  26   9  -5         43.74         49.82        27.22 o
  27   9  -5        173.30        202.83        43.20 o
  28   9  -5        287.83        231.54        44.70 o
  29   9  -5         98.16        149.37        39.35 o
  30   9  -5        673.48        684.52        74.94 o
  31   9  -5        653.52        694.38        74.50 o
  32   9  -5        294.73        253.14        49.73 o
  33   9  -5         12.98         15.66        28.97 o
  34   9  -5         21.88         16.20        25.85 o
  35   9  -5         51.35         76.11        63.20 o
  36   9  -5        190.54        154.85        76.67 o
  37   9  -5         25.36        107.15        47.52 o
  38   9  -5        485.80        491.59        73.91 o
  39   9  -5        147.83        218.14        57.34 o
  40   9  -5         34.57         34.43        30.52 o
  41   9  -5         32.89        -11.25        31.19 o
  42   9  -5        136.64         53.88        33.69 o
  43   9  -5        174.88        143.99        47.88 o
  44   9  -5         48.37         28.59        42.89 o
  45   9  -5        168.45        177.67        68.01 o
  46   9  -5         48.50         32.81        41.93 o
  47   9  -5         46.88        102.21        55.27 o
   1  10  -5       1583.39       1603.81        64.70 o
   2  10  -5        511.99        517.92        33.54 o
   3  10  -5         11.04         11.02         9.81 o
   4  10  -5        247.77        235.76        23.63 o
   5  10  -5         43.95         42.56        14.15 o
   6  10  -5        308.12        312.18        47.01 o
   7  10  -5       1567.62       1710.32       108.05 o
   8  10  -5        521.53        564.71        62.76 o
   9  10  -5        319.74        272.58        44.64 o
  11  10  -5        328.81        307.43        66.08 o
  12  10  -5        142.46         99.31        34.39 o
  13  10  -5        146.11        115.66        36.23 o
  14  10  -5         66.47         41.66        23.66 o
  15  10  -5         80.39        105.24        29.66 o
  16  10  -5       1261.31       1208.72        79.19 o
  17  10  -5       1686.43       1706.87        94.53 o
  18  10  -5       2220.45       2233.44       109.78 o
  19  10  -5        334.37        317.78        46.51 o
  20  10  -5        114.28        127.42        33.11 o
  21  10  -5       2027.58       1985.97       109.54 o
  22  10  -5          7.57         -0.31        26.28 o
  23  10  -5        257.41        222.39        47.68 o
  24  10  -5         30.10         99.52        34.05 o
  25  10  -5         46.41         65.12        29.40 o
  26  10  -5         49.94         79.45        35.20 o
  27  10  -5        357.71        313.84        52.94 o
  28  10  -5        292.42        300.84        51.17 o
  29  10  -5        109.95        122.41        37.77 o
  30  10  -5        179.53        266.22        51.76 o
  31  10  -5        143.54        192.04        41.85 o
  32  10  -5         20.80         42.89        32.85 o
  33  10  -5        336.15        249.64        50.88 o
  34  10  -5         46.40         -0.69        53.06 o
  35  10  -5         63.10         84.93        33.16 o
  36  10  -5        129.16        216.47        50.85 o
  37  10  -5         46.83         69.38        38.16 o
  38  10  -5        269.38        301.18        59.72 o
  39  10  -5        195.19        247.37        54.52 o
  40  10  -5         73.72         57.10        34.97 o
  41  10  -5         27.86        -21.16        28.81 o
  42  10  -5         37.04        -30.74        30.74 o
  43  10  -5         42.78        -33.17        33.17 o
  44  10  -5         21.98         14.85        37.32 o
  45  10  -5         46.85         78.83        57.34 o
  46  10  -5         17.97        133.55        60.05 o
  47  10  -5         25.66        -53.46        68.79 o
   1  11  -5        191.08        210.15        22.18 o
   2  11  -5       1009.86        998.00        51.67 o
   3  11  -5        510.74        619.84        43.97 o
   4  11  -5        324.34        343.71        30.27 o
   5  11  -5        104.21        114.87        18.13 o
   6  11  -5        836.48        843.97        84.10 o
   7  11  -5       1002.10       1205.34       100.89 o
   8  11  -5         81.34        115.31        34.99 o
   9  11  -5        310.07        307.32        52.08 o
  10  11  -5         60.18         19.77        21.84 o
  12  11  -5         16.73         34.62        34.60 o
  13  11  -5       1193.71       1325.08        80.73 o
  14  11  -5       2003.04       1904.41        97.28 o
  15  11  -5       3165.33       3293.24       128.74 o
  16  11  -5        677.84        668.98        60.71 o
  17  11  -5        575.57        565.03        63.17 o
  18  11  -5          1.50         32.87        36.93 o
  19  11  -5        431.28        373.45        49.15 o
  20  11  -5       1049.72       1041.67        80.25 o
  21  11  -5        307.26        347.12        51.13 o
  22  11  -5         36.75         30.64        30.89 o
  23  11  -5        384.65        314.04        50.17 o
  24  11  -5        965.27        962.68        82.46 o
  25  11  -5        253.82        225.04        45.06 o
  26  11  -5        125.80         78.18        29.15 o
  27  11  -5        182.01        175.13        43.01 o
  28  11  -5        563.15        640.88       110.71 o
  29  11  -5         60.27         72.04        35.70 o
  30  11  -5         55.91         58.10        67.00 o
  31  11  -5        180.13        114.34        36.92 o
  32  11  -5         32.53         54.97        44.98 o
  33  11  -5         73.69        127.07        38.57 o
  34  11  -5        126.23        189.29        47.35 o
  35  11  -5         51.83         87.95        56.94 o
  36  11  -5        466.27        563.93        76.30 o
  37  11  -5         34.32         54.76        33.00 o
  38  11  -5         97.59        -12.76        31.79 o
  39  11  -5        282.47        154.40        89.92 o
  40  11  -5         35.11         16.82        32.26 o
  41  11  -5        248.03        199.34        48.91 o
  42  11  -5         33.36        -36.64        36.64 o
  43  11  -5         29.28        -36.95        42.28 o
  44  11  -5          9.65         37.34        48.52 o
  45  11  -5        150.17        189.39        63.34 o
  46  11  -5          7.65         29.58        44.37 o
  47  11  -5          7.95         19.05        60.11 o
   1  12  -5        759.52        770.98        41.62 o
   2  12  -5       1155.00       1225.66        51.43 o
   3  12  -5          6.23         20.19        13.79 o
   4  12  -5         81.42         92.11        18.39 o
   5  12  -5       1251.18       1318.88       112.98 o
   6  12  -5        351.90        303.99        57.61 o
   7  12  -5        762.27        855.55        92.23 o
   8  12  -5        205.22        228.83        49.98 o
   9  12  -5        234.76        173.56        45.36 o
  10  12  -5        981.32       1045.54       102.57 o
  11  12  -5        980.39        984.48        98.31 o
  13  12  -5         79.77        103.25        47.64 o
  14  12  -5       2162.06       2390.55       112.23 o
  15  12  -5        317.99        252.01        41.16 o
  16  12  -5       2053.53       1899.07       102.56 o
  17  12  -5        176.48        136.20        33.05 o
  18  12  -5        449.83        450.00        52.39 o
  19  12  -5         93.02         50.29        30.06 o
  20  12  -5        563.16        588.13        61.45 o
  21  12  -5       1111.51       1033.60        80.42 o
  22  12  -5         76.49         13.07        24.82 o
  23  12  -5        229.40        257.66        60.95 o
  24  12  -5         20.21         12.84        31.20 o
  25  12  -5        721.99        764.03        76.07 o
  26  12  -5         34.09         63.92        30.24 o
  27  12  -5         80.46         52.33        26.44 o
  28  12  -5         89.44         79.36        34.00 o
  29  12  -5        128.88        114.80        33.57 o
  30  12  -5        137.91        165.02        41.52 o
  31  12  -5        125.64        180.12        49.18 o
  32  12  -5        227.01        226.36        49.58 o
  33  12  -5        371.08        447.01        63.49 o
  34  12  -5        354.45        420.83        66.14 o
  35  12  -5        250.01        243.32        54.09 o
  36  12  -5        243.98        233.68        51.37 o
  37  12  -5         25.65         64.21        34.86 o
  38  12  -5        572.54        497.69        83.61 o
  39  12  -5         31.93         18.15        36.86 o
  40  12  -5         56.62         33.00        40.59 o
  41  12  -5          6.18         15.15        41.59 o
  42  12  -5         43.03         43.22        78.07 o
  43  12  -5         38.51         70.04        47.07 o
  44  12  -5         58.29          1.41        36.30 o
  45  12  -5         35.80         -7.76        34.87 o
  46  12  -5         59.12         53.29        64.33 o
   1  13  -5        619.03        578.84        37.23 o
   2  13  -5        325.87        342.00        28.80 o
   3  13  -5        185.86        199.94        25.60 o
   4  13  -5       1937.67       2066.31       137.50 o
   5  13  -5        519.88        488.44        37.71 o
   6  13  -5        958.77       1090.78       110.18 o
   7  13  -5       1147.79       1159.06       114.57 o
   8  13  -5       1275.98       1192.86       114.86 o
   9  13  -5       1461.64       1626.17       135.72 o
  10  13  -5        374.72        275.45        55.93 o
  11  13  -5        218.15        197.95        49.35 o
  12  13  -5       1030.17       1049.97       109.00 o
  14  13  -5        174.07        180.66        36.79 o
  15  13  -5         99.13         72.68        25.70 o
  16  13  -5        134.80         74.00        26.81 o
  17  13  -5        326.84        370.04        46.82 o
  18  13  -5         64.87         31.80        25.36 o
  19  13  -5        609.12        523.19        54.96 o
  20  13  -5        540.56        513.94        58.69 o
  21  13  -5        187.09        124.17        38.58 o
  22  13  -5        322.17        389.20        53.92 o
  23  13  -5        134.55        123.16        39.77 o
  24  13  -5        423.58        373.10        72.30 o
  25  13  -5         85.46         68.52        29.46 o
  26  13  -5        300.43        244.67        47.26 o
  27  13  -5        189.83        236.64        43.58 o
  28  13  -5        268.85        344.72        55.33 o
  29  13  -5         74.69         60.33        36.02 o
  30  13  -5        132.34        151.28        42.10 o
  31  13  -5         38.69         72.07        42.07 o
  32  13  -5        159.88        120.52        40.48 o
  33  13  -5        155.17        113.88        41.98 o
  34  13  -5         53.82         60.65        36.01 o
  35  13  -5         98.10         68.74        52.27 o
  36  13  -5        216.40        219.17        51.67 o
  37  13  -5        110.67         40.01        28.80 o
  38  13  -5        164.88        121.63        47.34 o
  39  13  -5         54.84         12.12        67.53 o
  40  13  -5         17.17        -40.93        40.93 o
  41  13  -5         64.42         23.29        35.34 o
  42  13  -5          6.38         32.30        60.38 o
  43  13  -5          0.94        -51.36        51.36 o
  44  13  -5         29.31          0.22        35.07 o
  45  13  -5         47.60        -10.53        54.31 o
  46  13  -5         13.91         19.49        39.24 o
   1  14  -5        496.84        457.83        33.22 o
   2  14  -5       1448.53       1564.23        59.52 o
   3  14  -5        443.12        451.18        49.15 o
   4  14  -5         10.62         -0.26        41.99 o
   5  14  -5        346.96        352.65        50.94 o
   6  14  -5       1062.46       1261.04       127.38 o
   7  14  -5        159.57        129.87        35.01 o
   8  14  -5        194.21        176.92        49.13 o
   9  14  -5        868.29        934.58       111.59 o
  10  14  -5        207.11        174.70        49.71 o
  11  14  -5        210.41        246.70        59.46 o
  12  14  -5         89.84         88.09        39.85 o
  15  14  -5        692.93        594.57        74.29 o
  16  14  -5        323.97        383.34        49.21 o
  17  14  -5        815.27        893.16        74.23 o
  18  14  -5         17.03         43.00        28.41 o
  19  14  -5        408.54        441.38        53.85 o
  20  14  -5        187.24        136.00        33.33 o
  21  14  -5        262.85        285.18        47.15 o
  22  14  -5         94.53        128.82        35.36 o
  23  14  -5         58.67         16.87        24.53 o
  24  14  -5         15.67         15.79        26.98 o
  25  14  -5        683.50        685.03        73.87 o
  26  14  -5          9.18         39.04        29.08 o
  27  14  -5        197.58        171.85        40.90 o
  28  14  -5         22.62         51.44        33.94 o
  29  14  -5        526.30        707.67        93.61 o
  30  14  -5        286.88        353.70        58.29 o
  31  14  -5         22.55         27.08        36.17 o
  32  14  -5         35.68         17.92        29.10 o
  33  14  -5        294.35        267.32        54.55 o
  34  14  -5        288.96        329.26        59.76 o
  35  14  -5        155.53        106.73        83.08 o
  36  14  -5        187.65        132.37        46.06 o
  37  14  -5         63.77         11.53        48.28 o
  38  14  -5         71.71         51.42        31.19 o
  39  14  -5         51.68         16.50        32.72 o
  40  14  -5         21.52        -11.18        32.77 o
  41  14  -5         14.71         -5.52        32.63 o
  42  14  -5         18.88        -18.15        50.00 o
  43  14  -5         39.70        -26.86        37.18 o
  44  14  -5         17.12        -32.89        38.80 o
  45  14  -5         70.85         18.11        43.03 o
  46  14  -5          7.25        -64.22        64.22 o
   1  15  -5       1280.67       1271.08        54.36 o
   2  15  -5        386.13        434.93        32.67 o
   3  15  -5        310.00        319.50        26.77 o
   4  15  -5        120.51        133.72        49.50 o
   5  15  -5       2064.00       2206.83       179.19 o
   6  15  -5         60.56         47.98        35.11 o
   7  15  -5       1333.34       1431.54       144.99 o
   8  15  -5        183.74         99.34        36.49 o
   9  15  -5          3.30        -18.13        31.14 o
  10  15  -5        516.65        466.21        86.46 o
  11  15  -5        167.40        192.31        62.46 o
  12  15  -5        378.74        412.25        80.90 o
  13  15  -5         18.11        -31.45        40.64 o
  15  15  -5         20.99         99.44        67.59 o
  16  15  -5        446.80        546.82       129.51 o
  17  15  -5         35.93         18.75        27.32 o
  18  15  -5        195.70        186.51        34.18 o
  19  15  -5        209.32        214.01        40.56 o
  20  15  -5        335.58        280.40        43.10 o
  21  15  -5        214.36        126.60        35.77 o
  22  15  -5        343.52        430.32        56.59 o
  23  15  -5         67.95         74.53        31.31 o
  24  15  -5         64.40         40.17        27.51 o
  25  15  -5        483.09        440.76        61.15 o
  26  15  -5         62.70         46.67        26.81 o
  27  15  -5         18.33         40.31        47.18 o
  28  15  -5         17.79         28.98        30.03 o
  29  15  -5        124.60        249.63        52.46 o
  30  15  -5        327.75        343.33        59.33 o
  31  15  -5        257.32        228.56        51.89 o
  32  15  -5         74.41         54.79        33.25 o
  33  15  -5         29.93         34.45        44.45 o
  34  15  -5        314.12        377.89        68.51 o
  35  15  -5         12.37         -7.48        32.46 o
  36  15  -5        186.55        122.58        40.82 o
  37  15  -5          0.93         -6.14        33.13 o
  38  15  -5         72.06         63.29        62.32 o
  39  15  -5          6.33        -41.12        41.12 o
  40  15  -5         20.70         34.80        42.41 o
  41  15  -5         10.04         68.50        72.16 o
  42  15  -5         25.05         12.60        35.43 o
  43  15  -5          3.39         35.36        41.39 o
  44  15  -5         28.05        -40.66        40.66 o
  45  15  -5         14.08          0.44        46.96 o
   1  16  -5        265.68        256.35        54.84 o
   2  16  -5        900.16        867.07        45.16 o
   3  16  -5         98.32         76.05        46.18 o
   4  16  -5         99.40         68.60        55.72 o
   5  16  -5        579.95        531.90        67.73 o
   6  16  -5        686.27        704.14        90.67 o
   7  16  -5        361.66        427.92        60.97 o
   8  16  -5        736.72        838.62        86.87 o
   9  16  -5         40.53         48.86        32.78 o
  10  16  -5        785.69        875.86       120.66 o
  11  16  -5          3.67        -20.10        32.82 o
  12  16  -5        457.88        532.91        95.53 o
  13  16  -5        530.73        519.32        91.55 o
  16  16  -5        178.47        193.73        86.08 o
  17  16  -5         58.54         46.65        64.69 o
  18  16  -5        183.48        150.86        77.34 o
  19  16  -5        120.36        110.12        39.01 o
  20  16  -5        298.76        302.99        55.62 o
  21  16  -5        531.65        518.78        62.87 o
  22  16  -5          2.23         -2.89        25.31 o
  23  16  -5         88.30          9.92        35.15 o
  24  16  -5        129.90          1.77        31.49 o
  25  16  -5        111.97        122.68        47.41 o
  26  16  -5         48.88         26.10        29.89 o
  27  16  -5        137.05        253.05        48.79 o
  28  16  -5        817.88        798.23        86.54 o
  29  16  -5         65.37        -37.35        38.95 o
  30  16  -5        418.43        476.00        69.13 o
  31  16  -5        168.04        180.87        49.76 o
  32  16  -5         91.13         30.20        46.17 o
  33  16  -5         72.84         23.85        27.86 o
  34  16  -5         17.44        -30.70        30.70 o
  35  16  -5        269.96        281.72        58.88 o
  36  16  -5         28.29          1.46        31.59 o
  37  16  -5          0.08          0.21        33.34 o
  38  16  -5         28.73          0.57        33.46 o
  39  16  -5          4.65        -13.49        35.76 o
  40  16  -5         78.47         45.85        39.81 o
  41  16  -5         36.14          0.02        30.42 o
  42  16  -5          5.54        -41.67        46.91 o
   1  17  -5         45.83         33.86        27.18 o
   2  17  -5         26.50         29.63        61.16 o
   3  17  -5        112.91        126.09        37.87 o
   4  17  -5        185.42        276.90        55.67 o
   5  17  -5        991.39       1071.88       217.56 o
   6  17  -5        645.85        595.31        72.96 o
   7  17  -5        118.32        121.77        37.64 o
   8  17  -5        498.26        479.70        67.19 o
   9  17  -5        180.48        127.05        52.45 o
  10  17  -5        449.60        479.28       100.47 o
  11  17  -5        171.10        177.27        65.15 o
  12  17  -5          9.68        -30.35        40.72 o
  13  17  -5        339.85        451.32        95.38 o
  14  17  -5        111.70         90.77        34.36 o
  16  17  -5        328.67        296.21       129.43 o
  17  17  -5        139.36        240.48        91.68 o
  18  17  -5        262.56        288.09       115.17 o
  19  17  -5        114.42         96.55        65.29 o
  20  17  -5         55.79         36.98        32.30 o
  21  17  -5        159.94        159.37        62.08 o
  22  17  -5         57.31         16.01        23.66 o
  23  17  -5        169.59        220.13        44.51 o
  24  17  -5        560.27        531.01        66.23 o
  25  17  -5        340.96        465.08        61.36 o
  26  17  -5        259.83        283.13        56.29 o
  27  17  -5         40.62         40.00        32.53 o
  28  17  -5         46.38         36.97        44.10 o
  29  17  -5         57.44         42.35        29.78 o
  30  17  -5        164.41        190.01        60.77 o
  31  17  -5        376.50        352.01       100.55 o
  32  17  -5         28.04         35.14        32.39 o
  33  17  -5         71.27         78.54        46.77 o
  34  17  -5        113.84        101.91        53.61 o
  35  17  -5        132.42         66.62        39.19 o
  36  17  -5          8.14        -43.29        47.30 o
   1  18  -5        110.11        111.49       106.19 o
   2  18  -5         23.88         52.44        31.30 o
   3  18  -5        821.44        876.04       108.79 o
   4  18  -5        105.97        120.65        71.17 o
   5  18  -5        196.17        249.17        63.43 o
   6  18  -5        161.28        149.66        49.56 o
   7  18  -5        523.12        498.14        70.13 o
   8  18  -5        464.42        411.26        64.92 o
   9  18  -5        135.02         80.57        33.70 o
  10  18  -5          0.06         30.04        77.59 o
  11  18  -5        154.63        158.28        44.75 o
  12  18  -5        136.22        116.56        58.99 o
  13  18  -5          5.43        -44.31        44.31 o
  14  18  -5        224.39        252.26        67.72 o
  17  18  -5         60.99         16.13        62.92 o
  18  18  -5        371.33        385.72       128.95 o
  19  18  -5         42.58        169.87        94.16 o
  20  18  -5        221.32        147.96        97.01 o
  21  18  -5        409.73        484.72       128.41 o
  22  18  -5        100.99        168.62       119.40 o
  23  18  -5         10.87         53.24        36.48 o
  24  18  -5         46.04         10.78        26.34 o
  25  18  -5        160.19        112.49        34.94 o
  26  18  -5         64.65         23.01        25.39 o
  27  18  -5        121.37         42.44        33.74 o
  28  18  -5         10.17         42.40        39.54 o
  29  18  -5         28.77          7.13        56.91 o
  30  18  -5         85.10         64.90        66.30 o
  31  18  -5        117.89         34.50        61.21 o
  32  18  -5         90.11          0.30        61.17 o
   1  19  -5        120.84         90.25        38.82 o
   2  19  -5         57.09         75.64        40.65 o
   3  19  -5        352.21        342.05        95.49 o
   4  19  -5        391.56        519.83       108.45 o
   5  19  -5        318.95        266.38        55.82 o
   6  19  -5        146.36        162.97        45.96 o
   7  19  -5        243.28        226.20        51.67 o
   8  19  -5         86.73         60.17        65.86 o
   9  19  -5        300.08        344.87        62.52 o
  10  19  -5         89.12        138.39        46.77 o
  11  19  -5        131.43        118.62        43.96 o
  12  19  -5         96.78         84.38        45.58 o
  13  19  -5        145.41        181.39        53.97 o
  14  19  -5        115.96         75.61        81.83 o
  17  19  -5         84.52        128.82        91.59 o
  18  19  -5         54.91        128.46        78.24 o
  19  19  -5        111.76        133.40        67.35 o
  20  19  -5         33.28        -53.11        90.29 o
  21  19  -5          2.63         48.03        63.16 o
  22  19  -5        238.86        373.98       129.97 o
  23  19  -5         69.94         69.01        77.76 o
  24  19  -5         24.40        122.32        73.97 o
  25  19  -5        131.68         29.68        67.27 o
  26  19  -5          2.25        -22.44        54.51 o
  27  19  -5         57.40         73.79        77.92 o
  28  19  -5        295.79        281.36       118.04 o
  29  19  -5        136.56         46.71        46.75 o
  30  19  -5         46.28        -83.59        83.59 o
   1  20  -5        401.49        509.30        75.18 o
   2  20  -5        331.14        366.67        67.78 o
   3  20  -5        130.45        137.85        55.23 o
   4  20  -5        104.90         73.82        62.87 o
   5  20  -5         79.18        107.53        58.94 o
   6  20  -5        306.43        274.47        58.00 o
   7  20  -5        135.51        165.88        52.38 o
   8  20  -5        422.81        598.47        84.68 o
   9  20  -5         86.08        114.11        46.58 o
  10  20  -5        292.13        339.00        64.53 o
  11  20  -5        227.34        231.89        57.36 o
  12  20  -5         37.60         10.78        35.13 o
  13  20  -5         79.91         77.68        37.51 o
  14  20  -5        376.83        306.94        64.05 o
  15  20  -5        239.24        265.32        97.79 o
  16  20  -5         22.46        121.96        78.60 o
  17  20  -5        343.81        506.48       153.88 o
  18  20  -5        125.77         51.84        65.62 o
  19  20  -5         37.57         22.63        69.51 o
  20  20  -5        139.12        214.80       108.57 o
  21  20  -5         36.88         57.66        99.76 o
  22  20  -5         34.53          3.98        61.05 o
  23  20  -5         84.41        113.32        82.04 o
  24  20  -5        123.17         80.06        46.13 o
  25  20  -5          2.25          5.64        48.44 o
  26  20  -5        328.07        278.04       104.52 o
  27  20  -5        119.26         39.31        48.10 o
  28  20  -5         89.72         27.57        67.61 o
  29  20  -5        108.15        186.17       105.39 o
   1  21  -5         21.86         32.05        60.03 o
   2  21  -5          7.02         38.37        35.22 o
   3  21  -5        360.68        463.99        74.12 o
   4  21  -5         51.13         31.45        30.74 o
   5  21  -5         15.82        -24.84        32.73 o
   6  21  -5        188.15        119.84        48.42 o
   7  21  -5        222.38        143.11        69.11 o
   8  21  -5         30.89         46.64        49.41 o
   9  21  -5          2.37        -30.63        39.42 o
  10  21  -5         20.80         64.21        89.78 o
  11  21  -5         44.01         89.81        46.19 o
  12  21  -5        163.05        137.68        50.55 o
  13  21  -5        100.05         86.85        44.59 o
  14  21  -5        345.60        273.22        95.96 o
  15  21  -5         48.15        208.62        92.65 o
  16  21  -5        216.92        468.75       127.13 o
  17  21  -5         25.63         85.01        53.86 o
  18  21  -5         42.43         29.60        42.61 o
  19  21  -5        199.30        144.29        70.65 o
  20  21  -5         16.80         50.18        84.74 o
  21  21  -5         20.07         52.10        69.66 o
  22  21  -5         55.08        149.57        97.29 o
  23  21  -5         56.93         -0.31        73.53 o
  24  21  -5        136.30         83.63        90.49 o
  25  21  -5         61.93         52.38        78.33 o
  26  21  -5         29.30          0.32        53.03 o
  27  21  -5          0.15         85.45        80.38 o
   1  22  -5        146.51        203.78        54.35 o
   2  22  -5         94.77        249.04        60.71 o
   3  22  -5         84.92        186.16        57.69 o
   4  22  -5         53.32         13.89        33.50 o
   5  22  -5         75.88         83.11        42.97 o
   6  22  -5        149.61        170.65        50.73 o
   7  22  -5          4.02        -27.96        54.93 o
   8  22  -5        155.67        211.34        57.88 o
   9  22  -5         97.59        177.88        56.00 o
  10  22  -5        601.55        862.43       107.64 o
  11  22  -5        295.77        371.05        79.36 o
  12  22  -5        205.04        349.47       109.26 o
  13  22  -5        113.16        108.45        74.65 o
  14  22  -5        267.85        183.23        84.46 o
  15  22  -5         34.57        -30.90        55.19 o
  16  22  -5        127.32        108.73        90.33 o
  17  22  -5        129.44         92.90        54.74 o
  18  22  -5         21.73          6.40        49.97 o
  19  22  -5         36.08         78.56        56.01 o
  20  22  -5          2.71        -25.88        48.04 o
  21  22  -5        151.17        112.97        57.77 o
  22  22  -5        114.73        156.27        68.91 o
  23  22  -5         19.04         52.71        77.98 o
  24  22  -5         70.27         80.46        57.67 o
  25  22  -5         74.43         23.86        68.21 o
   1  23  -5        569.27        699.87       164.47 o
   2  23  -5          2.39        109.51        50.32 o
   3  23  -5        419.65        674.66       260.09 o
   4  23  -5         52.75         83.74       107.74 o
   5  23  -5        266.80        267.64        65.26 o
   6  23  -5         62.52         30.04        92.89 o
   7  23  -5        205.82        156.46        54.74 o
   8  23  -5        389.76        438.66        80.01 o
   9  23  -5         30.71         87.93        80.59 o
  10  23  -5        134.28        103.31        77.21 o
  11  23  -5         83.89         44.23        50.64 o
  12  23  -5        101.00         97.75        64.40 o
  13  23  -5         23.94        -10.53        47.59 o
  14  23  -5        133.89        281.66       108.36 o
  15  23  -5         38.69         15.53        57.95 o
  16  23  -5          9.81        -38.69        57.11 o
  17  23  -5         87.41         56.79        44.64 o
  18  23  -5         86.74         32.17        46.63 o
  19  23  -5        140.27        191.19       146.19 o
  20  23  -5          4.54         46.82        47.99 o
  21  23  -5         53.38        -25.60        55.63 o
  22  23  -5         25.34         90.03        58.50 o
  23  23  -5          0.23         41.05        50.67 o
  24  23  -5          8.01         36.23        76.61 o
  25  23  -5         24.05        132.45       114.06 o
  26  23  -5         83.38        106.26        83.60 o
  27  23  -5         32.55         82.95        79.53 o
   1  24  -5        190.00        277.74        77.61 o
   2  24  -5        125.80        190.29       131.04 o
   3  24  -5        160.91        100.99        88.10 o
   4  24  -5        202.40        136.31       206.42 o
   5  24  -5        524.44        642.54        98.23 o
   6  24  -5        142.46        112.09        84.72 o
   7  24  -5        199.14        325.20        96.55 o
   8  24  -5         95.42         28.93        55.33 o
   9  24  -5         40.55        119.95        78.56 o
  10  24  -5        221.97        121.43        64.12 o
  11  24  -5         27.01        -29.65        53.39 o
  12  24  -5        156.62        127.36        83.39 o
  13  24  -5         16.18         38.65        59.01 o
  14  24  -5        134.76        150.30        89.94 o
  15  24  -5         58.92        111.18        71.32 o
  16  24  -5        228.98        147.01        92.01 o
  17  24  -5         31.05         92.31        54.07 o
  18  24  -5         83.72        127.08        60.48 o
  19  24  -5         41.55        106.34        76.58 o
  20  24  -5        276.31        293.52        96.46 o
  21  24  -5          2.73          4.98        70.55 o
  22  24  -5         60.26         47.96        74.70 o
  23  24  -5         14.27         64.85        76.35 o
  24  24  -5         58.28        133.73       101.93 o
  25  24  -5        204.13        245.11       110.89 o
  26  24  -5         25.02        171.53        94.28 o
  27  24  -5         24.84          2.00        60.51 o
  28  24  -5         24.62        233.82       140.38 o
  29  24  -5         73.41        101.45       100.51 o
   1  25  -5         41.15         76.03        46.87 o
   2  25  -5        148.02        142.11        52.73 o
   3  25  -5        175.50        228.95        92.88 o
   4  25  -5         58.45        133.16        88.90 o
   5  25  -5        126.78        329.05       101.97 o
   6  25  -5         20.32        194.77        85.69 o
   7  25  -5        318.89        469.41       130.47 o
   8  25  -5         17.84        -65.70        65.70 o
   9  25  -5         18.58          0.21        55.06 o
  10  25  -5        136.68        174.91        94.50 o
  11  25  -5        129.12        174.48        95.99 o
  12  25  -5        282.88        325.28       113.42 o
  13  25  -5         36.76         31.13        61.20 o
  14  25  -5         70.56         55.56        73.22 o
  15  25  -5         54.99         29.97        61.12 o
  16  25  -5         84.15         26.04        76.22 o
  17  25  -5         20.54         56.61       110.65 o
  18  25  -5         53.66         39.42        57.41 o
  19  25  -5          5.79        -52.42        65.98 o
  20  25  -5         72.19        111.78       107.26 o
  21  25  -5         12.98        193.68        96.55 o
  22  25  -5        104.48          3.74        54.05 o
  23  25  -5         35.91          0.27        60.78 o
  24  25  -5         16.77         51.23        93.77 o
  25  25  -5         54.67         -0.28        62.02 o
  26  25  -5          0.74          0.29        82.10 o
   1  26  -5        188.79        242.31        96.70 o
   2  26  -5         25.59         62.44        72.23 o
   3  26  -5         34.01        -22.54        42.10 o
   4  26  -5        100.25        132.89        80.06 o
   5  26  -5          2.66         61.41        54.70 o
   6  26  -5         65.33        175.89        92.05 o
   7  26  -5         70.12        256.07        98.30 o
   8  26  -5         50.62        399.03       110.07 o
   9  26  -5        188.25         23.50        65.06 o
  10  26  -5        141.98          6.58        43.88 o
  11  26  -5         32.28        -80.48        80.48 o
  12  26  -5          6.56         58.15        73.57 o
  13  26  -5         64.43        109.92        89.91 o
  14  26  -5         82.60        117.66        87.44 o
  15  26  -5         14.03         27.83        73.23 o
  16  26  -5         49.85         -0.25        50.91 o
  17  26  -5         14.20         15.81        71.92 o
  18  26  -5         31.13         39.50        62.35 o
  19  26  -5         26.04        -26.73        60.52 o
  20  26  -5         11.18         54.63        91.14 o
  21  26  -5         53.48          0.27        65.82 o
  22  26  -5        144.87        151.91       105.64 o
  23  26  -5         43.87          0.29        68.76 o
  24  26  -5         29.93        -61.89        70.03 o
   5  27  -5          4.73         20.40        60.84 o
   6  27  -5         10.50        149.45        79.69 o
   7  27  -5        120.58        411.59       124.88 o
   8  27  -5         58.88        276.20       123.83 o
   9  27  -5         72.90        287.45       121.95 o
  10  27  -5          2.86          0.24        52.96 o
  11  27  -5          7.20        -77.79        77.79 o
  12  27  -5        140.82          0.25        61.68 o
  13  27  -5         59.98        -80.24        80.24 o
  14  27  -5         18.75        -92.20        92.20 o
  15  27  -5         18.94         75.21        85.16 o
  16  27  -5          9.75         37.02        90.83 o
  17  27  -5         21.74        -35.22        59.86 o
  18  27  -5         46.09          0.27        67.26 o
  19  27  -5         66.69         -0.28        51.42 o
  20  27  -5         22.64        108.79        79.15 o
  21  27  -5         40.85        126.42        83.38 o
  10  28  -5          8.73        304.90       119.50 o
  11  28  -5          1.21        159.32        97.70 o
  12  28  -5         70.71         86.57        99.66 o
  13  28  -5         15.31        -77.36        77.36 o
  14  28  -5         12.77        -59.65        64.08 o
  15  28  -5         25.91        -19.09        53.97 o
  16  28  -5         48.06         17.45        54.09 o
  17  28  -5         49.43        -86.52        86.52 o
  18  28  -5         35.04          0.29        54.56 o
   0   0  -4        472.11        654.51        55.89 o
   2   0  -4      17631.32      16558.18       200.24 o
   4   0  -4      15906.39      15302.96       294.83 o
   6   0  -4       7208.04       6163.76       243.23 o
   8   0  -4       2451.67       2499.13       171.82 o
  10   0  -4        619.66        898.26       107.31 o
  12   0  -4        865.58        767.34        67.40 o
  14   0  -4       5686.75       5802.78       240.47 o
  16   0  -4         16.62         93.62        54.83 o
  18   0  -4       2031.23       2542.10       189.46 o
  20   0  -4        884.76        876.96       121.66 o
  22   0  -4       2196.92       2529.29       216.77 o
  24   0  -4         24.48        911.70       149.23 o
  26   0  -4        980.37       1308.59       172.62 o
  28   0  -4        656.63        885.57       154.09 o
  30   0  -4        665.22        954.78       166.42 o
  32   0  -4        401.00        852.97       167.14 o
  34   0  -4        148.54         93.37        85.27 o
  36   0  -4        969.25        856.71       172.96 o
  38   0  -4        121.15         30.74        64.39 o
  40   0  -4       1036.96       1283.27       224.93 o
  42   0  -4        787.98       1081.61       216.57 o
  44   0  -4          0.95        -27.19        66.81 o
  46   0  -4         78.35         37.10        62.10 o
  48   0  -4         11.53        -49.60        73.42 o
  50   0  -4         30.42          0.34        71.06 o
   0   1  -4       2347.23       2395.89        73.49 o
   1   1  -4       1335.17       1096.05        31.23 o
   2   1  -4       3630.77       3419.96       104.58 o
   3   1  -4       1405.77       1107.88        30.96 o
   4   1  -4       1696.05       1848.26       242.47 o
   5   1  -4        540.37        453.27        44.00 o
   6   1  -4       1371.31       1356.31        87.56 o
   7   1  -4       3805.99       4249.56       122.60 o
   8   1  -4        432.36        507.87        45.02 o
   9   1  -4       4101.89       4897.71       117.11 o
  10   1  -4        669.14        628.78        47.11 o
  11   1  -4       2033.31       2108.48        87.43 o
  12   1  -4       1044.89       1411.31        76.30 o
  13   1  -4       1351.55       1647.19        71.03 o
  14   1  -4        836.77        816.89        69.20 o
  15   1  -4       3478.65       3848.17       146.72 o
  16   1  -4        615.59        686.26        69.87 o
  17   1  -4        304.48        323.63        52.55 o
  18   1  -4       1854.73       1953.61       118.74 o
  19   1  -4        437.48        532.97        67.48 o
  20   1  -4        138.57        106.71        37.41 o
  21   1  -4       1231.60       1332.29       110.71 o
  22   1  -4        669.28        756.98        89.05 o
  23   1  -4       1997.87       2038.95       140.88 o
  24   1  -4        236.56        415.19        73.87 o
  25   1  -4        268.52        285.50        63.99 o
  26   1  -4          8.59         20.52        42.19 o
  27   1  -4         56.29         71.47        43.01 o
  28   1  -4         21.93         26.66        60.36 o
  29   1  -4        114.86        154.45        54.88 o
  30   1  -4        436.76        545.92        88.96 o
  31   1  -4          3.45         21.75        71.40 o
  32   1  -4        407.51        310.25        73.06 o
  33   1  -4        255.73        371.29        85.24 o
  34   1  -4        200.37        215.55        69.51 o
  35   1  -4        116.25        140.26        56.44 o
  36   1  -4        281.06        290.37        87.38 o
  37   1  -4         61.39        204.35        68.56 o
  38   1  -4        420.65        531.98       116.61 o
  39   1  -4        244.67        111.29       159.69 o
  40   1  -4        115.43        223.55        74.77 o
  41   1  -4         96.53        146.50       102.12 o
  42   1  -4         38.91         82.78        89.06 o
  43   1  -4        378.10        462.61       144.69 o
  44   1  -4        272.73        343.06        97.60 o
  45   1  -4         31.09         64.12       140.40 o
  46   1  -4         53.93         27.44        65.80 o
  47   1  -4         25.00         35.97        52.33 o
  48   1  -4         28.18        120.51        70.74 o
  49   1  -4          2.28        206.48       111.05 o
  50   1  -4         14.77          3.76        56.07 o
  51   1  -4         74.42        -70.06        75.66 o
  52   1  -4         51.96        -89.71        89.71 o
   0   2  -4       1288.40        918.01        53.01 o
   1   2  -4       1709.28       1809.33        39.16 o
   2   2  -4       1931.40       1849.05        49.18 o
   3   2  -4       4407.57       4276.27        81.35 o
   4   2  -4       7008.74       6144.23       154.50 o
   5   2  -4       1365.54       1233.93        74.21 o
   6   2  -4       4150.86       4032.98       196.51 o
   7   2  -4        377.55        340.77        51.17 o
   8   2  -4       4208.02       4441.83       114.67 o
   9   2  -4       2251.76       2593.75        96.64 o
  10   2  -4      10036.43       9810.18       197.21 o
  11   2  -4       1357.39       1421.75        74.17 o
  12   2  -4       6812.16       5836.95       153.83 o
  13   2  -4       1696.83       1726.54       103.98 o
  14   2  -4        824.21        776.85        90.63 o
  15   2  -4       3698.83       3823.55       208.09 o
  16   2  -4        202.58        182.66        54.25 o
  17   2  -4       1778.39       1863.22       113.82 o
  18   2  -4       1663.72       1875.27       123.79 o
  19   2  -4       1969.57       2187.01       130.64 o
  20   2  -4        286.11        314.94        52.37 o
  21   2  -4        771.00        892.85        91.16 o
  22   2  -4       1852.21       2020.33       136.62 o
  23   2  -4        873.94       1058.96       113.02 o
  24   2  -4        189.11        156.09        47.19 o
  25   2  -4         31.08         11.78       118.43 o
  26   2  -4       1466.50       1681.35       159.88 o
  27   2  -4        120.09         79.63        44.86 o
  28   2  -4       1009.98        978.37       114.45 o
  29   2  -4         41.65        154.09        57.44 o
  30   2  -4        112.91        132.59        93.17 o
  31   2  -4         32.96         51.03        81.63 o
  32   2  -4        662.79        764.27       109.92 o
  33   2  -4        408.25        471.45        88.80 o
  34   2  -4         64.47        101.21        60.07 o
  35   2  -4        892.29       1109.13       136.64 o
  36   2  -4         76.05        107.99        57.66 o
  37   2  -4        119.36        115.37        62.95 o
  38   2  -4        192.46        214.80        68.58 o
  39   2  -4        350.19        417.36       100.86 o
  40   2  -4        236.38        396.64        96.55 o
  41   2  -4         26.06        160.43        67.18 o
  42   2  -4        631.17        839.10       140.68 o
  43   2  -4        147.94        222.75        80.50 o
  44   2  -4         67.56        203.22        84.65 o
  45   2  -4        203.63        214.22        79.04 o
  46   2  -4        360.06        606.54       188.51 o
  47   2  -4        183.66        356.07       149.56 o
  48   2  -4         55.27         28.09        74.43 o
  49   2  -4         45.60         53.22       101.12 o
  50   2  -4          5.08         87.47       114.11 o
  51   2  -4         39.89        126.90       111.12 o
  52   2  -4          2.05        -84.81        84.81 o
   0   3  -4       3414.57       3554.36       122.87 o
   1   3  -4        359.54        386.31        18.75 o
   2   3  -4       6314.74       6684.85        99.51 o
   3   3  -4       2224.48       1955.80        52.21 o
   4   3  -4        756.63        709.63        41.63 o
   5   3  -4      12286.73      10848.40       301.90 o
   6   3  -4       1093.22        904.30        59.10 o
   7   3  -4       2591.59       2839.64       110.91 o
   8   3  -4       1110.28       1214.96        65.75 o
   9   3  -4      22006.26      22744.40       296.47 o
  10   3  -4        237.56        322.46        84.73 o
  11   3  -4       5626.97       5626.65       167.51 o
  12   3  -4       2619.83       2585.76        99.18 o
  13   3  -4        113.46        161.42        37.47 o
  14   3  -4        231.34        268.77        59.18 o
  15   3  -4       3945.68       4256.20       153.47 o
  16   3  -4       1371.50       1602.17       145.04 o
  17   3  -4       4644.11       4869.60       261.22 o
  18   3  -4        580.67        850.08       114.56 o
  19   3  -4        414.85        391.05        85.26 o
  20   3  -4        297.34        367.44        81.61 o
  21   3  -4        163.39        232.78        73.45 o
  22   3  -4        764.45        840.48        93.33 o
  23   3  -4        720.23        640.85        81.65 o
  24   3  -4         69.89         46.73        42.41 o
  25   3  -4        475.75        486.57       183.51 o
  26   3  -4        808.43        698.52       131.26 o
  27   3  -4        313.75        375.05        76.88 o
  28   3  -4         87.21        194.00        63.17 o
  29   3  -4         35.61        111.41        87.44 o
  30   3  -4        346.80        381.65        75.05 o
  31   3  -4        232.18        269.98        71.18 o
  32   3  -4       1247.15       1262.02       139.96 o
  33   3  -4        637.90        780.63       113.65 o
  34   3  -4        702.45        797.84       118.12 o
  35   3  -4         77.51         50.93        46.74 o
  36   3  -4         66.23         71.25        50.42 o
  37   3  -4         35.93        123.41        58.14 o
  38   3  -4         57.33         43.29        44.73 o
  39   3  -4         35.41        127.70        68.39 o
  40   3  -4        139.93        220.35        75.12 o
  41   3  -4        197.12        252.85        95.08 o
  42   3  -4          6.55         14.98        64.92 o
  43   3  -4         67.85        100.98       100.03 o
  44   3  -4        229.89        360.63       144.49 o
  45   3  -4         38.41         45.24        78.40 o
  46   3  -4         30.99         65.44       115.75 o
  47   3  -4         18.75        133.78       114.51 o
  48   3  -4        269.14        468.87       159.52 o
  49   3  -4         74.37        -84.46        84.46 o
  50   3  -4          0.27         -0.34       100.51 o
  51   3  -4        102.74        226.51       118.89 o
  52   3  -4         29.70         -0.36        69.11 o
   0   4  -4       2623.32       2768.92        74.86 o
   1   4  -4       3020.36       2806.11        52.74 o
   2   4  -4        269.44        325.51        19.88 o
   3   4  -4       4586.31       5113.68        93.31 o
   4   4  -4        739.53        485.70        33.53 o
   5   4  -4       2575.51       2154.10        96.66 o
   6   4  -4       2621.70       2668.45        62.26 o
   7   4  -4       6983.58       6588.23       135.94 o
   8   4  -4       4852.62       4746.09        98.14 o
   9   4  -4       2570.01       2611.38        69.44 o
  10   4  -4          8.51         32.50        13.68 o
  11   4  -4       1301.26       1444.32        62.68 o
  12   4  -4       2818.52       2873.50        89.61 o
  13   4  -4        260.69        310.28        44.24 o
  14   4  -4       1535.96       1443.05        90.13 o
  15   4  -4        715.93        797.81        69.98 o
  16   4  -4        163.45        177.33        53.41 o
  17   4  -4        792.16        966.84       120.62 o
  18   4  -4        281.15        268.73        71.66 o
  19   4  -4       1376.89       1435.66       154.98 o
  20   4  -4        142.69        220.61        78.32 o
  21   4  -4       1804.35       2108.15       199.55 o
  22   4  -4        241.41        237.15        78.71 o
  23   4  -4       1756.01       1791.28       192.30 o
  24   4  -4        330.76        448.61       107.69 o
  25   4  -4        805.64        826.22       136.32 o
  26   4  -4        721.69        852.15       144.72 o
  27   4  -4       1673.49       1924.96       227.04 o
  28   4  -4        329.76        588.89       139.63 o
  29   4  -4        211.72        333.53       107.57 o
  30   4  -4        897.52       1006.49       169.90 o
  31   4  -4        188.59        278.55       103.71 o
  32   4  -4        424.86        275.69        99.24 o
  33   4  -4        272.41        272.55       107.24 o
  34   4  -4        263.88        230.82        99.85 o
  35   4  -4         30.14        -61.99        61.99 o
  36   4  -4         98.42         59.66        64.29 o
  37   4  -4         49.15        186.05       103.41 o
  38   4  -4        224.24        329.23       126.68 o
  39   4  -4        217.69        311.58       125.67 o
  40   4  -4        264.80        508.05       158.94 o
  41   4  -4        105.91        218.12        96.55 o
  42   4  -4        237.58        292.13       131.12 o
  43   4  -4         47.70        132.17        98.12 o
  44   4  -4          4.93         46.41        70.84 o
  45   4  -4        115.42          9.56        72.24 o
  46   4  -4        186.75          0.32        73.18 o
  47   4  -4         17.37         84.43        80.78 o
  48   4  -4          7.62         20.42        72.19 o
  49   4  -4         41.78        101.79        96.47 o
  50   4  -4         39.90        234.68       125.66 o
  51   4  -4         47.62         28.29        82.76 o
  52   4  -4         31.18          0.36        74.01 o
   0   5  -4       6461.79       7316.56       323.69 o
   1   5  -4       1423.99       1171.29        45.11 o
   2   5  -4       1241.51       1338.25        49.25 o
   3   5  -4       5167.37       5343.01        92.55 o
   4   5  -4       2827.90       3073.96        84.60 o
   5   5  -4        630.99        743.82        48.73 o
   6   5  -4       1066.14        910.06        41.50 o
   7   5  -4        949.74        880.41        36.65 o
   8   5  -4       5968.95       6356.41        98.43 o
   9   5  -4        642.76        604.17        33.07 o
  10   5  -4         36.46         26.46        14.20 o
  11   5  -4        614.79        797.96        47.66 o
  12   5  -4        113.99        180.68        26.56 o
  13   5  -4        379.09        351.04        46.71 o
  14   5  -4       2800.46       2764.73       125.71 o
  15   5  -4        298.91        192.53        41.34 o
  16   5  -4        222.15        209.86        50.04 o
  17   5  -4        694.85        698.26       105.87 o
  18   5  -4        843.70        839.24       122.51 o
  19   5  -4        529.38        704.82       112.11 o
  20   5  -4        241.73        219.88        77.10 o
  21   5  -4        197.81         83.05        57.06 o
  22   5  -4       1248.87       1300.31       165.27 o
  23   5  -4       2174.46       2008.69       211.85 o
  24   5  -4       1085.00       1081.34       157.87 o
  25   5  -4        300.08        286.59        89.85 o
  26   5  -4        347.35        297.36        91.18 o
  27   5  -4        186.85         91.72        60.37 o
  28   5  -4        508.61        352.32       102.11 o
  29   5  -4       1168.91       1078.41       174.94 o
  30   5  -4        615.52        717.79       149.35 o
  31   5  -4        286.83        320.10       108.60 o
  32   5  -4         85.97         27.64        61.16 o
  33   5  -4        136.86        207.80        96.77 o
  34   5  -4         37.12        -84.42        84.42 o
  35   5  -4        147.71        143.76        82.35 o
  36   5  -4         22.04         61.05        60.89 o
  37   5  -4        113.82        213.48       121.50 o
  38   5  -4         76.25        208.36       113.94 o
  39   5  -4          3.70        103.62        83.89 o
  40   5  -4         87.66        183.84        91.51 o
  41   5  -4         40.65         38.37        82.18 o
  42   5  -4        159.75        213.12       108.55 o
  43   5  -4         34.72        -22.03        64.94 o
  44   5  -4         59.24         50.99        69.91 o
  45   5  -4         16.80         -0.31        87.34 o
  46   5  -4         13.41         64.07        82.70 o
  47   5  -4         42.73         89.48        86.87 o
  48   5  -4         64.72        -25.60        55.17 o
  49   5  -4          5.52          1.69        74.54 o
  50   5  -4         15.45         17.59        87.52 o
  51   5  -4         40.02         48.60        67.21 o
   0   6  -4      24005.40      24820.67       403.52 o
   1   6  -4       3005.16       3248.78        85.36 o
   2   6  -4       1520.93       1617.13        47.70 o
   3   6  -4       2700.91       2371.14        50.06 o
   4   6  -4        181.77        156.98        15.48 o
   5   6  -4        866.92        701.80        33.43 o
   6   6  -4       1216.03       1209.84        46.43 o
   7   6  -4        920.28        843.52        41.19 o
   8   6  -4        497.96        434.87        30.58 o
   9   6  -4       7134.10       7726.33       113.28 o
  10   6  -4        781.99        850.70        43.22 o
  11   6  -4       1925.79       1859.42        73.07 o
  12   6  -4       5199.05       5354.30       165.57 o
  13   6  -4        310.50        342.73        47.08 o
  14   6  -4       2506.06       2290.74       115.89 o
  15   6  -4        448.56        393.15        52.92 o
  16   6  -4       2210.71       2324.17        97.85 o
  17   6  -4        402.74        370.71        71.80 o
  18   6  -4        733.70        667.56       110.69 o
  19   6  -4         29.77        -11.50        38.95 o
  20   6  -4         64.71         52.52        50.62 o
  21   6  -4       2499.21       2557.91       228.15 o
  22   6  -4        813.44        783.47       133.14 o
  23   6  -4       1823.34       1664.26       195.70 o
  24   6  -4       2464.88       2528.38       245.51 o
  25   6  -4       1156.55        908.36       150.76 o
  26   6  -4       1499.03       1315.27       183.95 o
  27   6  -4        393.33        453.52       113.82 o
  28   6  -4       1210.52       1357.92       196.89 o
  29   6  -4       1102.86       1064.62       182.87 o
  30   6  -4        111.29        206.27        82.41 o
  31   6  -4        139.71        205.38       102.91 o
  32   6  -4        577.73        603.08       139.35 o
  33   6  -4         77.22        -38.93        73.42 o
  34   6  -4         35.11        -71.08        74.00 o
  35   6  -4        130.45        113.33        68.51 o
  36   6  -4         91.25         90.69        84.01 o
  37   6  -4        295.79        259.26       111.49 o
  38   6  -4        424.08        412.90       131.14 o
  39   6  -4         50.69        -15.10        74.80 o
  40   6  -4        614.92        508.98       152.30 o
  41   6  -4         11.34       -103.12       103.12 o
  42   6  -4         15.49          9.69        66.08 o
  43   6  -4        169.15        113.35        92.76 o
  44   6  -4         89.34        174.51       113.84 o
  45   6  -4          5.16        -71.71        78.56 o
  46   6  -4         39.21        113.49       120.25 o
  47   6  -4         10.40        386.42       145.91 o
  48   6  -4         15.87        100.44        99.74 o
  49   6  -4         71.38         37.62        64.62 o
  50   6  -4         18.86          0.35        68.04 o
  51   6  -4         20.55          0.35        79.96 o
   0   7  -4       1529.99       1918.98       112.30 o
   1   7  -4        738.21        736.46        51.18 o
   2   7  -4       3426.36       4022.13        85.52 o
   3   7  -4       1315.26       1639.84        50.66 o
   4   7  -4        492.06        502.76        28.29 o
   5   7  -4       6612.94       6092.05        87.36 o
   6   7  -4       3414.84       3416.93        80.24 o
   7   7  -4         28.64         47.70        11.46 o
   8   7  -4        457.22        357.35        33.38 o
   9   7  -4       1146.03       1407.95        54.32 o
  10   7  -4       1121.46       1049.80        48.69 o
  11   7  -4        353.58        354.04        36.99 o
  12   7  -4        848.56        861.97        70.18 o
  13   7  -4       4598.09       4609.85       161.60 o
  14   7  -4        143.46        130.28        31.41 o
  15   7  -4       1193.68       1071.78        84.81 o
  16   7  -4       1295.04       1334.88        75.68 o
  17   7  -4       1761.29       1991.33        94.24 o
  18   7  -4        380.40        346.20        53.91 o
  19   7  -4        494.95        506.79       101.09 o
  20   7  -4         46.82        -27.50        56.22 o
  21   7  -4        236.05        259.70        84.37 o
  22   7  -4        164.92        131.20        62.15 o
  23   7  -4         63.09        133.32        66.13 o
  24   7  -4       1670.82       1512.68       192.45 o
  25   7  -4       2943.70       2743.58       272.20 o
  26   7  -4       2451.51       2421.86       247.37 o
  27   7  -4        914.23        798.67       152.17 o
  28   7  -4        599.74        603.87       130.96 o
  29   7  -4        117.04        223.53       111.84 o
  30   7  -4        871.22       1076.18       182.07 o
  31   7  -4        551.28        497.36       132.09 o
  32   7  -4        102.64        136.26        70.68 o
  33   7  -4         26.43        -31.22        90.72 o
  34   7  -4         10.79          1.15        90.44 o
  35   7  -4        105.82         99.19        80.70 o
  36   7  -4        218.67         29.23        85.34 o
  37   7  -4        164.97        223.16       104.07 o
  38   7  -4        148.90         64.06        57.89 o
  39   7  -4         14.05       -104.00       104.00 o
  40   7  -4        383.13        277.14       119.16 o
  41   7  -4        101.40         67.37        81.80 o
  42   7  -4         49.05        -90.54        90.54 o
  43   7  -4        142.04         36.00        70.96 o
  44   7  -4        245.19         73.80       108.72 o
  45   7  -4          7.81        -23.38        65.11 o
  46   7  -4        149.11        227.80       115.84 o
  47   7  -4         35.05          0.33        55.99 o
  48   7  -4         19.64        215.47       121.49 o
  49   7  -4         47.47         63.11        92.37 o
  50   7  -4         29.67         -0.35        56.54 o
   0   8  -4        649.58        777.69        72.74 o
   1   8  -4        106.40         93.57        17.47 o
   2   8  -4        911.04        837.16        42.39 o
   3   8  -4       1033.32        851.00        38.43 o
   4   8  -4       4433.09       4234.85        82.74 o
   5   8  -4         37.77         53.19        11.73 o
   6   8  -4       4876.58       5120.11       104.10 o
   7   8  -4       1727.00       1725.93        55.25 o
   8   8  -4        731.74        767.07        34.80 o
   9   8  -4        604.03        518.58        34.23 o
  10   8  -4        347.95        416.29        39.94 o
  11   8  -4        700.28        761.31        67.24 o
  12   8  -4        960.11       1010.33       139.86 o
  13   8  -4       1336.00       1385.16        92.78 o
  14   8  -4        260.78        226.53        42.08 o
  15   8  -4        496.11        441.14        56.51 o
  16   8  -4         51.83         15.31        25.26 o
  17   8  -4        118.12         88.14        33.16 o
  18   8  -4        269.81        269.35        48.67 o
  19   8  -4       1422.96       1526.92       110.60 o
  20   8  -4        401.44        466.26        66.73 o
  21   8  -4        440.29        566.10       120.20 o
  22   8  -4       1442.72       1342.60       175.68 o
  23   8  -4       3821.22       3801.50       298.53 o
  24   8  -4       2366.73       2760.24       261.86 o
  25   8  -4        375.61        482.11       120.71 o
  26   8  -4        358.47        327.58       109.32 o
  27   8  -4        589.61        657.90       140.61 o
  28   8  -4        330.86        336.84       122.76 o
  29   8  -4        131.14         50.82        72.64 o
  30   8  -4        172.28        363.06       125.00 o
  31   8  -4        485.24        361.35       102.03 o
  32   8  -4         45.37         50.92        59.45 o
  33   8  -4        117.65         10.04        52.60 o
  34   8  -4         97.98        147.91        86.80 o
  35   8  -4         88.30         34.50        55.47 o
  36   8  -4         73.42         22.04        70.52 o
  37   8  -4         80.42        -56.47       109.42 o
  38   8  -4        224.80        144.32        65.79 o
  39   8  -4         74.10        130.82        88.27 o
  40   8  -4         90.19         78.33        87.54 o
  41   8  -4        185.81        155.17       105.08 o
  42   8  -4        280.47        265.77       116.11 o
  43   8  -4        204.03        304.86       132.59 o
  44   8  -4          1.99       -132.34       132.34 o
  45   8  -4         53.46         17.50        61.19 o
  46   8  -4         41.50          1.66        60.93 o
  47   8  -4         18.35         69.94        81.34 o
  48   8  -4         17.68         47.49        69.85 o
  49   8  -4         18.34         17.89        93.48 o
   0   9  -4       1838.23       1327.48        67.53 o
   1   9  -4         78.10         60.84        14.48 o
   2   9  -4       1383.07       1379.07        55.55 o
   3   9  -4       2362.37       2611.49        74.32 o
   4   9  -4       1712.93       1674.18        54.12 o
   5   9  -4        579.91        592.79        31.49 o
   6   9  -4       2147.33       2312.79        82.31 o
   7   9  -4        883.47        987.85        62.80 o
   8   9  -4        360.72        440.98        40.90 o
   9   9  -4       1522.67       1712.82        70.96 o
  10   9  -4        243.51        225.45        26.77 o
  11   9  -4        184.29        221.81        54.05 o
  12   9  -4        155.53        165.02        38.68 o
  13   9  -4        874.87        900.36        78.59 o
  14   9  -4        513.03        629.75        67.44 o
  15   9  -4        841.48        739.14        57.71 o
  16   9  -4        375.25        467.41        62.92 o
  17   9  -4         39.26         93.67        31.76 o
  18   9  -4       1923.90       1852.11       116.19 o
  19   9  -4       1450.54       1406.73        85.00 o
  20   9  -4         44.75         76.32        33.46 o
  21   9  -4       1663.88       1666.62       121.30 o
  22   9  -4        849.83        826.52       137.78 o
  23   9  -4       1072.97        939.41       155.56 o
  24   9  -4       2306.82       2269.86       238.21 o
  25   9  -4        339.83        492.51       122.16 o
  26   9  -4       2061.76       1830.83       224.93 o
  27   9  -4        147.45        162.15        81.75 o
  28   9  -4         57.85         46.13        58.53 o
  29   9  -4        126.33         80.81        53.72 o
  30   9  -4       1143.40       1025.96       184.68 o
  31   9  -4        141.22        158.54        88.63 o
  32   9  -4        729.26        789.39       165.68 o
  33   9  -4        171.28        217.16       109.15 o
  34   9  -4        259.44        277.71       107.04 o
  35   9  -4        160.79        215.84       100.66 o
  36   9  -4        346.11        341.77       113.35 o
  37   9  -4        157.49         33.21        81.93 o
  38   9  -4        154.41        150.67        90.40 o
  39   9  -4          0.19       -107.95       107.95 o
  40   9  -4         96.18        117.35        74.68 o
  41   9  -4         41.57        -76.78        80.70 o
  42   9  -4          9.70         25.04        76.28 o
  43   9  -4        223.18        201.56       112.10 o
  44   9  -4        123.61         47.48        91.60 o
  45   9  -4         22.55        -65.41        87.07 o
  46   9  -4        110.98          0.34        62.26 o
  47   9  -4         21.29         53.14        69.99 o
  48   9  -4          7.81         14.33        74.88 o
   0  10  -4        279.38        255.11        32.96 o
   1  10  -4       1092.23       1164.99        46.16 o
   2  10  -4       1268.57       1451.58        57.67 o
   3  10  -4       1642.45       1614.99        59.87 o
   4  10  -4       1319.28       1332.55        49.31 o
   5  10  -4        422.65        524.79        59.04 o
   6  10  -4        401.75        436.75        44.72 o
   7  10  -4        239.13        245.53        34.25 o
   8  10  -4         99.48        131.85        35.43 o
   9  10  -4         34.09         23.90        17.28 o
  10  10  -4       1220.65       1211.71        62.00 o
  11  10  -4        480.25        502.07        50.80 o
  12  10  -4        787.13        792.29        96.59 o
  13  10  -4        804.46        763.40        74.23 o
  14  10  -4        771.91        680.00        70.44 o
  15  10  -4       4085.41       4073.75       134.27 o
  16  10  -4        285.90        292.06        40.79 o
  17  10  -4        584.55        580.37        87.50 o
  18  10  -4        763.91        611.71        55.68 o
  19  10  -4        489.72        474.09        52.40 o
  20  10  -4        581.81        611.83        58.27 o
  21  10  -4        174.22        154.48        35.35 o
  22  10  -4       1305.35       1395.66        90.55 o
  23  10  -4        739.22        709.91       120.57 o
  24  10  -4        867.69        968.50       100.52 o
  25  10  -4        602.09        715.78       147.38 o
  26  10  -4        261.19        445.93       130.57 o
  27  10  -4        533.33        506.01       112.74 o
  28  10  -4        125.28        129.04        80.33 o
  29  10  -4         90.67         25.14        63.66 o
  30  10  -4        420.31        454.03       126.26 o
  31  10  -4        159.67        363.66       112.36 o
  32  10  -4        112.09        -97.23        97.23 o
  33  10  -4        155.95        160.93        87.03 o
  34  10  -4         50.83         75.87        87.61 o
  35  10  -4         95.97        193.97       100.97 o
  36  10  -4         70.10        -84.89        90.09 o
  37  10  -4         18.35        120.91        73.71 o
  38  10  -4        237.19        244.41        89.77 o
  39  10  -4         60.39        -78.42        78.42 o
  40  10  -4         65.24        -20.15        59.77 o
  41  10  -4         71.64        -96.38        96.38 o
  43  10  -4         87.90         -0.32        74.29 o
  44  10  -4         31.84         24.41        50.81 o
  45  10  -4         91.34         37.65        69.55 o
  46  10  -4         39.17        -22.13        61.79 o
  47  10  -4         78.16        -11.06       143.35 o
  48  10  -4         55.95         11.98        43.03 o
   0  11  -4       1560.32       1489.44        85.39 o
   1  11  -4        494.32        541.15        32.98 o
   2  11  -4       1263.98       1138.73        46.82 o
   3  11  -4         82.46         89.99        16.36 o
   4  11  -4       3526.87       3437.96       121.44 o
   5  11  -4         16.67         65.36        12.56 o
   6  11  -4        257.30        275.13        37.44 o
   7  11  -4        105.36         21.80        29.43 o
   8  11  -4        885.86        912.14        93.87 o
   9  11  -4        989.46       1046.58       103.52 o
  10  11  -4        327.84        361.47        36.90 o
  11  11  -4       1859.04       1743.98        96.16 o
  12  11  -4       2988.08       2929.06       125.40 o
  13  11  -4        106.36         91.59        37.03 o
  14  11  -4        331.12        339.31        53.53 o
  15  11  -4        179.74        142.24        31.29 o
  16  11  -4       1259.62       1164.12        76.45 o
  17  11  -4       1043.34       1109.27        75.19 o
  18  11  -4         56.75         42.16        23.06 o
  19  11  -4        237.07        270.51        41.36 o
  20  11  -4        162.06        237.37        40.00 o
  21  11  -4        359.29        285.18        45.47 o
  22  11  -4        380.17        386.53        51.82 o
  23  11  -4        265.56        296.08        73.84 o
  24  11  -4        554.33        512.34        65.61 o
  25  11  -4        126.36         56.09        33.23 o
  26  11  -4         59.54         52.55        34.95 o
  27  11  -4        349.95        423.62        70.15 o
  28  11  -4        363.99        188.85        88.50 o
  29  11  -4        124.25        154.19        85.04 o
  30  11  -4        275.31        153.05        77.84 o
  31  11  -4         40.84         48.07        58.99 o
  32  11  -4         51.87         29.26        70.13 o
  33  11  -4         83.58         -7.46        59.90 o
  34  11  -4         71.27        116.01        54.60 o
  35  11  -4         35.24        113.80        87.90 o
  36  11  -4         29.27        153.64        87.87 o
  37  11  -4         74.29         79.87        60.96 o
  38  11  -4         79.89       -111.67       111.67 o
  39  11  -4        112.30        198.13       113.68 o
  40  11  -4         38.04         66.83        92.66 o
  41  11  -4        115.83         59.57        94.17 o
  42  11  -4         20.65          0.31        88.47 o
  43  11  -4        152.58        -73.30       226.34 o
  44  11  -4         59.43          1.78        40.42 o
  45  11  -4         37.35         20.80        41.39 o
  46  11  -4          2.65        -36.65        47.94 o
  47  11  -4         64.42          1.51        32.52 o
  48  11  -4         59.60         86.54        76.75 o
   0  12  -4        576.04        654.97        52.41 o
   1  12  -4        285.64        285.72        25.08 o
   2  12  -4        511.88        474.23        31.46 o
   3  12  -4        315.21        285.72        24.77 o
   4  12  -4        267.58        251.05        39.86 o
   5  12  -4        205.22        231.39        35.01 o
   6  12  -4        604.44        665.50        87.22 o
   7  12  -4        534.47        429.50        69.99 o
   8  12  -4       5203.59       5758.40       254.66 o
   9  12  -4       1484.83       1499.30       131.46 o
  10  12  -4        227.97        261.75        54.40 o
  11  12  -4        859.63        713.44        91.10 o
  12  12  -4        468.92        774.74        71.47 o
  13  12  -4        844.93        894.73       103.38 o
  14  12  -4       1391.63       1490.77       138.90 o
  15  12  -4         32.40         14.66        19.71 o
  16  12  -4        129.81        109.76        26.73 o
  17  12  -4        373.36        418.59        48.20 o
  18  12  -4        333.12        287.63        41.52 o
  19  12  -4        167.37        170.37        35.17 o
  20  12  -4        646.12        755.85        67.83 o
  21  12  -4        437.42        404.07        70.14 o
  22  12  -4        485.10        536.71        58.66 o
  23  12  -4        660.16        797.88        77.21 o
  24  12  -4        426.39        550.80        63.48 o
  25  12  -4        614.69        675.51        68.78 o
  26  12  -4        312.66        412.57        56.39 o
  27  12  -4         40.70         20.77        24.65 o
  28  12  -4        293.39        283.31        50.40 o
  29  12  -4        567.31        483.63       113.74 o
  30  12  -4        151.81        167.75        50.24 o
  31  12  -4         65.81         -1.34        47.65 o
  32  12  -4         42.17         55.30        39.33 o
  33  12  -4        316.68        387.11        75.15 o
  34  12  -4        164.35        196.65        56.61 o
  35  12  -4        230.21        167.48        54.97 o
  36  12  -4         37.79         44.64        39.95 o
  37  12  -4         49.59         70.57        52.33 o
  38  12  -4        251.71        186.26        60.49 o
  39  12  -4        343.54        298.97        77.40 o
  40  12  -4         12.41         -1.52        32.71 o
  41  12  -4         87.91        -48.79        48.79 o
  42  12  -4         70.76         10.89        55.33 o
  43  12  -4         41.97         40.51        32.04 o
  44  12  -4        257.39        192.34        54.51 o
  45  12  -4          5.42         -3.83        27.60 o
  46  12  -4         75.68        128.36        48.48 o
  47  12  -4        144.65        104.89        73.11 o
   0  13  -4       2261.77       2355.93        99.84 o
   1  13  -4        516.46        540.34        34.55 o
   2  13  -4       1288.80       1120.72        48.60 o
   3  13  -4         56.32         50.30        17.37 o
   4  13  -4        527.77        518.74        31.20 o
   5  13  -4       2804.36       3108.30       142.87 o
   6  13  -4        892.96       1019.96       111.31 o
   7  13  -4        267.67        283.83        65.04 o
   8  13  -4       2232.31       2275.47       170.39 o
   9  13  -4       1172.67       1236.62       125.31 o
  10  13  -4       1285.59       1563.58       143.71 o
  11  13  -4        451.40        559.37        83.63 o
  12  13  -4          4.20         -5.98        34.69 o
  13  13  -4         42.00         31.39        39.66 o
  14  13  -4        295.45        324.94        66.28 o
  15  13  -4        148.48        113.97        28.73 o
  16  13  -4        169.57        159.16        33.05 o
  17  13  -4        386.53        502.37        53.36 o
  18  13  -4         36.87        -11.88        22.15 o
  19  13  -4        316.47        421.36        51.19 o
  20  13  -4        840.33        840.26        97.59 o
  21  13  -4        259.79        252.60        51.27 o
  22  13  -4        504.77        499.91        69.26 o
  23  13  -4        280.58        310.52        49.25 o
  24  13  -4         44.61         40.78        33.72 o
  25  13  -4        322.87        378.18        86.92 o
  26  13  -4         32.08         25.68        27.94 o
  27  13  -4         26.76         52.70        26.57 o
  28  13  -4         34.59         37.50        48.02 o
  29  13  -4         91.43         71.00        28.59 o
  30  13  -4        301.54        299.24        67.03 o
  31  13  -4         23.15          6.01        33.23 o
  32  13  -4        121.23        184.03        43.52 o
  33  13  -4        110.73        166.06        46.54 o
  34  13  -4        314.88        344.67        58.69 o
  35  13  -4         71.20        111.35        41.83 o
  36  13  -4          6.87          8.82        34.26 o
  37  13  -4         33.10         22.67        34.09 o
  38  13  -4         86.99         58.70        34.96 o
  39  13  -4         10.28         -8.70        36.89 o
  40  13  -4         35.29         30.70        43.95 o
  41  13  -4        261.26        148.60        47.66 o
  42  13  -4        123.07         88.24        41.82 o
  43  13  -4        183.24         75.22        57.11 o
  44  13  -4        117.04         98.15        41.95 o
  45  13  -4         22.11         86.72        58.67 o
  46  13  -4          7.07         90.45        62.42 o
  47  13  -4        107.44         58.98        65.92 o
   0  14  -4       1435.27       1427.68        78.95 o
   1  14  -4        572.54        589.01        36.51 o
   2  14  -4        292.97        273.93        24.99 o
   3  14  -4        312.29        290.66        30.19 o
   4  14  -4         22.57         27.88        12.72 o
   5  14  -4       2574.43       2624.64       131.50 o
   6  14  -4        819.21        802.46       108.80 o
   7  14  -4        572.42        523.95        85.17 o
   8  14  -4        159.23        135.06        43.96 o
   9  14  -4        505.69        437.16        78.69 o
  10  14  -4        189.67        237.43        59.00 o
  11  14  -4        479.54        387.94        80.66 o
  12  14  -4         32.33         68.82        33.40 o
  13  14  -4        150.80        160.15        52.69 o
  14  14  -4        194.25        167.59        48.91 o
  15  14  -4        241.60        239.40        40.99 o
  16  14  -4        231.80        205.59        33.75 o
  17  14  -4         66.84         -0.62        21.04 o
  18  14  -4        896.60        849.96        70.28 o
  19  14  -4        227.63        232.20        38.65 o
  20  14  -4         49.38         13.11        22.99 o
  21  14  -4        679.70        716.14        68.52 o
  22  14  -4         13.14         17.40        25.06 o
  23  14  -4        110.50        126.21        35.41 o
  24  14  -4         12.93         25.44        24.15 o
  25  14  -4        429.27        385.38        57.09 o
  26  14  -4         10.03         44.49        30.58 o
  27  14  -4         26.55         33.12        27.15 o
  28  14  -4        195.23        194.49        44.95 o
  29  14  -4        165.02        190.77        42.96 o
  30  14  -4         62.17         81.51        40.25 o
  31  14  -4         77.04         40.60        25.83 o
  32  14  -4         59.46         93.80        36.09 o
  33  14  -4        330.93        365.74        59.35 o
  34  14  -4        156.32        153.60        48.02 o
  35  14  -4         43.08         21.25        29.99 o
  36  14  -4        111.96         41.86        35.48 o
  37  14  -4        139.63        173.11        49.84 o
  38  14  -4         75.98         65.91        42.85 o
  39  14  -4        397.52        323.26        66.09 o
  40  14  -4          0.75          2.25        28.84 o
  41  14  -4        318.24        165.22        54.74 o
  42  14  -4         17.87          4.45        36.58 o
  43  14  -4         52.18          0.47        32.77 o
  44  14  -4        128.68        111.37        90.96 o
  45  14  -4        132.76        112.28        62.49 o
  46  14  -4         29.68         41.04        42.15 o
   0  15  -4        271.13        352.92        42.20 o
   1  15  -4       3920.04       3794.36        91.44 o
   2  15  -4       1290.80       1269.98        53.30 o
   3  15  -4        781.72        785.17        66.25 o
   4  15  -4       1052.41        960.37        63.29 o
   5  15  -4        223.18        298.12        52.78 o
   6  15  -4        362.82        334.19        53.56 o
   7  15  -4        294.14        327.45        79.41 o
   8  15  -4        272.75        241.62        69.23 o
   9  15  -4        474.29        389.10        79.55 o
  10  15  -4        315.88        338.81        76.89 o
  11  15  -4         11.86         34.51        34.22 o
  12  15  -4          7.49         -3.22        42.07 o
  13  15  -4        774.43        721.27       107.85 o
  14  15  -4         69.57          2.27        34.65 o
  16  15  -4        146.25        130.50        27.27 o
  17  15  -4        513.02        556.81        56.90 o
  18  15  -4        366.53        295.51        43.40 o
  19  15  -4        148.12        182.96        39.10 o
  20  15  -4         30.56         29.56        23.71 o
  21  15  -4        426.72        466.65        55.52 o
  22  15  -4        109.83        116.76        34.24 o
  23  15  -4        474.27        537.53        71.11 o
  24  15  -4        188.44        175.21        38.78 o
  25  15  -4         91.63         68.33        31.49 o
  26  15  -4         66.44         66.93        28.91 o
  27  15  -4         14.09          2.29        50.54 o
  28  15  -4        503.86        649.75        76.83 o
  29  15  -4         12.99          4.31        32.08 o
  30  15  -4        111.37        108.13        39.84 o
  31  15  -4        160.58        162.73        44.21 o
  32  15  -4        162.80        254.39        68.01 o
  33  15  -4         92.35         77.46        37.25 o
  34  15  -4         45.90          4.57        39.92 o
  35  15  -4        107.12         49.32        30.42 o
  36  15  -4         44.13         39.19        32.70 o
  37  15  -4         40.37        -11.97        31.30 o
  38  15  -4         21.94          9.22        46.44 o
  39  15  -4         70.40          2.71        29.10 o
  40  15  -4          8.11        -33.47        33.47 o
  41  15  -4        120.40         53.96        38.84 o
  42  15  -4         22.34        -18.03        73.08 o
  43  15  -4         98.28        105.37        52.75 o
  44  15  -4        185.62        172.94        68.91 o
  45  15  -4         21.73          0.22        31.17 o
   0  16  -4        692.32        711.21        59.97 o
   1  16  -4       2164.61       2105.42        68.95 o
   2  16  -4       1681.14       1563.17        59.38 o
   3  16  -4         47.57          8.39        15.44 o
   4  16  -4        590.81        713.68        78.79 o
   5  16  -4        775.35        715.22        81.43 o
   6  16  -4        389.95        467.58       102.85 o
   7  16  -4        464.35        397.29        58.57 o
   8  16  -4        318.84        258.16        51.56 o
   9  16  -4        542.51        540.29       100.99 o
  10  16  -4        404.85        442.81        94.74 o
  11  16  -4         79.78        185.11        70.08 o
  12  16  -4        282.41        421.53        91.98 o
  13  16  -4         89.12         92.73        53.91 o
  14  16  -4         25.88        -51.98        51.98 o
  16  16  -4          0.71         45.85        35.98 o
  17  16  -4         61.06         27.51        35.58 o
  18  16  -4        229.10        202.26        39.30 o
  19  16  -4         71.12         46.44        21.70 o
  20  16  -4        492.97        617.55        63.89 o
  21  16  -4        123.58        112.73        30.64 o
  22  16  -4        148.13        155.44        38.14 o
  23  16  -4         65.32        109.00        32.98 o
  24  16  -4        319.57        375.50        55.13 o
  25  16  -4        149.97        146.92        40.25 o
  26  16  -4        338.80        366.36        55.51 o
  27  16  -4         10.56         27.59        32.44 o
  28  16  -4        112.21        120.68        39.76 o
  29  16  -4        181.80        124.67        48.18 o
  30  16  -4         32.26          2.04        29.47 o
  31  16  -4        115.52         87.40        35.76 o
  32  16  -4        220.72        348.75        61.96 o
  33  16  -4         46.58          3.09        27.78 o
  34  16  -4          2.51        -15.83        34.16 o
  35  16  -4         70.99         38.15        30.28 o
  36  16  -4         47.82         24.22        33.06 o
  37  16  -4        105.45        104.53        48.11 o
  38  16  -4         20.23         13.34        27.65 o
  39  16  -4         64.77         -8.68        33.12 o
  40  16  -4        167.46        153.56        52.69 o
  41  16  -4        203.06        176.87        59.81 o
  42  16  -4         26.55        -36.95        53.89 o
  43  16  -4         27.18          0.47        51.45 o
   0  17  -4        730.75        638.16       109.48 o
   1  17  -4        756.66        798.49        86.48 o
   2  17  -4        887.48        848.05       140.79 o
   3  17  -4        540.46        603.32        75.26 o
   4  17  -4         27.82         55.59        36.00 o
   5  17  -4       2498.52       2688.47       152.87 o
   6  17  -4        416.96        482.81        70.33 o
   7  17  -4         31.82         -6.98        41.10 o
   8  17  -4        244.69        203.26        45.52 o
   9  17  -4        197.40        273.82        65.14 o
  10  17  -4        248.83        271.99        57.45 o
  11  17  -4        640.98        755.12       124.52 o
  12  17  -4        360.86        332.87        83.76 o
  13  17  -4        220.66        186.09        62.53 o
  14  17  -4        366.83        258.21        77.91 o
  15  17  -4       1036.35       1023.89       142.96 o
  17  17  -4        218.09        213.50        94.31 o
  18  17  -4        190.68        124.10        39.62 o
  19  17  -4        177.64        161.64        35.00 o
  20  17  -4         43.96         -5.15        24.40 o
  21  17  -4        148.40        166.91        36.06 o
  22  17  -4        373.09        363.90        52.53 o
  23  17  -4         48.62         37.71        44.34 o
  24  17  -4        176.52        156.66        38.27 o
  25  17  -4         27.31          1.12        28.29 o
  26  17  -4        263.50        345.90        69.84 o
  27  17  -4        127.06        148.89        42.48 o
  28  17  -4        593.92        629.55        74.46 o
  29  17  -4          6.40        130.28        60.79 o
  30  17  -4        143.55         83.35        36.90 o
  31  17  -4        119.29        115.33        41.51 o
  32  17  -4         29.65         72.24        32.07 o
  33  17  -4        294.21        313.05        60.69 o
  34  17  -4        136.96        122.56        48.91 o
  35  17  -4         55.11         36.85        31.92 o
  36  17  -4        175.43        143.92        47.11 o
  37  17  -4         74.00         66.77        36.56 o
  38  17  -4          9.64          0.34        68.79 o
  39  17  -4         76.29        -88.70        88.70 o
   0  18  -4        923.52        913.77       130.17 o
   1  18  -4        245.78        268.67        54.42 o
   2  18  -4        807.07        889.16        92.19 o
   3  18  -4         79.71         73.54        39.21 o
   4  18  -4          4.47         67.49        40.05 o
   5  18  -4         39.95         80.86        38.89 o
   6  18  -4        495.70        538.88        74.78 o
   7  18  -4          2.96         -3.12        31.98 o
   8  18  -4        965.21       1055.85       103.79 o
   9  18  -4        106.50        175.52        99.51 o
  10  18  -4        115.05        176.92        49.17 o
  11  18  -4        613.47        628.23        85.35 o
  12  18  -4        346.57        367.81        70.95 o
  13  18  -4        266.64        302.59        82.18 o
  14  18  -4        181.66        201.82        70.72 o
  15  18  -4        110.72         75.54        53.29 o
  17  18  -4         89.89        114.75        76.95 o
  18  18  -4         76.18        101.53        71.74 o
  19  18  -4         83.70         86.05        34.89 o
  20  18  -4        117.07        105.30        49.91 o
  21  18  -4         14.63         16.80        22.58 o
  22  18  -4        484.21        492.33        58.22 o
  23  18  -4        178.62        189.42        41.83 o
  24  18  -4         23.01        -28.93        28.93 o
  25  18  -4        138.63         66.95        58.81 o
  26  18  -4          8.46        -18.15        26.74 o
  27  18  -4        386.54        429.74        61.83 o
  28  18  -4         85.84         11.75        30.09 o
  29  18  -4         78.43        -44.32        44.32 o
  30  18  -4         46.25          7.09        77.75 o
  31  18  -4         15.43        -28.95        67.18 o
  32  18  -4        184.73        300.65       130.30 o
  33  18  -4        333.39        285.62       112.13 o
  34  18  -4         34.21        -59.19        69.00 o
  35  18  -4         55.97        124.93        95.25 o
  36  18  -4         30.94        -80.76        80.76 o
  37  18  -4         68.77         72.23        69.64 o
   0  19  -4        119.30        150.01        65.21 o
   1  19  -4        294.48        239.83        58.13 o
   2  19  -4        801.41        877.25       102.99 o
   3  19  -4         83.02         90.95        40.45 o
   4  19  -4        200.50        284.77       106.31 o
   5  19  -4        534.71        457.59        71.54 o
   6  19  -4        156.80        157.22        48.78 o
   7  19  -4        237.16        233.80        53.95 o
   8  19  -4        160.55         92.55        43.37 o
   9  19  -4        184.21        228.00        54.91 o
  10  19  -4         83.44         67.70        40.93 o
  11  19  -4        371.03        271.88        61.86 o
  12  19  -4        313.20        306.31        62.40 o
  13  19  -4        111.77        156.61        46.13 o
  14  19  -4          0.12          7.71        75.57 o
  15  19  -4       1046.69       1148.56       163.24 o
  18  19  -4         29.86         99.87        98.29 o
  19  19  -4        119.87        241.95       125.03 o
  20  19  -4        128.02        150.00        99.93 o
  21  19  -4        126.28         97.14        68.98 o
  22  19  -4        165.03        209.49       110.49 o
  23  19  -4        226.29        355.17       142.17 o
  24  19  -4        160.62        261.81       129.91 o
  25  19  -4        243.21        298.10       120.62 o
  26  19  -4        105.60         41.63        80.09 o
  27  19  -4         99.27         24.28        66.80 o
  28  19  -4        111.20        145.29        89.61 o
  29  19  -4         34.88         96.59        93.74 o
  30  19  -4         33.99         -0.32        74.57 o
  31  19  -4         13.48         76.74        78.38 o
  32  19  -4         14.10         54.43        69.10 o
  33  19  -4         45.60         10.61        56.34 o
  34  19  -4         43.45        -97.71        97.71 o
  35  19  -4         10.63        -68.12        76.92 o
   0  20  -4        432.21        549.02       106.74 o
   1  20  -4        107.23        103.02        37.46 o
   2  20  -4        237.05        259.18        54.27 o
   3  20  -4        234.89        201.59        65.15 o
   4  20  -4        151.63        276.95        63.35 o
   5  20  -4        118.73         98.14        69.53 o
   6  20  -4        155.02        126.49        39.88 o
   7  20  -4         24.99         30.03        37.96 o
   8  20  -4        116.35        100.20        55.37 o
   9  20  -4        235.26         52.21        90.02 o
  10  20  -4         17.76          8.66        40.93 o
  11  20  -4          5.60         12.05        63.14 o
  12  20  -4        112.66        209.92        93.99 o
  13  20  -4         50.88         52.32        48.02 o
  14  20  -4         76.49        122.16       103.80 o
  15  20  -4        237.28        225.68        63.92 o
  16  20  -4        247.74        343.54       109.00 o
  17  20  -4        116.56        176.43        80.93 o
  18  20  -4        293.87        335.27       141.19 o
  19  20  -4        229.36        285.56       137.21 o
  20  20  -4        950.81       1478.93       259.82 o
  21  20  -4        226.55        185.25        98.94 o
  22  20  -4        257.61        291.46       122.33 o
  23  20  -4        206.04        196.12       109.73 o
  24  20  -4         98.39        125.25       105.71 o
  25  20  -4        162.95        164.42       127.06 o
  26  20  -4         23.48       -119.01       119.01 o
  27  20  -4         11.67         13.93        85.17 o
  28  20  -4          9.67          0.33        97.73 o
  29  20  -4         82.52          8.68        55.93 o
  30  20  -4          9.06        -14.60        52.07 o
  31  20  -4         36.80        -86.51        86.51 o
  32  20  -4         76.21       -101.12       101.12 o
  33  20  -4          6.34        159.50       108.11 o
  34  20  -4         45.84        165.82       117.89 o
   0  21  -4        184.09        343.47        92.08 o
   1  21  -4         63.76         33.52        42.91 o
   2  21  -4        182.29        330.86        67.13 o
   3  21  -4        252.91        221.33        59.09 o
   4  21  -4          5.67         23.36        32.58 o
   5  21  -4         17.93         10.96        33.58 o
   6  21  -4        166.10        310.63        64.64 o
   7  21  -4        171.17        149.35        47.69 o
   8  21  -4        159.45        211.64        53.51 o
   9  21  -4         76.90         14.09        42.55 o
  10  21  -4         14.93         65.10        42.44 o
  11  21  -4        125.10        206.74        57.35 o
  12  21  -4         27.78         18.71        48.07 o
  13  21  -4         12.62         52.42        36.30 o
  14  21  -4        133.40        104.61        47.46 o
  15  21  -4        239.90        261.94        66.79 o
  16  21  -4         20.86        -27.24        64.59 o
  17  21  -4        123.66        150.63        88.72 o
  18  21  -4        272.84        448.42        96.89 o
  19  21  -4        205.85        369.20        91.81 o
  20  21  -4         29.17        194.08        72.82 o
  21  21  -4         84.78         50.84        66.86 o
  22  21  -4        683.43        908.97       226.06 o
  23  21  -4        619.75        468.17       169.59 o
  24  21  -4         51.71          7.55        70.05 o
  25  21  -4          8.30        -92.26        92.26 o
  26  21  -4         98.32        223.89       125.21 o
  27  21  -4         88.20        172.76        99.54 o
  28  21  -4        103.78        153.73        93.67 o
  29  21  -4        118.95         73.69        82.66 o
  30  21  -4         17.63         49.48        66.82 o
  31  21  -4         55.88       -101.79       101.79 o
  32  21  -4         10.87         -0.37        58.63 o
   0  22  -4        143.10        256.11        86.65 o
   1  22  -4         84.28        153.50        50.67 o
   2  22  -4        126.95        244.80        80.42 o
   3  22  -4        158.03         71.86        38.89 o
   4  22  -4         36.06          5.24        31.93 o
   5  22  -4          1.02        -47.87        47.87 o
   6  22  -4        115.26        103.68        47.23 o
   7  22  -4         76.31         59.94        38.27 o
   8  22  -4        177.55        203.50        56.67 o
   9  22  -4        193.80        276.76        68.24 o
  10  22  -4        216.97        274.91        70.51 o
  11  22  -4          1.78         22.62        41.50 o
  12  22  -4          8.82         61.77        45.85 o
  13  22  -4        109.12        117.17        48.18 o
  14  22  -4        187.06        192.58        57.97 o
  15  22  -4        159.52        129.25        46.53 o
  16  22  -4        121.98         96.88        70.00 o
  17  22  -4        114.68         73.58        74.87 o
  18  22  -4         41.68         82.70        90.36 o
  19  22  -4        251.03        176.95        74.26 o
  20  22  -4         61.57         38.45        63.56 o
  21  22  -4         78.62        107.91        66.68 o
  22  22  -4         47.07         81.34        63.85 o
  23  22  -4         26.16         19.45        60.49 o
  24  22  -4          2.08        126.64        67.78 o
  25  22  -4        198.84        116.37        99.33 o
  26  22  -4        451.52        389.05       152.89 o
  27  22  -4        132.83        130.74       107.77 o
  28  22  -4         24.02         45.25        64.75 o
  29  22  -4         12.48          0.37        77.72 o
  30  22  -4         17.23        143.41       116.41 o
   0  23  -4         95.27        150.23        82.70 o
   1  23  -4        143.54        212.03        95.59 o
   2  23  -4          5.03         73.28        44.91 o
   3  23  -4          6.15        139.46        54.31 o
   4  23  -4         16.90         20.48        40.01 o
   5  23  -4         21.61         29.91        72.01 o
   6  23  -4        392.38        381.05        73.77 o
   7  23  -4        263.09        152.70        53.95 o
   8  23  -4         35.92        -16.46        33.85 o
   9  23  -4         21.64         47.86        35.39 o
  10  23  -4        204.83        169.19        66.76 o
  11  23  -4        937.90       1069.74       125.86 o
  12  23  -4          1.51        -12.88        44.30 o
  13  23  -4         32.95         48.39        39.18 o
  14  23  -4         60.26         58.09        47.17 o
  15  23  -4         55.76         71.67        77.65 o
  16  23  -4        226.66        241.82       113.08 o
  17  23  -4         63.61         87.64        77.40 o
  18  23  -4         73.37        119.35        64.01 o
  19  23  -4          3.00          8.26        56.53 o
  20  23  -4        183.19        252.36        90.65 o
  21  23  -4        126.54        337.61       100.28 o
  22  23  -4        143.20        181.35        89.44 o
  23  23  -4        249.76        172.46       156.72 o
  24  23  -4          2.27        111.41        61.25 o
  25  23  -4         36.83         47.17        52.73 o
  26  23  -4        112.92        117.28       102.34 o
  27  23  -4         41.73         79.14        82.40 o
  28  23  -4          0.93          0.03        51.27 o
   0  24  -4        185.75        307.51       104.88 o
   1  24  -4         26.58        103.93        58.87 o
   2  24  -4        102.72        168.10        61.99 o
   3  24  -4          9.62         48.68       132.56 o
   4  24  -4         12.57         47.87        60.28 o
   5  24  -4         73.86        126.52        53.86 o
   6  24  -4         40.82        -23.80       142.60 o
   7  24  -4         22.73        -26.23        36.98 o
   8  24  -4         15.42        -10.97        58.54 o
   9  24  -4        232.27        133.15        52.12 o
  10  24  -4         56.02         17.09        35.85 o
  11  24  -4         51.02        -45.74        57.50 o
  12  24  -4         84.35         24.50        59.22 o
  13  24  -4         98.82        164.84        86.70 o
  14  24  -4         70.36         79.06        74.71 o
  15  24  -4         27.13        -15.87        54.38 o
  16  24  -4         15.62        -72.03        72.03 o
  17  24  -4         31.39        177.12        99.29 o
  18  24  -4        398.86        705.92       152.89 o
  19  24  -4        161.33        170.24       110.35 o
  20  24  -4         20.03         83.33        65.71 o
  21  24  -4        112.58         63.46        63.07 o
  22  24  -4         93.25        -32.83        74.65 o
  23  24  -4         82.01         36.02        56.60 o
  24  24  -4         43.90        137.57        73.11 o
  25  24  -4          6.02          0.08        50.59 o
  26  24  -4          8.21          0.34        55.71 o
  27  24  -4        101.26         21.99        88.59 o
  28  24  -4         12.64         -8.18        59.57 o
  29  24  -4         38.43          0.90        79.84 o
   0  25  -4        274.97        255.27       100.43 o
   1  25  -4         55.63        113.77        50.20 o
   2  25  -4         24.54         42.29        43.78 o
   3  25  -4         23.20         20.62        34.35 o
   4  25  -4         60.99         34.12        34.67 o
   5  25  -4          6.89        -22.60        47.65 o
   6  25  -4         21.03         89.88        97.94 o
   7  25  -4         32.91        -33.15        35.68 o
   8  25  -4         93.18         64.77        61.29 o
   9  25  -4         16.44        -11.70        35.08 o
  10  25  -4         54.28        -54.75        61.28 o
  11  25  -4        164.16        166.81        95.17 o
  12  25  -4         15.75         -0.22        58.61 o
  13  25  -4         14.79        -85.70        85.70 o
  14  25  -4          8.27          0.46        53.69 o
  15  25  -4         45.40          0.94        52.39 o
  16  25  -4         60.51        -61.64        68.56 o
  17  25  -4         90.12         45.95        75.85 o
  18  25  -4         98.19         11.16        83.64 o
  19  25  -4         63.41         42.20        51.15 o
  20  25  -4         84.26         76.98        62.32 o
  21  25  -4         74.69        128.80        62.51 o
  22  25  -4          4.00         79.13        69.56 o
  23  25  -4         95.45        109.48        80.44 o
  24  25  -4          3.29         46.93        71.44 o
  25  25  -4          6.34          0.28        55.79 o
  26  25  -4         71.63          0.29        62.37 o
  27  25  -4          0.74        -99.21        99.21 o
   0  26  -4        101.07        113.14        66.61 o
   1  26  -4         13.71        -35.35       114.31 o
   2  26  -4        143.34         97.78        50.07 o
   3  26  -4        194.95         83.77        53.18 o
   4  26  -4         82.58         93.78        58.11 o
   5  26  -4        101.63         84.52        70.34 o
   6  26  -4          3.26         71.49        90.69 o
   7  26  -4        170.61        366.95       120.13 o
   8  26  -4        247.38        402.02       125.74 o
   9  26  -4         39.43        -70.80        70.80 o
  10  26  -4         37.12         27.25        69.89 o
  11  26  -4         42.46         75.63        65.83 o
  12  26  -4         30.00          6.83        73.31 o
  13  26  -4         59.45         32.08        55.00 o
  14  26  -4         35.62        -92.20        92.20 o
  15  26  -4         36.39        -99.50        99.50 o
  16  26  -4         44.45         14.35        63.21 o
  17  26  -4         28.84        -15.43        88.55 o
  18  26  -4          5.99        105.31        64.87 o
  19  26  -4         13.78         18.83        50.66 o
  20  26  -4         10.70         20.80        48.44 o
  21  26  -4         41.39          2.80        53.75 o
  22  26  -4         75.05        156.21       115.02 o
  23  26  -4         48.10          0.29        60.14 o
  24  26  -4         30.56         41.38       105.66 o
  25  26  -4         60.00         50.22        92.14 o
   0  27  -4        399.84        337.97       114.32 o
   1  27  -4         32.90          7.62        35.39 o
   2  27  -4        130.93        111.96        63.88 o
   3  27  -4        123.65        203.39        90.84 o
   4  27  -4        136.93        210.19        93.60 o
   5  27  -4         30.04        123.60        75.51 o
   6  27  -4         11.34         19.01        51.04 o
   7  27  -4         97.83        137.38        85.90 o
   8  27  -4         18.83         84.29        96.07 o
   9  27  -4          6.46        104.55        79.80 o
  10  27  -4          6.46         77.78        86.15 o
  11  27  -4         20.06        -67.62        67.62 o
  12  27  -4          5.49        -68.85        68.85 o
  13  27  -4         64.60          0.25        52.81 o
  14  27  -4         22.23          2.31        53.96 o
  15  27  -4         31.28        -40.20        65.22 o
  16  27  -4         20.81        -49.74        65.73 o
  17  27  -4         31.03        -49.42        64.38 o
  18  27  -4         12.09         37.10        49.79 o
  19  27  -4         66.50         67.23        89.60 o
  20  27  -4         46.29        -80.94        80.94 o
  21  27  -4         71.04          6.94        55.67 o
  22  27  -4         27.81          0.59        72.40 o
   2  28  -4         45.78          0.99        57.18 o
   3  28  -4         57.30        157.87        91.40 o
   4  28  -4         38.57        195.68        96.54 o
   5  28  -4          1.83         21.88        52.10 o
   6  28  -4         11.36         77.43        82.70 o
   7  28  -4         23.66         58.54        86.43 o
   8  28  -4        117.44        192.98       100.92 o
   9  28  -4         38.44         92.99        65.80 o
  10  28  -4        135.65        344.21       129.19 o
  11  28  -4         13.21        236.55       111.89 o
  12  28  -4         32.70         93.79        96.84 o
  13  28  -4          6.34          0.27        72.97 o
  14  28  -4         70.84        109.86        91.57 o
  15  28  -4         11.78        -47.49        63.46 o
  16  28  -4         16.70          0.28        64.96 o
  17  28  -4          6.08        -93.97        93.97 o
  18  28  -4         21.46         28.86        75.21 o
   7  29  -4         20.36        112.56       100.64 o
   8  29  -4         20.83          8.54        63.13 o
   9  29  -4         38.15        138.32        93.26 o
  10  29  -4         13.62         36.78        69.29 o
  11  29  -4          8.70          7.94        53.78 o
  12  29  -4         22.35        119.57        99.36 o
  13  29  -4         16.99        116.34        92.18 o
  14  29  -4         14.20         58.81        79.01 o
  15  29  -4          5.01        -87.97        87.97 o
   2   0  -3       6675.36       6341.91       101.00 o
   4   0  -3         45.00        152.10        38.33 o
   6   0  -3      18405.79      16178.10       374.92 o
   8   0  -3      12164.20      11047.25       238.13 o
  10   0  -3        720.92        496.27        63.22 o
  12   0  -3      22017.39      22688.72       452.91 o
  14   0  -3      14801.02      15787.49       415.98 o
  16   0  -3       6639.72       7712.03       318.23 o
  18   0  -3       2287.85       3905.77       252.80 o
  20   0  -3       1391.10       1474.07       169.15 o
  22   0  -3        648.39        552.36       106.05 o
  24   0  -3        693.68       1532.39       204.31 o
  26   0  -3       1356.37       1311.23       186.31 o
  28   0  -3         34.23        107.41        83.53 o
  30   0  -3       4277.83       4502.84       363.12 o
  32   0  -3       1357.90       1591.76       233.18 o
  34   0  -3        333.74        387.71       127.51 o
  36   0  -3        542.84        538.31       139.80 o
  38   0  -3         56.91         69.14        70.42 o
  40   0  -3         77.99         11.10        57.52 o
  42   0  -3         56.51        350.59       144.81 o
  44   0  -3         17.13        116.04        83.04 o
  46   0  -3         29.87        124.52        92.45 o
  48   0  -3        113.95        357.49       156.21 o
  50   0  -3         70.18         47.15        75.75 o
  52   0  -3        169.80         45.64        94.42 o
   1   1  -3       3841.97       3435.10        52.73 o
   2   1  -3       3646.49       3470.93        82.16 o
   3   1  -3        987.21        893.16        43.68 o
   4   1  -3         73.49         37.01        21.56 o
   5   1  -3       2105.75       2195.96        58.01 o
   6   1  -3       7558.14       6631.25       122.10 o
   7   1  -3       4312.77       4840.28       116.84 o
   8   1  -3        350.22        500.88        43.12 o
   9   1  -3       1062.22       1363.39        67.08 o
  10   1  -3        418.77        383.83        42.05 o
  11   1  -3       6496.40       5902.74       154.83 o
  12   1  -3       8137.86       8338.63       313.46 o
  13   1  -3       3109.30       3002.38       124.91 o
  14   1  -3        266.17        258.62        46.55 o
  15   1  -3       4362.20       4775.50       170.42 o
  16   1  -3        398.53        338.13        52.58 o
  17   1  -3       1088.46       1116.56        92.32 o
  18   1  -3       1874.77       2284.75       134.05 o
  19   1  -3        846.16        909.11       149.55 o
  20   1  -3        677.31        696.13       148.23 o
  21   1  -3       1451.93       1559.59       129.04 o
  22   1  -3       1381.81       1412.01       120.83 o
  23   1  -3        722.09        869.54        98.93 o
  24   1  -3          3.35         -4.82        43.40 o
  25   1  -3        975.60       1151.77       112.21 o
  26   1  -3         61.29         52.90        45.80 o
  27   1  -3         75.84         71.76        37.41 o
  28   1  -3        280.96        365.55        78.94 o
  29   1  -3       3663.97       3992.52       233.06 o
  30   1  -3        231.58        408.42       142.48 o
  31   1  -3        204.93        149.91        90.55 o
  32   1  -3        469.69        513.83        93.16 o
  33   1  -3        441.36        417.79        89.47 o
  34   1  -3        160.49        190.23        71.35 o
  35   1  -3        107.11        122.04        66.93 o
  36   1  -3        486.25        628.34       140.44 o
  37   1  -3         66.53         19.94        43.68 o
  38   1  -3        370.64        433.84       209.05 o
  39   1  -3         66.71         88.83        56.52 o
  40   1  -3        114.19         84.51        91.54 o
  41   1  -3        141.14        183.50        66.74 o
  42   1  -3        100.74        176.88        77.63 o
  43   1  -3        166.23        228.35        83.37 o
  44   1  -3        110.99         96.40        81.19 o
  45   1  -3        364.37        623.88       168.81 o
  46   1  -3         12.79        150.63        86.13 o
  47   1  -3        527.38        541.98       127.79 o
  48   1  -3          3.98         89.39        77.78 o
  49   1  -3        113.09        148.33        79.98 o
  50   1  -3          3.09         95.99        66.70 o
  51   1  -3        242.37        237.65        97.90 o
  52   1  -3         34.21         29.45        45.67 o
   1   2  -3       5504.22       4982.51       118.50 o
   2   2  -3       5980.06       5494.27        90.30 o
   3   2  -3       1870.16       1432.80        47.72 o
   4   2  -3        411.42        575.50        62.57 o
   5   2  -3        729.49        639.87        37.99 o
   6   2  -3       3038.19       2728.67        81.93 o
   7   2  -3       1538.39       1231.93        65.10 o
   8   2  -3      10556.47       9551.77       184.50 o
   9   2  -3       3379.29       3172.41       115.95 o
  10   2  -3       3191.02       2749.22       138.76 o
  11   2  -3       1476.98       1906.45       129.74 o
  12   2  -3         16.83        100.48        35.22 o
  13   2  -3       3557.91       3639.24       112.19 o
  14   2  -3       2007.69       2273.98        93.74 o
  15   2  -3      10943.49      11292.79       209.61 o
  16   2  -3       5433.06       6562.69       209.35 o
  17   2  -3        393.53        478.95        64.29 o
  18   2  -3       1547.76       1625.54       112.14 o
  19   2  -3        172.16        259.41        55.73 o
  20   2  -3       2339.05       2375.62       144.64 o
  21   2  -3          4.36         50.42        37.98 o
  22   2  -3        546.35        569.77        74.88 o
  23   2  -3         67.76         79.34        43.89 o
  24   2  -3        258.78        268.46        62.17 o
  25   2  -3        492.56        607.54        83.22 o
  26   2  -3         56.25         88.68        50.91 o
  27   2  -3        160.36        191.60        58.70 o
  28   2  -3        671.06        740.45       142.75 o
  29   2  -3        473.87        604.93        97.76 o
  30   2  -3        698.41        582.66        95.32 o
  31   2  -3        204.93        205.42        95.34 o
  32   2  -3         70.39        152.82        58.11 o
  33   2  -3        232.16        284.77        80.29 o
  34   2  -3       1439.25       1622.25       170.52 o
  35   2  -3        276.85        365.71        83.46 o
  36   2  -3       1180.59       1124.08       143.79 o
  37   2  -3          7.73        117.27        65.69 o
  38   2  -3         16.79         60.05        57.40 o
  39   2  -3         99.09        204.39        87.48 o
  40   2  -3        361.18        414.38        95.07 o
  41   2  -3        516.85        651.59       119.69 o
  42   2  -3         68.06         76.00        57.48 o
  43   2  -3        181.45        216.41        78.42 o
  44   2  -3          6.59         79.28        61.30 o
  45   2  -3        164.40        170.77        83.29 o
  46   2  -3        198.93        169.63       102.22 o
  47   2  -3          7.56         42.87        64.20 o
  48   2  -3         53.18        117.37        70.72 o
  49   2  -3         83.22         87.88        76.18 o
  50   2  -3         28.72        305.47       150.82 o
  51   2  -3        138.24         49.96        79.47 o
  52   2  -3         11.33         -0.37        83.54 o
   1   3  -3       5079.43       4919.66        97.86 o
   2   3  -3       1220.54       1122.80        43.68 o
   3   3  -3       1385.21       1158.10        44.26 o
   4   3  -3       1247.97        841.07        75.83 o
   5   3  -3       7832.51       7413.88       135.13 o
   6   3  -3      23354.48      21556.61       310.07 o
   7   3  -3        528.65        493.50        64.84 o
   8   3  -3       4415.87       3821.26       123.08 o
   9   3  -3       1370.72       1209.32        74.59 o
  10   3  -3        430.35        319.09        34.46 o
  11   3  -3       4059.95       4301.77       144.96 o
  12   3  -3        737.19        823.52        57.27 o
  13   3  -3        990.81       1157.11        81.08 o
  14   3  -3       2621.34       3409.40       139.36 o
  15   3  -3       2640.69       3172.99       138.21 o
  16   3  -3        185.09        313.46        52.84 o
  17   3  -3       2165.35       2246.50       133.03 o
  18   3  -3       1707.17       1939.63       126.20 o
  19   3  -3        244.31        243.41        53.76 o
  20   3  -3       1756.26       2106.68       140.83 o
  21   3  -3        467.04       1396.96       123.80 o
  22   3  -3        641.14       1053.59       114.75 o
  23   3  -3       3173.37       3538.18       191.29 o
  24   3  -3       1259.22       1514.84       132.12 o
  25   3  -3        118.78        168.17        54.13 o
  26   3  -3        631.48        772.22       135.04 o
  27   3  -3       1077.70       1329.87       137.64 o
  28   3  -3         72.08        285.56        77.48 o
  29   3  -3        408.15        374.34        90.65 o
  30   3  -3         70.34         80.36        50.66 o
  31   3  -3         83.81         60.63        52.37 o
  32   3  -3        439.34        489.11        94.03 o
  33   3  -3         32.35        122.38        59.52 o
  34   3  -3         42.42        172.25        70.86 o
  35   3  -3        232.47        181.85        68.47 o
  36   3  -3         40.22          7.57        49.05 o
  37   3  -3        458.54        580.32       148.80 o
  38   3  -3        334.48        392.31        85.81 o
  39   3  -3         64.22        181.00        68.65 o
  40   3  -3         44.02         97.40        65.28 o
  41   3  -3         77.39         78.37        79.47 o
  42   3  -3         83.80         86.51        65.01 o
  43   3  -3        222.45        308.39        99.09 o
  44   3  -3        113.07        162.57        98.05 o
  45   3  -3         72.62        119.18        77.75 o
  46   3  -3         96.98         80.44        68.62 o
  47   3  -3         45.13         90.04       101.08 o
  48   3  -3         50.45         72.78       127.01 o
  49   3  -3         58.14        131.65       122.35 o
  50   3  -3         19.76          0.36        65.34 o
  51   3  -3         18.75        -35.30        68.87 o
  52   3  -3         17.94         -0.37        57.19 o
   1   4  -3       1219.65        897.27        38.98 o
   2   4  -3      11713.50       9904.07       100.19 o
   3   4  -3       8758.21       7872.91       199.82 o
   4   4  -3       5941.50       6134.45        81.15 o
   5   4  -3        558.28        453.07        28.60 o
   6   4  -3       4688.18       4107.35        98.62 o
   7   4  -3       2867.87       2794.97        63.61 o
   8   4  -3        113.54        208.48        19.80 o
   9   4  -3       2361.95       2101.49        59.18 o
  10   4  -3       1271.92       1085.77        45.48 o
  11   4  -3       8348.85       8987.84       181.23 o
  12   4  -3      16381.00      17686.70       261.73 o
  13   4  -3       1844.26       1732.89        86.44 o
  14   4  -3       1714.16       1690.28       102.37 o
  15   4  -3       4549.15       5111.77       179.14 o
  16   4  -3       1592.27       1624.24       159.53 o
  17   4  -3        668.49        719.71       108.25 o
  18   4  -3        437.58        338.09        78.57 o
  19   4  -3        897.16        873.67       124.55 o
  20   4  -3        493.25        591.46       108.85 o
  21   4  -3         49.74         35.06        59.05 o
  22   4  -3        453.56        416.22        69.81 o
  23   4  -3        163.30        249.99        69.10 o
  24   4  -3        697.83        925.44       105.84 o
  25   4  -3        849.53        855.49       103.26 o
  26   4  -3        151.35        202.44        67.92 o
  27   4  -3        866.68        989.56       116.60 o
  28   4  -3        229.88        253.83        68.60 o
  29   4  -3       1010.99       1070.92       123.07 o
  30   4  -3        171.11        148.36        53.29 o
  31   4  -3        492.55        436.12        82.66 o
  32   4  -3        537.97        552.47       142.32 o
  33   4  -3        251.36        273.70        74.12 o
  34   4  -3        203.43        146.81        52.47 o
  35   4  -3        125.11         54.69        53.42 o
  36   4  -3        271.29        291.95        75.30 o
  37   4  -3         81.45         69.82        78.56 o
  38   4  -3         81.19         50.52        66.48 o
  39   4  -3        110.08         22.33        52.90 o
  40   4  -3         96.63        151.92        62.34 o
  41   4  -3         71.86         99.30        61.73 o
  42   4  -3        154.39        121.95        98.07 o
  43   4  -3        114.12        -30.67        72.12 o
  44   4  -3        231.74        584.34       178.66 o
  45   4  -3        170.31        189.62       113.82 o
  46   4  -3         32.32        119.77        88.74 o
  47   4  -3         67.01          0.34        67.30 o
  48   4  -3         11.15          0.34        62.04 o
  49   4  -3         55.13          1.06        96.84 o
  50   4  -3         42.53          0.72        60.20 o
  51   4  -3         35.31        166.83       119.95 o
  52   4  -3          2.28         80.31        93.43 o
   1   5  -3       3254.67       3796.31        95.01 o
   2   5  -3       5113.75       4813.43        72.10 o
   3   5  -3       2172.86       2254.18        45.96 o
   4   5  -3        722.21        522.19        21.12 o
   5   5  -3       1982.65       1472.70        38.12 o
   6   5  -3       2207.41       1952.67        45.39 o
   7   5  -3       1882.46       1884.23        53.49 o
   8   5  -3       3680.91       3566.57        69.17 o
   9   5  -3        350.16        320.43        23.33 o
  10   5  -3         37.90         58.92        16.13 o
  11   5  -3       3990.00       4214.54       103.95 o
  12   5  -3       1904.93       1908.29        89.31 o
  13   5  -3        839.03        704.87        64.99 o
  14   5  -3       1768.54       1705.61       103.73 o
  15   5  -3       1726.53       1554.90       101.58 o
  16   5  -3        948.03       1024.20       126.62 o
  17   5  -3       1400.84       1434.70       159.71 o
  18   5  -3        348.99        261.20        71.71 o
  19   5  -3         86.11         79.80        53.95 o
  20   5  -3       1039.54       1170.26       157.39 o
  21   5  -3       1159.15       1089.19       152.73 o
  22   5  -3        592.81        536.63       107.22 o
  23   5  -3        990.37       1059.71       156.31 o
  24   5  -3       1773.31       1812.25       207.09 o
  25   5  -3         80.96         25.03        57.02 o
  26   5  -3        949.60        894.23       154.54 o
  27   5  -3        335.74        331.19       115.64 o
  28   5  -3        819.64        882.86       159.62 o
  29   5  -3        426.80        433.57       124.29 o
  30   5  -3        363.77        246.73       102.93 o
  31   5  -3        808.24        788.01       162.01 o
  32   5  -3        281.30        297.69        92.08 o
  33   5  -3         76.41         25.83        60.70 o
  34   5  -3         21.35        -82.64        82.64 o
  35   5  -3        155.25        147.39        90.31 o
  36   5  -3        685.45        549.88       147.24 o
  37   5  -3        222.58        228.37       100.37 o
  38   5  -3        147.79         94.15        65.89 o
  39   5  -3        521.61        641.08       165.23 o
  40   5  -3         35.57         25.70        76.27 o
  41   5  -3         70.75          5.29        78.80 o
  42   5  -3         12.31         29.03        83.58 o
  43   5  -3          2.14         24.56        75.47 o
  44   5  -3          6.61         36.33        71.62 o
  45   5  -3         12.62        -60.21        81.14 o
  46   5  -3         67.28         40.84        97.41 o
  47   5  -3         36.06         75.03        89.51 o
  48   5  -3         96.40        147.83       115.46 o
  49   5  -3         18.50         48.78        88.71 o
  50   5  -3         52.60         60.56       105.84 o
  51   5  -3         14.89          0.37        89.82 o
  52   5  -3          6.61        272.10       120.34 o
   1   6  -3       1475.62       1210.59        43.19 o
   2   6  -3       2072.77       1612.70        48.83 o
   3   6  -3       2423.72       2364.05        54.26 o
   4   6  -3       3476.11       3259.04        69.22 o
   5   6  -3       1469.33       1434.76        39.58 o
   6   6  -3      17141.64      17570.33       139.67 o
   7   6  -3       9452.66       9174.88       103.65 o
   8   6  -3       6257.55       6577.37       103.91 o
   9   6  -3      15193.07      14987.51       158.79 o
  10   6  -3       7422.85       7135.61       104.17 o
  11   6  -3       2413.07       2362.28        61.75 o
  12   6  -3       3376.46       3604.27       143.37 o
  13   6  -3       3429.71       3437.36       144.38 o
  14   6  -3       2345.56       2340.58       180.72 o
  15   6  -3         35.17         54.50        26.05 o
  16   6  -3       1080.91       1024.68        84.77 o
  17   6  -3       2292.38       2427.24       212.37 o
  18   6  -3       1664.82       1916.57       190.22 o
  19   6  -3        916.27        906.65       140.42 o
  20   6  -3        315.16        451.78        99.12 o
  21   6  -3       1426.98       1492.15       185.39 o
  22   6  -3       1082.53       1349.16       175.22 o
  23   6  -3        147.97        114.11        57.86 o
  24   6  -3        113.58        169.07        78.03 o
  25   6  -3        328.21        350.94       105.97 o
  26   6  -3        172.85        168.32        85.98 o
  27   6  -3        786.47        909.33       166.30 o
  28   6  -3        180.10        103.49        78.37 o
  29   6  -3       1054.67       1148.01       192.21 o
  30   6  -3         95.66        330.62       115.01 o
  31   6  -3        228.79        268.64       106.12 o
  32   6  -3        378.44        458.02       140.95 o
  33   6  -3        434.68        493.80       141.53 o
  34   6  -3         71.25         -0.47        64.75 o
  35   6  -3        737.98        833.24       174.28 o
  36   6  -3         54.30         11.40        72.99 o
  37   6  -3         74.81        -29.13        99.03 o
  38   6  -3        389.53        401.87       133.86 o
  39   6  -3        119.15         54.33        75.91 o
  40   6  -3        387.72        432.23       137.30 o
  41   6  -3         79.12         -1.49        64.63 o
  42   6  -3        157.04        135.19        96.87 o
  43   6  -3         36.15        -90.19        90.19 o
  44   6  -3          9.90         48.07        74.07 o
  45   6  -3        159.55         68.52        95.23 o
  46   6  -3         10.46        -44.67        77.13 o
  47   6  -3        217.05        305.70       148.88 o
  48   6  -3          9.47         77.13       101.82 o
  49   6  -3         23.87        -60.33        81.45 o
  50   6  -3        102.38         27.57        69.30 o
  51   6  -3         78.74        230.48       132.17 o
  52   6  -3         21.76         -9.48        58.70 o
   1   7  -3       9010.07       8825.27       118.66 o
   2   7  -3        895.31        824.09        36.77 o
   3   7  -3       1505.88       1517.66        48.81 o
   4   7  -3       3315.91       3660.44       105.44 o
   5   7  -3       6061.72       6002.42        91.40 o
   6   7  -3       2806.67       2686.61        57.06 o
   7   7  -3       1483.37       1828.45        48.39 o
   8   7  -3      14640.34      15686.01       142.95 o
   9   7  -3       1002.85       1241.95        42.09 o
  10   7  -3       5765.00       5814.81       101.76 o
  11   7  -3        890.90        893.84        46.57 o
  12   7  -3       4194.90       4445.39       103.52 o
  13   7  -3       2205.73       2217.50       116.94 o
  14   7  -3        202.55        111.45        41.78 o
  15   7  -3        249.65        224.88        48.34 o
  16   7  -3        428.56        406.27        52.53 o
  17   7  -3        101.03         47.79        37.48 o
  18   7  -3        228.46        164.41        62.65 o
  19   7  -3        121.27        157.46        70.14 o
  20   7  -3        589.04        688.54       122.48 o
  21   7  -3        163.95        123.74        67.25 o
  22   7  -3        364.73        343.25        94.51 o
  23   7  -3        197.43        101.75        64.56 o
  24   7  -3       1365.49       1290.77       184.91 o
  25   7  -3        483.08        646.05       140.46 o
  26   7  -3        145.62        122.21        83.01 o
  27   7  -3        655.62        731.55       146.47 o
  28   7  -3        645.13        708.57       147.77 o
  29   7  -3         86.74         90.79        64.71 o
  30   7  -3        217.20        203.70       101.57 o
  31   7  -3       1134.18       1392.14       217.09 o
  32   7  -3        282.53        221.31       109.63 o
  33   7  -3         74.74        102.87        64.17 o
  34   7  -3        149.65        272.54       122.89 o
  35   7  -3        265.11        339.58       120.86 o
  36   7  -3        149.70         97.25        81.34 o
  37   7  -3         37.42        -42.32        68.00 o
  38   7  -3         93.68         14.78        70.04 o
  39   7  -3         88.53        -70.15       101.48 o
  40   7  -3        136.73         35.61        61.83 o
  41   7  -3        309.19        248.34       121.95 o
  42   7  -3         86.39        -51.36        81.23 o
  43   7  -3         35.39        -24.19       101.73 o
  44   7  -3        141.65        167.53        91.16 o
  45   7  -3         45.68        -66.96        82.64 o
  46   7  -3         35.98         -1.03       100.41 o
  47   7  -3         21.30        101.31       105.19 o
  48   7  -3         42.90        120.93       120.35 o
  49   7  -3          0.90         39.37        64.72 o
  50   7  -3         25.38          5.58        69.29 o
  51   7  -3         25.92       -109.48       109.48 o
   1   8  -3      15652.70      15816.85       164.55 o
   2   8  -3       2913.24       2671.65        67.75 o
   3   8  -3       3465.96       3328.55        74.56 o
   4   8  -3        335.13        298.53        41.24 o
   5   8  -3       5513.39       6091.40       125.42 o
   6   8  -3       1450.76       1359.02        42.47 o
   7   8  -3       3564.87       3903.47        72.09 o
   8   8  -3       3401.06       3749.76        72.04 o
   9   8  -3        973.18        971.22        40.16 o
  10   8  -3       1348.04       1255.88        51.32 o
  11   8  -3        837.49        859.34        50.79 o
  12   8  -3       3075.36       3302.70        90.49 o
  13   8  -3        514.09        443.09        43.05 o
  14   8  -3       1025.64       1180.02        89.11 o
  15   8  -3        613.80        598.69       116.71 o
  16   8  -3        771.22        709.14        72.51 o
  17   8  -3       2032.79       1916.89       198.57 o
  18   8  -3       1238.66       1122.77       150.45 o
  19   8  -3        290.10        274.87        78.07 o
  20   8  -3        360.16        328.58        95.17 o
  21   8  -3        252.90        107.43        66.77 o
  22   8  -3        828.85        982.72       151.65 o
  23   8  -3        122.56         94.10        75.05 o
  24   8  -3        701.91        454.90       115.45 o
  25   8  -3        409.28        511.55       134.74 o
  26   8  -3        713.15        808.56       152.67 o
  27   8  -3        446.52        314.22       105.68 o
  28   8  -3         40.93        226.19        88.29 o
  29   8  -3          1.13         70.25        67.82 o
  30   8  -3        403.67        430.40       119.17 o
  31   8  -3        437.75        558.11       139.20 o
  32   8  -3        172.45        244.49       115.69 o
  33   8  -3        306.54        261.50        90.41 o
  34   8  -3        256.29         46.92        59.41 o
  35   8  -3        193.76        265.31       116.86 o
  36   8  -3        158.30         48.47        69.13 o
  37   8  -3        153.83         63.38        70.98 o
  38   8  -3        254.79        199.54        97.14 o
  39   8  -3        108.16          6.57        64.69 o
  40   8  -3         17.59         82.14        64.23 o
  41   8  -3        188.83        -86.25       120.63 o
  42   8  -3         11.00        125.81        68.25 o
  43   8  -3         32.80        -48.64        78.31 o
  44   8  -3          8.26        -39.03        81.41 o
  45   8  -3        187.50        229.20       115.45 o
  46   8  -3         41.43          4.17        91.98 o
  47   8  -3         24.57        -30.55        70.86 o
  48   8  -3          6.01        -86.84        86.84 o
  49   8  -3         10.31         47.73        74.22 o
  50   8  -3         30.65         -0.38        73.09 o
  51   8  -3         18.52          0.38        60.18 o
   1   9  -3       2217.31       2768.63        64.81 o
   2   9  -3       1085.47       1087.76        45.34 o
   3   9  -3       4985.88       5431.19       120.95 o
   4   9  -3        340.76        278.04        34.10 o
   5   9  -3      11150.99      10960.88       201.03 o
   6   9  -3       3858.98       3822.97        88.41 o
   7   9  -3       2813.12       2811.56        72.59 o
   8   9  -3       2604.50       2742.44        66.46 o
   9   9  -3       2178.06       2985.51        93.90 o
  10   9  -3        773.16        765.15        41.16 o
  11   9  -3        387.90        360.47        29.43 o
  12   9  -3        190.20        210.12        27.95 o
  13   9  -3       1018.07       1036.29        62.84 o
  14   9  -3       2108.19       2404.23        99.56 o
  15   9  -3        273.69        424.81        45.53 o
  16   9  -3        167.06        136.85        38.73 o
  17   9  -3        248.75        126.19        64.95 o
  18   9  -3        941.33       1416.76       178.30 o
  19   9  -3        308.20        278.02        86.61 o
  20   9  -3        197.60         87.26        54.86 o
  21   9  -3         80.72        102.90        52.94 o
  22   9  -3        377.33        502.28       113.45 o
  23   9  -3        515.70        444.42       114.54 o
  24   9  -3        429.36        353.14       102.52 o
  25   9  -3        435.37        475.83       123.27 o
  26   9  -3        473.67        339.31       103.88 o
  27   9  -3         72.17        201.21        99.47 o
  28   9  -3         83.43         13.61        77.35 o
  29   9  -3        107.30         56.97        63.72 o
  30   9  -3        369.02        484.14       142.62 o
  31   9  -3          0.27        -50.08        77.00 o
  32   9  -3        317.26        278.25       121.08 o
  33   9  -3        293.75        386.75       131.39 o
  34   9  -3        110.80        136.36        96.54 o
  35   9  -3          9.66        -25.20        72.72 o
  36   9  -3        559.36        510.78       139.60 o
  37   9  -3          4.36        149.55        96.22 o
  38   9  -3        501.19        504.21       153.78 o
  39   9  -3         15.01         43.76        70.23 o
  40   9  -3          5.26         15.27        72.59 o
  41   9  -3         65.81        154.49       102.05 o
  42   9  -3         48.63       -138.09       138.09 o
  43   9  -3        108.19        115.14        68.09 o
  44   9  -3        130.46         26.17        64.43 o
  45   9  -3         10.37       -120.26       120.26 o
  46   9  -3          6.94        -53.84        80.17 o
  47   9  -3         77.84        114.78       103.15 o
  48   9  -3         44.67         94.37        72.71 o
  49   9  -3          5.26          0.37        79.65 o
  50   9  -3          4.14          0.38        95.18 o
   1  10  -3        372.94        409.63        26.87 o
   2  10  -3       1433.00       1329.82        46.32 o
   3  10  -3       1715.98       2073.21        61.66 o
   4  10  -3        704.42        711.39        49.82 o
   5  10  -3        642.81        716.42        55.32 o
   6  10  -3       1820.47       1948.65        90.53 o
   7  10  -3        239.99        174.80        23.52 o
   8  10  -3       1238.77       1485.34        55.22 o
   9  10  -3        346.93        299.15        30.12 o
  10  10  -3        210.35        194.47        23.25 o
  11  10  -3       1024.12       1176.35        52.32 o
  12  10  -3        457.77        495.96        35.00 o
  13  10  -3        906.58        877.37        65.83 o
  14  10  -3        111.98        139.43        27.22 o
  15  10  -3        847.10        859.13        60.25 o
  16  10  -3       1416.52       1628.61       105.46 o
  17  10  -3       1292.21       1300.74       171.18 o
  18  10  -3        532.69        562.41       113.37 o
  19  10  -3         98.33         -9.93        54.85 o
  20  10  -3        482.85        503.69       119.69 o
  21  10  -3       1730.62       1544.82       205.70 o
  22  10  -3        736.62        872.29       147.63 o
  23  10  -3        475.79        350.61       111.93 o
  24  10  -3        250.64        313.52       107.82 o
  25  10  -3        617.22        420.49       122.45 o
  26  10  -3          0.70        -28.37        58.35 o
  27  10  -3        565.53        602.45       137.98 o
  28  10  -3        275.15         99.49        64.86 o
  29  10  -3         68.12        129.37        77.29 o
  30  10  -3        205.92         96.92        73.90 o
  31  10  -3        113.11         78.14        72.44 o
  32  10  -3          7.35        -42.04        58.54 o
  33  10  -3        418.94        557.79       149.81 o
  34  10  -3        242.10        242.79       107.05 o
  35  10  -3         46.21         30.03        56.40 o
  36  10  -3         15.28        -74.04        74.04 o
  37  10  -3        324.00        223.87       106.97 o
  38  10  -3        374.50        468.93       149.91 o
  39  10  -3          6.63         15.50        64.84 o
  40  10  -3        187.91        243.13       131.18 o
  41  10  -3         47.93       -120.71       120.71 o
  42  10  -3        104.44        -66.89        80.09 o
  43  10  -3        154.83         91.93        87.05 o
  44  10  -3         31.44       -116.07       116.07 o
  45  10  -3         54.27         86.73        73.49 o
  46  10  -3         27.96         52.44        76.14 o
  47  10  -3         25.61         90.84        75.14 o
  48  10  -3         13.90        -26.44        70.26 o
  49  10  -3         35.23        -88.31        88.31 o
  50  10  -3         87.06          0.39        69.28 o
   1  11  -3        362.58        466.35        30.13 o
   2  11  -3       1371.32       1292.27        47.28 o
   3  11  -3        609.27        735.33        34.73 o
   4  11  -3        695.78        539.73        65.93 o
   5  11  -3        145.74        168.67        28.76 o
   6  11  -3        255.22        337.74        41.24 o
   7  11  -3        902.75        933.60        66.88 o
   8  11  -3       1632.41       1701.63        86.95 o
   9  11  -3       1170.23       1258.92        61.76 o
  10  11  -3       1271.89       1076.40        57.55 o
  11  11  -3         23.20         24.38        15.61 o
  12  11  -3        575.53        564.22        37.87 o
  13  11  -3        167.43        172.46        25.18 o
  14  11  -3       2295.29       2256.54       105.73 o
  15  11  -3       1525.48       1546.55        79.95 o
  16  11  -3        254.48        274.84        48.12 o
  17  11  -3         80.28         55.88        19.93 o
  18  11  -3       1648.88       1647.56       111.37 o
  19  11  -3        409.08        390.14        97.29 o
  20  11  -3        705.54        627.74       133.50 o
  21  11  -3       4096.78       3544.29       313.55 o
  22  11  -3        187.57        267.47       104.40 o
  23  11  -3         93.48         -1.33        50.37 o
  24  11  -3       1086.61        784.16       159.00 o
  25  11  -3        536.14        520.89       131.88 o
  26  11  -3         34.85         37.86        75.21 o
  27  11  -3        653.43        618.40       144.44 o
  28  11  -3         24.32         30.86        64.82 o
  29  11  -3        171.73        257.91        94.12 o
  30  11  -3        129.52         78.55        75.19 o
  31  11  -3         15.96        -71.22        71.22 o
  32  11  -3          3.84        -29.27        76.13 o
  33  11  -3        206.00        230.44        95.59 o
  34  11  -3        124.84         90.55        67.79 o
  35  11  -3          6.37        -21.51        70.10 o
  36  11  -3        188.50         85.23        63.10 o
  37  11  -3         34.22        -17.74        56.44 o
  38  11  -3         66.06          7.73        75.92 o
  39  11  -3        108.53        158.40        64.85 o
  40  11  -3          6.38         13.17        79.67 o
  41  11  -3         74.16         99.99       104.85 o
  42  11  -3         76.16        167.75       122.63 o
  43  11  -3         77.80         54.08        88.46 o
  44  11  -3         75.10        -97.32        97.32 o
  45  11  -3         10.37       -143.30       143.30 o
  46  11  -3         62.88       -115.99       115.99 o
  47  11  -3         18.78       -115.16       115.16 o
  48  11  -3         97.67          0.38        67.02 o
  49  11  -3         45.66         33.48       100.65 o
   1  12  -3        427.91        456.86        56.25 o
   2  12  -3       2106.64       2015.14        60.36 o
   3  12  -3        169.20        270.11        26.95 o
   4  12  -3        173.01        141.61        24.61 o
   5  12  -3       1404.49       1502.80        86.09 o
   6  12  -3        557.32        609.33        55.86 o
   7  12  -3        789.47        866.70       104.59 o
   8  12  -3        662.35        721.26        97.12 o
   9  12  -3        520.54       1014.24       106.06 o
  10  12  -3        872.35        792.23        50.38 o
  11  12  -3        114.56        129.94        23.33 o
  12  12  -3         85.69        323.39        35.64 o
  13  12  -3        431.78        527.39        55.54 o
  14  12  -3        151.34        149.16        30.59 o
  15  12  -3         27.43        137.95        29.93 o
  16  12  -3        169.38        127.16        60.49 o
  17  12  -3         25.97         16.78        20.35 o
  18  12  -3        161.99        255.95        39.84 o
  19  12  -3        104.48         57.36        58.62 o
  20  12  -3        198.33        182.53        45.35 o
  21  12  -3        673.37        778.63       145.19 o
  22  12  -3        175.10        173.38        83.73 o
  23  12  -3        569.35        611.43       140.37 o
  24  12  -3        436.46        605.16       148.62 o
  25  12  -3        281.36        270.72        93.51 o
  26  12  -3        155.43        142.93       101.47 o
  27  12  -3         49.98        219.61        97.39 o
  28  12  -3        303.06        314.56       116.66 o
  29  12  -3        363.15        505.35       142.27 o
  30  12  -3         55.91        -58.03        76.88 o
  31  12  -3        789.30        701.75       155.97 o
  32  12  -3         14.08        120.21        88.34 o
  33  12  -3        299.95        277.69       109.37 o
  34  12  -3        217.60        121.56        96.55 o
  35  12  -3         98.17         58.93        77.54 o
  36  12  -3         27.18        176.09        99.56 o
  37  12  -3         55.22        -68.82        97.55 o
  38  12  -3         76.98        -21.77        83.08 o
  39  12  -3         50.90        -52.81       101.02 o
  40  12  -3        106.56        248.73       130.94 o
  41  12  -3         16.46         27.30        65.70 o
  42  12  -3         15.13        131.67       137.87 o
  43  12  -3         37.88       -121.83       121.83 o
  44  12  -3         19.07       -145.41       145.41 o
  45  12  -3         35.04       -102.07       102.07 o
  46  12  -3         48.50         -0.37        98.54 o
  47  12  -3         11.00       -112.56       112.56 o
  48  12  -3        103.63        162.35       115.90 o
   1  13  -3       1959.68       2074.41        63.67 o
   2  13  -3        290.90        246.35        22.99 o
   3  13  -3        833.16        734.40        42.85 o
   4  13  -3         45.30         40.99        10.33 o
   5  13  -3        135.55        150.74        26.84 o
   6  13  -3       1467.02       1569.49       143.77 o
   7  13  -3        236.66        252.33        62.84 o
   8  13  -3       1112.43        828.66       109.02 o
   9  13  -3        436.14        455.56        79.92 o
  10  13  -3        552.34        680.59        62.20 o
  11  13  -3        124.32        102.64        21.81 o
  12  13  -3        218.04        182.97        26.49 o
  13  13  -3        275.47        254.37        42.02 o
  14  13  -3       1030.50       1056.61        80.72 o
  15  13  -3        200.58        248.43        58.16 o
  16  13  -3       1997.83       2140.92       129.07 o
  17  13  -3         16.99          1.03        21.09 o
  18  13  -3        713.00        568.13        77.31 o
  19  13  -3        240.20        265.13        40.47 o
  20  13  -3        992.27        944.11        73.14 o
  21  13  -3         50.05         69.45        38.70 o
  22  13  -3         54.54         51.70        38.08 o
  23  13  -3        257.72        278.91        56.79 o
  24  13  -3         29.48        -46.22        67.30 o
  25  13  -3        128.42          8.92        66.45 o
  26  13  -3        306.72        209.46        82.90 o
  27  13  -3        130.86         36.73        57.87 o
  28  13  -3         23.91         32.23        55.39 o
  29  13  -3        134.55        161.95        91.77 o
  30  13  -3        202.02        175.05        94.33 o
  31  13  -3        134.66        144.06        90.49 o
  32  13  -3         85.11         51.63        67.40 o
  33  13  -3          2.35        -89.19        89.19 o
  34  13  -3         25.63        -69.32        96.60 o
  35  13  -3         30.20        -18.01        93.46 o
  36  13  -3          3.99        127.83       103.61 o
  37  13  -3        180.59        195.15       104.91 o
  38  13  -3         32.02        104.68        92.50 o
  39  13  -3         58.60        -91.83        91.83 o
  40  13  -3        101.64        188.12       114.93 o
  41  13  -3          6.98        -94.33        94.33 o
  42  13  -3         39.72          1.03        69.70 o
  43  13  -3         11.02          0.35        84.00 o
  44  13  -3         23.45          0.36        73.50 o
  45  13  -3         10.52       -124.71       124.71 o
  46  13  -3        135.83        202.20       127.13 o
  47  13  -3        102.68         58.13        62.91 o
   1  14  -3         59.68         95.41        24.37 o
   2  14  -3         70.18         58.20        23.68 o
   3  14  -3         54.85         89.51        15.06 o
   4  14  -3         70.40        109.70        22.87 o
   5  14  -3       1244.06       1327.10        71.35 o
   6  14  -3       1067.22       1196.26        94.50 o
   7  14  -3         62.86         63.00        42.31 o
   8  14  -3        848.52        876.29       117.71 o
   9  14  -3        447.44        306.77        75.60 o
  10  14  -3         52.27         52.37        40.38 o
  11  14  -3        239.89        227.33        37.93 o
  12  14  -3         13.51          9.60        19.37 o
  13  14  -3        243.07        193.36        37.46 o
  14  14  -3        108.49         81.23        29.61 o
  15  14  -3       2560.34       2752.62       135.24 o
  16  14  -3        224.94        160.83        48.64 o
  17  14  -3        268.04        207.92        37.08 o
  18  14  -3        247.70        221.03        36.46 o
  19  14  -3        229.76        148.27        31.67 o
  20  14  -3        317.68        353.30        46.61 o
  21  14  -3        307.35        303.72        45.61 o
  22  14  -3        338.14        405.07        89.48 o
  23  14  -3        865.08       1058.78        81.56 o
  24  14  -3         72.62        128.56        35.84 o
  25  14  -3        211.66        296.19        60.94 o
  26  14  -3         95.13        109.24        83.64 o
  27  14  -3        818.24        821.19       108.36 o
  28  14  -3         19.49         43.66        37.54 o
  29  14  -3         91.91        150.90       108.19 o
  30  14  -3        122.99         35.40        77.53 o
  31  14  -3        143.41         42.53        78.65 o
  32  14  -3          1.03         -7.68        66.63 o
  33  14  -3        648.75        654.28       168.21 o
  34  14  -3        402.67        586.08       163.38 o
  35  14  -3        177.39        175.99        97.35 o
  36  14  -3         31.99         87.02        77.40 o
  37  14  -3        247.98        341.51       139.08 o
  38  14  -3         29.83         54.57        66.11 o
  39  14  -3         31.18         45.83        74.86 o
  40  14  -3        214.54        312.92       146.97 o
  41  14  -3          3.02          0.35        64.72 o
  42  14  -3          7.43        131.64        89.22 o
  43  14  -3          5.59         13.81        34.63 o
  44  14  -3         70.75         16.31        35.42 o
  45  14  -3         30.92        104.04       143.71 o
  46  14  -3         10.34          5.05        26.29 o
  47  14  -3         71.26         36.79        41.90 o
   1  15  -3        189.45        156.40        19.18 o
   2  15  -3         26.04          7.07        11.23 o
   3  15  -3        378.77        406.08        44.91 o
   4  15  -3        439.96        316.96        48.87 o
   5  15  -3       1067.39       1137.25        95.10 o
   6  15  -3       1773.93       2018.00       131.51 o
   7  15  -3        247.29        174.16        42.77 o
   8  15  -3        174.56        168.19        44.09 o
   9  15  -3        219.65        141.26        46.75 o
  10  15  -3       1069.54        994.76       132.85 o
  11  15  -3       1040.53       1175.45       145.91 o
  12  15  -3        421.28        465.99        53.55 o
  13  15  -3        214.02        263.94        43.98 o
  14  15  -3       1816.95       2084.87       117.33 o
  15  15  -3       1180.40       1348.20        97.30 o
  16  15  -3       1768.83       1975.47       153.56 o
  17  15  -3        355.23        333.75        42.77 o
  18  15  -3       1296.92       1487.96        88.56 o
  19  15  -3        367.90        344.44        43.96 o
  20  15  -3        432.21        366.81        54.09 o
  21  15  -3        100.37        209.38        45.47 o
  22  15  -3         43.04         51.63        27.26 o
  23  15  -3        729.01        769.50        70.33 o
  24  15  -3        399.92        438.23        56.62 o
  25  15  -3        423.80        457.13        58.15 o
  26  15  -3        151.27        150.25        58.03 o
  27  15  -3        207.15        233.43        45.86 o
  28  15  -3         99.86         77.98        35.02 o
  29  15  -3        181.05        215.07        44.85 o
  30  15  -3         83.44         79.16        54.39 o
  31  15  -3         73.57         70.32        42.89 o
  32  15  -3         17.20        -35.28        35.28 o
  33  15  -3        203.98        215.31       109.70 o
  34  15  -3         82.43         95.18        49.00 o
  35  15  -3          1.75         46.92        46.10 o
  36  15  -3        302.38        297.38        75.22 o
  37  15  -3        146.23         74.69        50.38 o
  38  15  -3          4.38        -58.05        58.05 o
  39  15  -3         29.40        -42.26        42.26 o
  40  15  -3         61.78         81.54        51.05 o
  41  15  -3          5.08         -8.77        35.29 o
  42  15  -3         31.13         54.34        32.19 o
  43  15  -3         46.44         21.13        43.12 o
  44  15  -3         76.55         54.54        34.06 o
  45  15  -3         24.79         -0.04        32.71 o
  46  15  -3         27.97         14.92        37.06 o
   1  16  -3        190.40        169.55        27.73 o
   2  16  -3         85.60         67.52        20.03 o
   3  16  -3       1241.10       1203.18       104.00 o
   4  16  -3        202.63        191.85        31.26 o
   5  16  -3        424.04        460.84        76.76 o
   6  16  -3        799.58        795.16        83.28 o
   7  16  -3        509.79        625.54        79.15 o
   8  16  -3        776.64        783.16        85.27 o
   9  16  -3        382.77        268.71        52.48 o
  10  16  -3         50.14        125.89        58.55 o
  11  16  -3        783.46        707.27       119.68 o
  12  16  -3       1389.25       1423.02       169.24 o
  13  16  -3        253.98        336.86        90.06 o
  14  16  -3          8.46         33.16        50.65 o
  15  16  -3        382.93        329.29        74.57 o
  16  16  -3        138.88         94.35        77.80 o
  17  16  -3         41.07         20.60        29.39 o
  18  16  -3        286.73        313.41        43.04 o
  19  16  -3        217.05        342.52        48.05 o
  20  16  -3          2.59        -22.41        22.41 o
  21  16  -3         80.99         39.93        24.60 o
  22  16  -3        166.56        239.01        44.02 o
  23  16  -3        449.60        564.92        65.50 o
  24  16  -3        286.45        239.35        44.40 o
  25  16  -3        150.33        159.43        59.19 o
  26  16  -3        214.82        226.80        48.96 o
  27  16  -3         63.06         56.87        32.56 o
  28  16  -3        508.19        564.94        68.47 o
  29  16  -3        120.92        146.21        69.66 o
  30  16  -3         32.40         20.52        27.50 o
  31  16  -3        300.48        402.02        62.52 o
  32  16  -3        110.45         97.79        76.57 o
  33  16  -3        137.76        223.05        60.14 o
  34  16  -3         11.80         -2.65        30.02 o
  35  16  -3        105.09        122.98        41.53 o
  36  16  -3         65.73         21.54        29.84 o
  37  16  -3         60.65         55.90        36.49 o
  38  16  -3         11.66         52.45        36.19 o
  39  16  -3         25.89         25.23        30.32 o
  40  16  -3          5.37        -28.89        28.89 o
  41  16  -3         41.21         -0.84        32.60 o
  42  16  -3         12.23        -14.74        46.76 o
  43  16  -3         52.01         10.14        49.49 o
  44  16  -3         54.20         61.30        51.53 o
   1  17  -3        266.77        206.93        24.11 o
   2  17  -3       1048.20       1041.03        53.52 o
   3  17  -3        639.31        729.51       105.95 o
   4  17  -3        323.24        419.45        67.04 o
   5  17  -3       1732.48       1895.45       133.03 o
   6  17  -3        370.89        429.80        99.07 o
   7  17  -3         83.28         65.01        33.71 o
   8  17  -3        554.34        609.58        79.13 o
   9  17  -3        217.12        137.76        42.79 o
  10  17  -3         14.53         24.85        32.42 o
  11  17  -3         56.04         18.70        42.74 o
  12  17  -3        366.19        440.11       103.51 o
  13  17  -3         99.16        120.98        62.35 o
  14  17  -3        534.43        556.95       109.22 o
  15  17  -3        371.65        281.78        85.96 o
  16  17  -3        197.30        154.91        63.60 o
  17  17  -3         41.01         51.90        41.56 o
  18  17  -3        275.29        237.60        38.77 o
  19  17  -3        109.86         78.05        29.50 o
  20  17  -3        748.82        709.39        66.67 o
  21  17  -3        397.72        538.95        60.25 o
  22  17  -3        489.23        546.01        62.53 o
  23  17  -3        175.32        242.06        44.78 o
  24  17  -3         86.93         63.52        30.08 o
  25  17  -3        185.81        282.77        48.81 o
  26  17  -3        560.53        741.99        76.95 o
  27  17  -3         20.27         52.65        29.92 o
  28  17  -3         21.35         17.78        30.10 o
  29  17  -3        128.90         87.08        36.47 o
  30  17  -3         15.90          5.30        30.22 o
  31  17  -3        241.57        247.12        53.40 o
  32  17  -3         58.29         52.17        35.44 o
  33  17  -3          1.78        -34.27        34.27 o
  34  17  -3        221.97        265.22        57.29 o
  35  17  -3          2.58         -8.64        26.28 o
  36  17  -3         28.77        -27.49        29.99 o
  37  17  -3         21.90        -35.06        35.33 o
  38  17  -3        132.43         99.55        43.23 o
  39  17  -3          9.91         47.94        64.25 o
  40  17  -3         77.05        148.62       117.08 o
  41  17  -3         23.02          9.52        93.16 o
  42  17  -3         86.49       -105.98       105.98 o
  43  17  -3          6.17        -95.76        95.76 o
   1  18  -3        286.19        325.35        61.38 o
   2  18  -3        426.67        497.02       106.65 o
   3  18  -3        417.59        268.78        94.24 o
   4  18  -3        220.39        177.96        46.16 o
   5  18  -3        106.51        139.76        64.47 o
   6  18  -3        376.59        492.85        77.59 o
   7  18  -3        495.96        505.38        74.96 o
   8  18  -3        340.50        377.93       131.12 o
   9  18  -3        207.65        259.52        56.66 o
  10  18  -3         39.66         10.57        34.54 o
  11  18  -3         40.65         26.76        39.47 o
  12  18  -3        255.12        400.99        74.81 o
  13  18  -3        217.50        189.92        57.80 o
  14  18  -3        494.70        441.66       115.31 o
  15  18  -3        206.48        204.19        76.14 o
  16  18  -3        132.37         85.12        62.89 o
  18  18  -3         20.85         58.09        25.38 o
  19  18  -3        126.22         94.71        25.41 o
  20  18  -3        177.30        167.44        34.52 o
  21  18  -3        282.01        317.70        46.80 o
  22  18  -3        215.83        185.52        36.14 o
  23  18  -3         67.90         28.10        20.60 o
  24  18  -3         53.23         25.51        26.15 o
  25  18  -3         75.12         53.67        29.10 o
  26  18  -3         48.21         18.12        24.30 o
  27  18  -3         43.74        -12.44        27.23 o
  28  18  -3        127.01         60.95        31.57 o
  29  18  -3        114.54        170.71        44.49 o
  30  18  -3         97.93        133.73       123.91 o
  31  18  -3         19.01        159.50       111.74 o
  32  18  -3         81.90         52.29        81.63 o
  33  18  -3          0.12        -77.58        88.73 o
  34  18  -3         59.08          0.70        66.36 o
  35  18  -3         22.21         91.90       112.44 o
  36  18  -3         28.59          3.28        62.75 o
  37  18  -3          8.32        -98.18        98.18 o
  38  18  -3         38.96         -0.38        60.68 o
  39  18  -3         36.43         14.91        74.65 o
  40  18  -3         43.18        108.77        95.53 o
  41  18  -3         60.81          0.79        87.25 o
   1  19  -3        372.91        346.22       109.92 o
   2  19  -3        846.95        833.22        93.60 o
   3  19  -3        108.62         52.61        35.65 o
   4  19  -3        635.71        744.11        90.90 o
   5  19  -3        378.44        421.20        71.19 o
   6  19  -3        137.05         97.99        72.70 o
   7  19  -3        226.49        182.29        49.76 o
   8  19  -3        358.97        410.48        70.72 o
   9  19  -3         24.17         45.13        49.90 o
  10  19  -3        348.08        338.95        65.02 o
  11  19  -3        290.61        329.04        63.35 o
  12  19  -3         66.50         99.64        45.75 o
  13  19  -3        410.89        410.44        74.85 o
  14  19  -3        118.14         99.50       140.61 o
  15  19  -3        506.37        529.24        86.66 o
  16  19  -3        410.69        666.57       136.70 o
  18  19  -3         19.38         -5.25        61.15 o
  19  19  -3         16.83        106.73        81.29 o
  20  19  -3         31.50        286.62       145.32 o
  21  19  -3         87.89         70.89        88.79 o
  22  19  -3         63.29        -33.85        84.46 o
  23  19  -3        134.53        149.50       105.08 o
  24  19  -3         63.17        128.67        99.15 o
  25  19  -3         26.82         30.46        73.78 o
  26  19  -3         10.09        -65.96        95.55 o
  27  19  -3         19.62        -23.16        87.69 o
  28  19  -3         31.62         30.17        76.40 o
  29  19  -3         78.93         25.33        65.07 o
  30  19  -3         16.42         -0.34        84.18 o
  31  19  -3         48.29         10.72        75.16 o
  32  19  -3         43.57         66.70        76.87 o
  33  19  -3         63.21          0.36        76.40 o
  34  19  -3         25.93          0.37        65.13 o
  35  19  -3         39.94         10.44        63.42 o
  36  19  -3        219.72         30.64        59.77 o
  37  19  -3         12.21         95.60        97.58 o
  38  19  -3         11.74       -135.25       135.25 o
  39  19  -3         48.99          7.14        95.77 o
  40  19  -3         82.13         82.91       102.75 o
   1  20  -3        136.93        237.66        59.95 o
   2  20  -3         80.60         83.49        95.01 o
   3  20  -3         58.78        110.33        59.36 o
   4  20  -3        160.85        123.54        45.96 o
   5  20  -3        283.88        203.10        53.66 o
   6  20  -3        143.75        155.81        56.69 o
   7  20  -3         28.81        -12.88        35.71 o
   8  20  -3        859.30        839.69       133.24 o
   9  20  -3        116.72         42.24        33.11 o
  10  20  -3        497.14        477.46        82.30 o
  11  20  -3        412.87        482.30        80.78 o
  12  20  -3          0.56         41.96        36.13 o
  13  20  -3        595.50        577.25        93.64 o
  14  20  -3        881.24       1100.07       120.59 o
  15  20  -3        253.58        322.09        78.94 o
  16  20  -3         66.90         63.61        43.82 o
  17  20  -3        386.95        436.47       117.14 o
  18  20  -3        347.30        518.65       120.66 o
  19  20  -3         16.92         38.49        86.07 o
  20  20  -3        262.46        375.80       132.02 o
  21  20  -3         26.26         41.92       101.31 o
  22  20  -3         20.37          5.64        75.36 o
  23  20  -3         36.29         35.53        66.53 o
  24  20  -3        164.10        194.48       102.88 o
  25  20  -3        212.95        207.91       103.94 o
  26  20  -3         97.39          7.67        78.54 o
  27  20  -3         37.22        216.78       113.62 o
  28  20  -3         32.02         60.40        67.91 o
  29  20  -3         23.56         -1.05        83.27 o
  30  20  -3         57.02         70.98       101.81 o
  31  20  -3         17.15         70.75       105.75 o
  32  20  -3         23.42          0.37        65.50 o
  33  20  -3         36.09        -97.05        97.05 o
  34  20  -3         17.47         -1.91        49.79 o
  35  20  -3          6.17        -22.97        59.72 o
  36  20  -3         13.05        -31.92        73.70 o
  37  20  -3          9.20        -41.22        74.01 o
  38  20  -3         10.84          0.41       104.48 o
   1  21  -3        108.79        171.09        53.67 o
   2  21  -3         30.83         14.87        39.56 o
   3  21  -3        480.91        330.66        65.72 o
   4  21  -3        173.57        127.43        46.15 o
   5  21  -3        159.17         98.54        40.73 o
   6  21  -3         13.15         74.32        50.40 o
   7  21  -3        129.78        141.37        48.34 o
   8  21  -3        142.20        140.24        85.26 o
   9  21  -3        319.67        463.07        81.89 o
  10  21  -3         54.55         36.39        78.43 o
  11  21  -3        118.70         75.94        44.13 o
  12  21  -3         25.76         36.67        44.54 o
  13  21  -3         58.94         51.75        44.98 o
  14  21  -3        238.54        225.25        86.37 o
  15  21  -3        307.42        361.45        76.90 o
  16  21  -3         18.50         20.85        49.42 o
  17  21  -3         77.76         67.70        52.45 o
  18  21  -3         35.71        129.51        84.19 o
  19  21  -3         67.93        159.23        68.45 o
  20  21  -3        216.03        284.15        80.14 o
  21  21  -3         32.76        -12.40        48.90 o
  22  21  -3        122.13         27.89        66.73 o
  23  21  -3          2.12        -95.54        95.54 o
  24  21  -3         36.00        141.13       113.45 o
  25  21  -3        325.26        301.47       145.11 o
  26  21  -3         44.47         97.02        90.59 o
  27  21  -3         16.04         84.77        87.83 o
  28  21  -3        128.97        175.60       115.60 o
  29  21  -3         74.27        124.19       106.20 o
  30  21  -3        107.84        275.75       138.93 o
  31  21  -3          7.16         62.00       100.46 o
  32  21  -3          2.61         42.08        80.67 o
  33  21  -3         15.89         12.96        63.56 o
  34  21  -3         24.85         19.15        84.58 o
  35  21  -3         55.95        247.31       140.83 o
  36  21  -3         36.31          0.41        77.31 o
  37  21  -3         33.97        117.40       113.10 o
   1  22  -3        243.69        350.45        70.11 o
   2  22  -3        189.98        255.08        89.87 o
   3  22  -3         66.78        188.01        66.53 o
   4  22  -3        144.02        183.58        52.12 o
   5  22  -3        161.79         62.66        36.97 o
   6  22  -3        152.29        178.11        58.89 o
   7  22  -3         69.52         50.72        37.00 o
   8  22  -3        116.21        134.97        53.96 o
   9  22  -3        116.65         60.49        41.71 o
  10  22  -3        361.01        458.99        85.58 o
  11  22  -3        195.74        153.48        53.10 o
  12  22  -3         75.20         42.17        36.53 o
  13  22  -3         45.90        116.03        51.93 o
  14  22  -3        117.38        262.93        71.90 o
  15  22  -3        192.03        252.75       108.51 o
  16  22  -3         57.78         58.62       119.92 o
  17  22  -3         23.01        -16.65        36.85 o
  18  22  -3         13.85         24.12        55.57 o
  19  22  -3        158.54        114.82        65.17 o
  20  22  -3         56.24         46.40        54.09 o
  21  22  -3          7.79         21.82        93.53 o
  22  22  -3        136.73        214.03        80.68 o
  23  22  -3         77.80         58.67        57.19 o
  24  22  -3         22.53        -31.60        57.93 o
  25  22  -3         41.03         75.66        74.83 o
  26  22  -3        219.37        276.92       116.99 o
  27  22  -3         65.75         56.90        95.67 o
  28  22  -3         49.27       -107.42       107.42 o
  29  22  -3         98.46         17.47        65.87 o
  30  22  -3         83.19        109.14        91.59 o
  31  22  -3         35.72         -0.40        64.65 o
  32  22  -3         58.55          0.40        71.52 o
  33  22  -3         85.09        212.60       120.55 o
  34  22  -3         43.10         71.02        83.85 o
  35  22  -3         43.36        297.59       126.84 o
   1  23  -3        181.34        259.23        98.88 o
   2  23  -3        130.96        157.49        55.70 o
   3  23  -3         11.76         39.19       102.26 o
   4  23  -3          3.02        106.12        46.10 o
   5  23  -3         16.81        -46.83        46.83 o
   6  23  -3         47.39          6.21        43.24 o
   7  23  -3        176.27         61.53        67.14 o
   8  23  -3        591.37        646.70       101.53 o
   9  23  -3         33.94         28.33        42.61 o
  10  23  -3         79.79        197.11        85.00 o
  11  23  -3        158.85        217.24        72.68 o
  12  23  -3          4.10        -37.15        54.36 o
  13  23  -3        204.14        271.58        73.04 o
  14  23  -3        107.65         45.20        43.48 o
  15  23  -3         20.70         -3.52        86.46 o
  16  23  -3        164.71         48.54        43.81 o
  17  23  -3         29.91         47.88        73.11 o
  18  23  -3         26.36         14.79        54.17 o
  19  23  -3        160.15        244.84        84.05 o
  20  23  -3        244.77        170.57        71.10 o
  21  23  -3         19.42        134.20        75.48 o
  22  23  -3        124.80        257.02        99.67 o
  23  23  -3         90.14        179.96        85.67 o
  24  23  -3        184.82        327.29       105.80 o
  25  23  -3         84.34         82.50        84.46 o
  26  23  -3          9.84        -75.97        75.97 o
  27  23  -3          1.43        -57.21        81.96 o
  28  23  -3         55.72         -0.09        57.18 o
  29  23  -3          8.91         47.98        72.10 o
  30  23  -3         14.68         32.42        53.63 o
  31  23  -3          0.45          1.01        50.75 o
  32  23  -3        113.25         74.26       111.02 o
  33  23  -3          5.57        182.72       118.38 o
   1  24  -3         61.83        144.19        54.63 o
   2  24  -3        123.89        112.34        61.09 o
   3  24  -3         15.89        146.20        58.53 o
   4  24  -3         71.04        130.05        60.07 o
   5  24  -3        531.18        566.47       156.13 o
   6  24  -3         39.20         25.67        39.00 o
   7  24  -3         72.03         -5.81        37.30 o
   8  24  -3         77.14        -15.20        43.20 o
   9  24  -3          8.87         84.34       311.01 o
  10  24  -3         91.11         22.47        63.56 o
  11  24  -3         89.12         94.89        53.26 o
  12  24  -3         57.68        -32.09        38.36 o
  13  24  -3         35.95         12.74        32.51 o
  14  24  -3         45.17         84.87        46.18 o
  15  24  -3         90.43         41.67        43.13 o
  16  24  -3        108.35         34.68       107.58 o
  17  24  -3          1.73        -74.53        74.53 o
  18  24  -3         29.65        146.42       115.79 o
  19  24  -3         30.89        155.83        80.55 o
  20  24  -3        100.81        105.80        76.36 o
  21  24  -3         87.08        117.24        86.99 o
  22  24  -3        114.20        177.30        72.46 o
  23  24  -3         46.64        -39.24        97.11 o
  24  24  -3         46.71         -5.33       201.72 o
  25  24  -3        125.01        137.91        72.14 o
  26  24  -3         17.28        -25.41        52.67 o
  27  24  -3         71.34         40.73        57.70 o
  28  24  -3         44.30        -13.36        55.10 o
  29  24  -3         49.85        -39.30       150.89 o
  30  24  -3          4.37          9.46       126.96 o
  31  24  -3         13.35       -106.44       106.44 o
   1  25  -3        162.33        240.72        91.26 o
   2  25  -3        120.32         93.63        53.26 o
   3  25  -3          0.48         16.91       117.78 o
   4  25  -3         15.08         80.32        51.30 o
   5  25  -3        115.50        219.79        69.42 o
   6  25  -3          5.23        -42.37       173.29 o
   7  25  -3         82.48         83.16        90.86 o
   8  25  -3         71.00         40.84        48.61 o
   9  25  -3          2.10        -38.05        38.05 o
  10  25  -3         38.85         28.63        72.75 o
  11  25  -3         42.14         35.05        41.15 o
  12  25  -3        100.23         37.70        97.35 o
  13  25  -3         47.32        -56.96       127.35 o
  14  25  -3         21.72         34.24        39.95 o
  15  25  -3         21.71         44.86        73.59 o
  16  25  -3        174.56        201.36       102.03 o
  17  25  -3         59.40         11.51        57.19 o
  18  25  -3        110.25         27.95        52.39 o
  19  25  -3         87.79        122.89        93.49 o
  20  25  -3         15.61        124.16        81.25 o
  21  25  -3          7.88         63.53        77.98 o
  22  25  -3         65.19        -16.36       124.09 o
  23  25  -3         19.00         -7.88        48.80 o
  24  25  -3         47.79         14.46        43.54 o
  25  25  -3         53.92        134.42        72.60 o
  26  25  -3         56.90        102.19        87.68 o
  27  25  -3        189.69        277.49        98.97 o
  28  25  -3         26.75         50.23        77.58 o
  29  25  -3         24.51        126.31       102.42 o
   1  26  -3         52.58         10.45        78.95 o
   2  26  -3        126.69        165.35        61.38 o
   3  26  -3         90.26         39.16        44.13 o
   4  26  -3         86.20        164.03        74.52 o
   5  26  -3        173.24        144.20       109.01 o
   6  26  -3         10.99        114.29        68.39 o
   7  26  -3        143.26        111.17       119.75 o
   8  26  -3          4.90         89.06        54.40 o
   9  26  -3          2.65         32.52       101.16 o
  10  26  -3        118.65         51.14        50.10 o
  11  26  -3          3.19        -53.68        53.68 o
  12  26  -3          5.31         20.73        71.64 o
  13  26  -3         97.17          4.36        60.88 o
  14  26  -3         22.19         31.55        67.97 o
  15  26  -3         17.99         43.05        70.44 o
  16  26  -3        100.10         13.46        66.53 o
  17  26  -3          6.94          0.26        61.25 o
  18  26  -3         20.86         74.34        57.91 o
  19  26  -3          9.71         41.41        75.43 o
  20  26  -3          1.59        -46.26        62.63 o
  21  26  -3         61.83        103.81        68.67 o
  22  26  -3         48.22         72.57       122.38 o
  23  26  -3         27.94         25.51        64.00 o
  24  26  -3         72.18        207.07        94.08 o
  25  26  -3         31.19        163.01       173.17 o
  26  26  -3         27.46          0.45        80.21 o
  27  26  -3         18.16         22.27        91.89 o
   1  27  -3         16.95         40.60        49.25 o
   2  27  -3         29.95        -38.17        66.12 o
   3  27  -3         59.53        108.23        55.98 o
   4  27  -3          5.14        -23.98        48.09 o
   5  27  -3         68.03        -43.41        62.47 o
   6  27  -3         20.89         62.26       184.94 o
   7  27  -3         30.61        236.36        67.98 o
   8  27  -3         66.40        284.12        84.47 o
   9  27  -3         56.45        302.87       132.80 o
  10  27  -3         41.50        184.69       105.49 o
  11  27  -3         14.90        -72.00        72.00 o
  12  27  -3         14.18          0.25        64.86 o
  13  27  -3         43.96        -43.20        63.89 o
  14  27  -3          9.45          0.26        70.47 o
  15  27  -3          1.58        -73.03        74.06 o
  16  27  -3          3.44         -0.27        57.92 o
  17  27  -3         17.02        113.41        92.85 o
  18  27  -3         20.13        -62.29        62.29 o
  19  27  -3         40.71          1.32        54.31 o
  20  27  -3         22.70         11.20        44.51 o
  21  27  -3         14.17         51.20        51.86 o
  22  27  -3          0.31          0.37        44.72 o
  23  27  -3         30.08       -104.30       104.30 o
  24  27  -3        122.02        173.76       114.66 o
   1  28  -3         72.16         58.35        43.57 o
   2  28  -3          3.28         16.32        39.41 o
   3  28  -3         24.67         -9.42        33.99 o
   4  28  -3          0.16        -66.93       121.40 o
   5  28  -3         14.28        -32.78        82.93 o
   6  28  -3         16.00         48.64        74.13 o
   7  28  -3         19.47         69.67        69.44 o
   8  28  -3         25.36          0.25        50.71 o
   9  28  -3         48.57        247.34       120.33 o
  10  28  -3         30.18        105.33        96.08 o
  11  28  -3         26.59         85.85        69.34 o
  12  28  -3          7.20         71.77        69.46 o
  13  28  -3         41.88          2.96        66.92 o
  14  28  -3          2.02         -0.27        56.87 o
  15  28  -3        101.16        192.23       115.66 o
  16  28  -3          2.39         -0.28        57.10 o
  17  28  -3         54.73        167.49        78.73 o
  18  28  -3         17.83         17.16        53.15 o
  19  28  -3         24.49         -7.53        95.49 o
  20  28  -3          5.93          0.46        81.65 o
  21  28  -3         63.34        -42.06        78.19 o
   1  29  -3         48.30        -56.61        65.03 o
   2  29  -3          2.37          0.27        51.39 o
   3  29  -3         22.81        -79.67        79.67 o
   4  29  -3         10.57         35.12        77.68 o
   5  29  -3        120.77         90.68        82.08 o
   6  29  -3          4.79         63.60        64.32 o
   7  29  -3         67.13         25.98        71.14 o
   8  29  -3         19.20         36.19        65.32 o
   9  29  -3         24.62        119.30        90.56 o
  10  29  -3         24.48        182.26       101.89 o
  11  29  -3          4.34         50.04        62.19 o
  12  29  -3         32.85        -80.59        80.59 o
  13  29  -3        121.69        174.92       111.86 o
  14  29  -3         46.46          0.29        54.27 o
  15  29  -3         68.84        140.36        87.53 o
  17  29  -3         10.63        223.95       136.41 o
   4  30  -3         99.05          5.33        73.65 o
   5  30  -3         17.17        -60.94        60.94 o
   6  30  -3         56.29        113.34       100.64 o
   7  30  -3         41.43        123.36       111.43 o
   8  30  -3         35.27        229.78        96.76 o
   9  30  -3         57.97         14.05        73.79 o
  10  30  -3         77.25         69.09        87.89 o
   4   0  -2       9926.40      10228.31       156.79 o
   6   0  -2      10722.01       9749.12       203.28 o
   8   0  -2       9527.25       9693.79       241.84 o
  10   0  -2      11358.76      10464.98       287.86 o
  12   0  -2       3676.40       3609.51       192.35 o
  14   0  -2       1826.08       1725.45       148.28 o
  16   0  -2       5270.43       4671.38       255.86 o
  18   0  -2      11201.33      12852.31       455.09 o
  20   0  -2       1845.07       1699.79       182.38 o
  22   0  -2        336.87        301.39        92.72 o
  24   0  -2       1506.98       1588.21       188.55 o
  26   0  -2         16.93         11.21        61.91 o
  28   0  -2        259.04        203.98        94.00 o
  30   0  -2       1058.24       1133.74       188.53 o
  32   0  -2        862.50       1010.52       184.71 o
  34   0  -2        616.74        666.17       158.73 o
  36   0  -2        481.45        439.04       140.68 o
  38   0  -2        123.96        119.70       101.40 o
  40   0  -2        136.45        172.65       112.84 o
  42   0  -2        518.10        754.22       191.06 o
  44   0  -2        126.70         57.82        88.46 o
  46   0  -2        451.66        619.72       200.01 o
  48   0  -2         75.79         28.46        74.23 o
  50   0  -2        101.55        199.57       138.36 o
  52   0  -2         30.59        117.29       132.76 o
   5   1  -2       1612.11       1574.55        72.31 o
   6   1  -2       3095.57       3510.68       121.94 o
   7   1  -2       5887.48       5625.16       122.75 o
   8   1  -2       3301.56       2837.10       102.91 o
   9   1  -2      13490.28      13464.42       218.28 o
  10   1  -2       2013.30       1957.39        91.11 o
  11   1  -2       1017.62       1272.41        79.55 o
  12   1  -2       4039.84       3874.17       141.86 o
  13   1  -2       1058.57       1255.78        87.76 o
  14   1  -2       2597.43       2558.10       136.77 o
  15   1  -2      17337.01      19303.48       271.79 o
  16   1  -2        614.09        586.70        57.61 o
  17   1  -2       8845.57      10227.96       277.23 o
  18   1  -2        289.87        433.34        84.89 o
  19   1  -2       1156.54       1179.88       104.49 o
  20   1  -2         31.08         70.79        43.73 o
  21   1  -2       2012.75       1917.01       137.35 o
  22   1  -2        104.98         95.39       113.57 o
  23   1  -2        689.86        952.82       132.11 o
  24   1  -2         53.56         85.61       104.10 o
  25   1  -2         41.31         90.46        47.25 o
  26   1  -2          1.78        -16.84        47.09 o
  27   1  -2         25.43         39.63        43.66 o
  28   1  -2        573.05        614.57        99.92 o
  29   1  -2         36.72         74.45        55.96 o
  30   1  -2        725.76        777.56       116.73 o
  31   1  -2       1076.33       1096.02       133.05 o
  32   1  -2         10.37         82.29        80.64 o
  33   1  -2       1017.05        973.72       127.11 o
  34   1  -2         91.75         70.26        52.67 o
  35   1  -2        770.58        758.19       119.59 o
  36   1  -2         40.48         74.05        75.31 o
  37   1  -2        262.77        274.74        84.95 o
  38   1  -2        407.17        334.73       121.96 o
  39   1  -2        294.58        396.03       102.10 o
  40   1  -2        169.66        121.50        69.18 o
  41   1  -2        315.51        626.50       120.59 o
  42   1  -2        246.90        257.68       118.65 o
  43   1  -2        358.46        376.03       102.83 o
  44   1  -2         93.00        133.69        75.14 o
  45   1  -2        555.24        581.26       129.62 o
  46   1  -2         17.33         77.40        82.73 o
  47   1  -2         17.93         96.75        72.61 o
  48   1  -2         98.96        134.39        74.27 o
  49   1  -2        175.80        167.69        83.13 o
  50   1  -2         21.72         50.19        62.38 o
  51   1  -2         80.84        163.22        79.74 o
  52   1  -2         65.78         64.22       196.72 o
   0   2  -2      69460.85      63010.45       367.60 o
   4   2  -2       2843.59       2961.80        94.57 o
   5   2  -2       6385.32       6296.44       156.96 o
   6   2  -2      84822.00      85316.05       635.84 o
   7   2  -2       6744.20       7211.92       202.74 o
   8   2  -2       1345.82       1519.12       103.86 o
   9   2  -2      10054.74      10227.13       199.26 o
  10   2  -2        869.74        980.22        68.62 o
  11   2  -2        652.90        530.49        42.05 o
  12   2  -2       1413.48       1377.15        68.45 o
  13   2  -2       5303.94       5103.25       132.53 o
  14   2  -2        703.01        700.25        54.51 o
  15   2  -2       2861.37       2884.24       123.99 o
  16   2  -2        541.21        557.71        50.18 o
  17   2  -2        269.97        295.55        37.23 o
  18   2  -2        211.86        260.54        56.49 o
  19   2  -2        463.52        339.97        60.44 o
  20   2  -2       1000.65       1149.93       107.68 o
  21   2  -2        509.83        489.65        74.99 o
  22   2  -2        224.25        230.32        57.13 o
  23   2  -2       1321.72       1331.88       126.05 o
  24   2  -2        259.66        330.74        98.95 o
  25   2  -2        422.36        510.99        83.35 o
  26   2  -2          3.89         30.39       120.28 o
  27   2  -2        436.00        605.61        94.90 o
  28   2  -2        273.51        295.99        67.81 o
  29   2  -2        402.07        364.77       122.16 o
  30   2  -2        592.30        590.35       100.17 o
  31   2  -2        101.73        169.41        61.74 o
  32   2  -2        455.36        373.61        85.93 o
  33   2  -2         72.24         81.73       137.02 o
  34   2  -2         83.93        104.56        59.37 o
[truncated: 1,060,244 more chars]
